# Supplementary material for: Integrated weighted gene co‐expression network analysis reveals biomarkers associated with prognosis of high‐grade serous ovarian cancer
Source: J Clin Lab Anal. 2022 Jan 8;36(2):e24165. doi: 10.1002/jcla.24165 (PMC8841170; doi:10.1002/jcla.24165)
Supplement: Supplementary file 2 — Supplementary Material [file JCLA-36-e24165-s003.xlsx]

## Sheet: Protein Abundance Matrix
	ID	17OV001	TCGA-29-1763	TCGA-61-2008	TCGA-36-1581	TCGA-36-1577	TCGA-36-2549	TCGA-61-1915	TCGA-61-1910	TCGA-61-2096	TCGA-61-1727	TCGA-61-2087	11OV009	18OV001	TCGA-24-2023	TCGA-36-2545	17OV025	TCGA-24-2260	TCGA-24-1603	TCGA-61-1741	TCGA-24-1553	TCGA-61-1900	TCGA-36-2542	TCGA-36-1571	04OV050	17OV019	17OV030	26OV010	01OV047	02OV006	02OV029	TCGA-13-1489	TCGA-36-2529	TCGA-24-1105	TCGA-29-1785	TCGA-24-2290	TCGA-24-1428	TCGA-24-1923	TCGA-24-1563	TCGA-24-1430	TCGA-24-1466	TCGA-24-1552	TCGA-24-1467	TCGA-29-2432	TCGA-25-1321	TCGA-24-1545	TCGA-24-2288	TCGA-29-1693	TCGA-24-1604
A1BG	1	0.479625	0.626755	0.582538	0.423304	1.46345	0.00802179	-0.105213	-0.487133	1.27583	-0.486589	-0.59109	-0.2265	0.593863	0.0853571	0.122959	0.0286533	-0.397235	-0.0730167	-0.394257	-0.00156774	-0.098384	-0.20673	0.386269	0.152629	0.41265	0.0344482	-0.3875	0.0569063	-1.00285	-0.626304	0.0983628	-0.153915	0.309368	-0.267484	-0.654113	-0.34891	0.244412	0.060363	-0.0207973	0.00737702	0.32857	-0.0112023	0.0277939	0.127384	-0.556652	-0.433062	-0.195798	0.191298
A2M	2	1.08613	0.117931	-0.273625	0.805976	0.902002	0.374018	0.340009	-0.369125	0.323008	0.105041	-0.399534	0.0261	-0.346674	0.639091	0.382982	-0.19773	-0.180775	-0.440925	-0.316161	-0.40962	0.186539	-0.23559	-0.172011	-0.435799	0.45065	-0.142344	-0.4775	-0.203891	-1.17085	-1.49616	-0.236178	0.203231	-0.335625	-0.182328	-0.343688	-1.33925	-0.471438	0.281532	0.055061	0.274695	0.922909	0.683409	0.47029	-0.00608804	-0.464911	0.139013	-0.178373	-0.362772
AAK1	8	0.386625	0.0576361	-0.0932127	0.0603655	-0.305711	-0.370103	-0.002923	-0.241437	-0.548369	-0.126353	-0.378967	-0.1615	-0.0336088	0.192457	0.259444	-0.106402	-0.0784251	0.1978	-0.145545	0.282449	-0.0503163	0.109945	-0.339191	-1.26813	0.19665	-0.29376	0.02027	0.195024	0.27615	-0.1791	0.0307392	0.592871	-0.395249	-0.224567	0.493809	-0.197533	-0.0571494	0.824625	-0.00439025	0.0934919	0.230008	-0.0443275	-0.141428	-0.330559	-0.206534	0.00243249	-0.159671	-0.200139
AAMP	10	-0.460375	0.282357	-0.399812	0.215247	0.28018	0.00608225	0.000136775	0.458319	1.1222	0.238341	-0.340328	0.5655	0.509421	0.356287	-0.169281	1.23812	-0.181183	-0.0504683	0.301148	-0.159752	-0.0985463	-0.284797	-0.213786	0.301544	0.24665	0.250888	0.3415	-0.579464	0.09115	1.27149	0.484285	-0.60681	0.0143762	0.143314	-0.389479	-0.503411	-0.114003	-1.17683	0.0889827	0.431184	-0.428945	-0.164862	-0.235708	0.254423	-0.373223	-0.139689	-0.0978179	-0.0918101
AARS1	12	-0.040375	-0.159387	-0.347372	0.312273	0.284622	0.205656	0.126316	-0.24722	0.133093	-0.134775	0.0922284	0.3435	0.0917268	-0.329133	0.149292	-0.213605	-0.0047567	0.943275	-0.195779	-0.0401219	-0.377224	-0.407922	0.407359	-0.0379665	-0.78935	-0.62021	-0.1185	0.80711	-0.00815	0.325684	0.0332476	0.284074	-0.0170891	-0.29507	0.387859	0.0737514	-0.389257	-0.120589	0.021138	-0.040391	-0.21153	-0.656855	-0.0452367	0.609917	-0.145128	0.092026	0.00792574	-0.0993985
AASDHPPT	15	0.087625	0.691069	0.430477	-0.28249	0.551149	-0.00292082	0.336678	-0.443924	0.518345	-0.0610496	-0.193141	0.7905	0.480252	0.411994	0.102291	-0.0618357	-0.243819	-0.167996	0.240685	-0.0757356	0.25086	0.207779	-0.623504	0.382752	-0.02885	0.0355113	-0.031	-0.165161	-0.58085	0.959166	1.21557	-0.476986	0.276786	-0.170754	-0.343283	0.526212	-0.323795	-0.240678	0.485461	0.0140463	0.0186692	-0.287517	0.0680817	-0.160086	-0.319596	0.0792096	0.459838	0.57408
AATF	17	0.047125	0.181708	0.399208	0.23977	0.185723	0.112813	-0.0955596	0.892265	-0.206816	-0.073721	-0.466951	0.03822	0.78103	0.574646	-0.0156242	0.363405	0.0207416	-0.46404	0.286927	0.111222	0.111902	0.206988	0.0782012	0.479788	0.05845	-0.0410159	0.2825	0.0951201	-0.43285	-0.518645	0.456391	0.211335	0.261621	-0.151341	0.0464497	-0.279106	-0.366009	0.221395	-0.402434	-0.104251	0.203475	0.102572	-0.272314	0.156576	-0.199246	-0.479308	-0.648982	-0.11006
ABAT	18	0.156625	-0.344296	-0.755035	-0.470823	-0.515291	0.482431	0.174239	-0.87507	-1.87484	-0.678121	-1.4447	0.2815	0.726012	-0.389975	-1.55609	0.24746	0.263842	0.47255	0.00955494	-0.319426	-0.987099	0.723273	-0.553065	0.186214	-1.51035	-0.421187	0.4965	-0.795243	0.28415	0.300406	-0.371542	-0.57112	-1.24858	-0.494798	-1.76413	-0.618885	0.213612	-0.79372	-0.940739	0.508089	-0.790363	-1.24867	-0.0448147	-0.286019	-0.719873	-0.628372	0.222904	-0.482824
ABCB7	23	0.161125	-0.0647648	0.295951	0.499884	0.357874	0.577632	0.483676	-0.015696	0.674832	-0.334908	0.213636	0.2885	-0.756785	0.487632	-0.174603	0.218107	0.0330247	0.415778	-0.0474787	-0.378201	-0.0119467	0.199921	-0.37937	0.0165778	-0.20835	-0.124408	-0.0052	0.151292	0.74715	0.0925996	0.150651	-0.119482	0.088136	-0.317143	0.190497	0.344437	-0.21755	0.0239776	-0.19282	-0.0508164	-0.369811	-0.205024	-0.0689077	0.230521	0.010554	0.211376	0.149243	0.243552
ABCC4	27	-0.121875	-0.216879	0.637496	0.111974	0.0836129	0.968969	-0.0613304	0.226456	-0.254314	-0.593391	-0.310989	-0.1215	-0.252509	0.0508307	0.235291	-0.572888	-0.0513008	0.719631	-0.210744	0.309447	-0.558528	-0.511351	-0.285752	-0.432775	-0.58235	-0.857803	-0.6205	-0.130956	0.62815	-0.226523	-0.00907863	0.42605	-0.144867	0.920454	0.157047	-0.299653	1.00805	0.195618	0.0848452	0.250709	-0.421752	-0.333769	-0.400495	-0.177704	-0.275644	-0.222588	0.339772	-0.231266
ABCD3	29	0.009625	0.309055	0.0216082	-0.313856	1.09379	0.366852	-0.119977	-0.1565	0.20898	-0.0234008	0.215908	0.0844	-0.528409	0.359219	-0.354923	-0.391997	-0.229214	0.321624	0.0381475	-0.564624	-0.105113	-0.824982	-0.0609167	-0.11346	-1.35035	-0.951391	-0.9695	0.223028	-0.64885	0.251083	-0.133095	-0.124155	-0.303463	0.244783	0.156721	-0.0939464	-0.274439	-0.259719	-0.177227	0.140027	-0.00907342	0.891169	-0.0348854	-0.0284601	-0.658397	0.0189399	0.135814	-0.267797
ABCE1	30	-0.208375	0.502443	0.14125	0.207462	0.0166738	-0.117599	0.0957272	0.090606	0.179344	0.0181243	0.388242	0.8295	-0.181085	-0.0191518	0.297545	-0.19549	-0.0373117	-0.259167	-0.01759	-0.184277	-0.047911	0.0732832	-0.146023	0.366922	-0.26535	0.0255027	-0.3255	0.325418	0.14715	0.028404	0.0853095	-0.0210813	-0.10349	0.139358	0.197313	-0.00875317	-0.0729062	-0.419777	0.112169	0.0922598	0.0903535	-0.0776883	0.0661676	-0.0211398	-0.127058	0.14707	0.200683	-0.108834
ABCF1	31	0.432125	0.125119	0.160077	0.338919	0.33299	-0.268724	0.436326	0.407796	0.0374209	0.0628364	0.114992	0.1365	-0.288457	0.222432	0.201267	0.170773	0.464636	-0.0313263	0.329111	-0.0104383	0.358063	0.144521	-0.00415908	0.139303	0.29765	0.194596	0.6525	-0.0544829	-0.28285	0.123031	0.0569787	-0.0434146	0.157869	-0.090426	0.138434	0.0680512	-0.567867	-0.282833	0.0457316	-0.101526	-0.2441	0.620926	0.130003	-0.0463871	-0.160337	-0.0918036	-0.115181	0.273552
ABCF2	32	0.515125	-0.0548871	-0.105214	-0.0112764	0.146532	0.267714	0.333708	0.287598	0.0754518	-0.37031	0.528571	-0.0504	-0.152933	0.788371	0.278606	0.256531	-0.521321	-0.127654	-0.185906	-0.261683	0.110258	0.0318334	0.01081	-0.0372859	-0.33735	-0.395735	0.3005	0.223827	0.02015	-0.257208	0.469079	0.17373	-0.553844	0.0280479	0.256441	-0.341732	-0.246932	-0.603927	-0.0929488	-0.103873	0.0102998	0.146825	0.0799771	-0.0448279	-0.174476	0.0612311	-0.0275107	0.0609519
ABCF3	33	-0.025525	0.253367	0.286591	0.161458	0.0956919	-0.341826	-0.133433	0.564044	-0.288136	-0.155874	-0.115209	-0.2905	0.160619	0.0837458	-0.246579	0.718527	0.436045	-0.156834	0.469847	-0.0273019	0.436001	-0.049386	-0.147864	0.336887	0.14965	0.133111	0.4345	0.0813961	-0.24485	0.0589248	-0.0257995	-0.182496	0.128458	-0.194187	-0.00728467	0.132515	-0.446368	-0.20933	0.021291	0.0628305	-0.0118029	-0.10006	0.138157	-0.262615	-0.116979	0.0453942	0.446715	0.0914262
ABHD10	34	0.629625	0.415878	-0.00743662	-0.306311	-0.224247	0.247999	0.307098	0.0454846	-0.0850682	-0.203925	-0.470962	0.4525	0.746168	-0.561419	-0.00193904	0.350676	0.253267	-0.392327	-0.218973	0.171917	0.12477	0.392121	-0.0815486	0.549655	0.44865	0.245699	0.3905	-0.539468	0.01415	0.800731	-0.258932	0.0637278	-0.190158	-0.569801	-0.261584	-0.081044	0.0753896	0.00736888	-0.249279	1.24887	0.505046	0.154847	-0.0855416	0.843603	-0.289404	-0.241428	0.127458	0.795119
ABHD11	35	0.538125	-0.426117	0.54306	-0.660267	-1.03792	0.0128274	0.196432	-0.155246	-0.60033	-0.149227	-0.493791	-0.9135	0.151094	-0.495502	-0.0158861	0.688085	-0.366537	-0.152226	-0.301203	-0.290625	-0.864786	1.14167	0.159569	0.152188	-0.36435	0.277694	0.5905	-0.543013	0.43715	-0.226628	0.303157	0.126613	0.735119	-0.442196	-0.0087678	0.00733317	-0.294044	-0.0638325	0.447131	0.0250223	0.130317	0.146847	0.372889	0.424363	-0.590207	-0.484546	0.481839	0.434793
ABHD12	36	0.080125	0.194757	-0.443118	0.457096	-0.141412	-0.829394	0.0834921	-0.217117	-0.140902	0.384436	0.52809	0.4415	-0.663699	0.34287	-0.00813201	-0.123169	-0.0452348	-0.450435	-0.0343094	0.188885	0.55307	-0.279698	0.351274	-0.714698	-0.75035	0.239228	-0.8125	0.345618	0.43415	0.0885787	0.112112	-0.0353311	0.0346819	0.16956	0.068299	0.656525	-0.386104	0.472893	0.0369458	0.739515	0.0452158	-0.0989922	-0.130671	-0.000676533	-0.0341855	0.229394	-0.424588	-0.158303
ABHD14B	37	-0.251375	-0.227993	0.319453	-0.399392	-0.72005	0.734959	0.775424	0.316999	0.75172	-0.428193	0.518427	0.0424	0.311629	0.375044	0.102002	0.635587	-0.313169	0.485495	-0.655382	0.306584	0.572896	0.546449	0.685774	0.368521	-0.21235	-0.00295855	-0.3985	-0.419575	0.34115	-0.381353	0.60654	-0.357528	0.175431	-0.310759	-0.422384	-0.202666	0.0910626	-0.856471	-0.172534	-0.463348	-0.362553	-0.634879	0.238431	-0.211152	0.0344246	0.377032	-0.144573	0.715357
ABHD16A	38	-0.256875	0.163247	0.309335	0.286595	0.137172	0.484445	0.534929	0.451238	-0.498725	0.0415072	-0.0727856	0.7015	-0.399161	-0.0238985	0.313419	0.0852632	-0.00331714	0.189015	0.154661	0.208843	-0.168999	0.506333	-0.362774	-0.102688	-0.15635	0.590789	-0.4005	-0.00341835	0.81915	-0.118486	-0.26172	0.455377	0.304727	-0.0273455	0.179147	0.255633	-0.241322	0.169273	-0.157495	0.64767	-0.0645018	0.452859	0.926304	-0.044218	0.0536944	-0.342692	-0.0491716	0.244623
ABI1	42	0.189325	-0.185032	-0.283036	0.297774	-0.582413	-0.305918	0.103449	0.00946328	0.0160303	0.158858	0.102489	-0.5135	0.643525	0.37818	0.0435567	0.0936468	-0.283757	0.529804	0.191062	0.107862	-0.623568	0.109198	0.239544	-0.106189	0.34965	0.335108	0.1445	0.189647	0.33115	-0.420136	-0.200632	-0.0627239	-0.0104834	0.141044	-0.0488341	0.165977	0.259981	0.0989346	-0.165589	-0.0620614	0.0315388	0.381866	0.197909	0.230311	-0.114491	-0.067676	0.42246	0.245363
ABLIM1	48	-0.487375	-0.0657661	-0.00138448	-1.06673	-0.5601	0.383389	-0.370359	-0.177314	-0.0883076	-0.490867	-0.484705	-0.0875	1.44812	0.511641	-0.00421241	-0.677475	-0.538479	-0.436819	-0.0247639	0.766514	-0.0586954	-0.188935	0.710624	0.267671	0.29965	0.572156	0.0821	0.315745	-0.51985	-0.380525	0.350858	-0.506868	0.0535991	1.41939	-0.265818	0.0152739	0.463231	0.139832	0.13973	0.371037	-0.0817914	-1.12927	0.0028181	0.618598	0.37902	-0.048629	-0.0165704	0.0766661
ACAA1	55	0.326625	-0.304815	0.0504922	-0.531178	0.337717	0.562695	0.00726233	0.202633	-0.343424	0.119299	0.127915	-0.6115	-0.600069	0.998781	-0.489574	0.302423	-0.00529964	0.28297	-0.563598	-0.616586	0.32089	-0.177202	-0.0315198	0.0988594	-0.20035	-0.0924275	0.3255	0.144007	-0.15825	-0.622051	-0.0956242	0.0109856	-0.455099	-0.0725208	0.313832	-0.327218	0.044739	-0.239695	-0.279649	0.18595	0.216856	0.669819	0.352982	-0.495951	-0.0941927	-0.170172	-0.464979	-0.329184
ACAA2	56	-0.285875	0.124105	0.341009	0.164205	-0.482359	-1.01302	0.113036	-0.603028	-0.417809	-0.280852	-0.064566	-0.1055	-0.0644805	-0.873608	-0.0233168	0.431923	0.326144	-0.279686	0.392526	0.280001	0.301217	-0.90966	-0.654555	0.0209366	-0.19735	-0.0865357	-0.2175	-0.456274	-0.39385	0.0224305	0.401501	-0.126476	-0.0560728	0.374455	0.0839713	0.0546091	0.292586	0.0619325	0.142481	0.0482528	0.276029	-0.271791	0.333672	-0.219768	0.251741	0.0996856	0.0741966	0.496577
ACAD10	59	0.039975	-0.324136	-0.352179	0.235147	0.0692061	0.401754	0.355587	-0.387638	-1.16437	-0.552286	-0.367149	0.8095	-0.175857	-0.300917	0.000461319	-0.0059997	-0.00575891	0.883503	0.287903	-0.618073	-0.397198	0.447918	0.435003	-0.182555	0.16965	-0.381618	-0.9235	-0.237095	0.35415	0.60359	-0.191242	-0.197472	0.500158	-0.735637	0.0253893	0.365304	-0.0524651	-0.265944	0.0582441	0.435743	0.393436	0.00937073	-0.432623	0.033508	-0.0315754	-0.154537	-0.145753	-0.0284633
ACAD8	60	0.127025	0.531968	0.118508	-0.0605776	0.460317	1.37769	0.14178	-0.292772	-0.764578	-0.932624	-0.987423	-0.4435	0.664222	0.12603	-0.510974	-0.298576	-0.0627487	0.330535	0.0353914	0.261823	0.242775	-0.0635553	-0.113307	0.87558	0.19665	0.542391	0.4285	-0.117447	0.06915	1.73768	-0.301582	-0.270023	0.0206263	-0.815704	0.101503	-0.278818	0.122799	0.00554088	-0.657379	-0.138862	-0.142688	0.141182	-0.0893604	0.177489	-0.17111	-0.377243	-0.0193099	0.106724
ACAD9	61	-0.360375	-0.560821	0.35951	0.0336809	-0.0561459	-0.112069	-0.0986831	-0.183121	-0.30152	0.17638	0.290893	0.1252	-0.351184	0.388188	0.022504	-0.686827	0.17903	0.260873	-0.223099	-0.0723193	0.194826	0.330243	-0.294435	-0.26506	-2.62035	-0.587605	-0.4735	0.0215029	0.23815	1.10121	0.226268	-0.627182	-0.176458	-0.446889	0.721647	-0.169004	-0.0265218	-0.255758	0.659958	0.43123	0.103894	0.28579	-0.494477	0.536568	-0.247908	0.120961	-0.0310624	0.00363639
ACADM	63	0.293625	0.0353407	0.459427	0.170961	0.393605	0.511768	-0.593785	0.281241	-0.204423	0.0444989	-0.07081	0.2625	-0.00961504	-0.108874	0.151759	-0.422431	0.189601	0.478014	0.315638	-0.0511288	-0.340845	0.1033	-0.13742	0.896773	0.41265	0.458783	0.2175	-0.312877	0.93915	-0.148093	0.229907	-0.0944424	0.188372	-0.434594	0.735745	-0.0406661	0.205965	-0.0746882	0.337218	0.0429948	0.272421	-0.0657617	-0.798479	0.486841	0.064989	0.196968	-0.028204	-0.0745452
ACADS	64	-0.049941	-0.364527	-0.690835	0.545235	-0.0577396	0.571449	0.61458	-0.388765	-0.746283	-0.124183	-0.209846	-0.5775	-0.218445	-0.476536	0.209255	-0.503174	0.536285	0.290865	-0.322653	-0.377307	-0.233237	0.0341432	0.22735	-0.357471	0.71265	-0.166696	-0.2485	-0.551701	0.18415	0.317622	0.073618	-0.553234	-0.297206	-0.365523	-0.111919	-0.0101074	0.24392	-0.00390894	0.125178	-0.0391056	0.456774	-0.783565	-0.622489	0.00154599	0.599032	-0.0841908	-0.568034	-0.370246
ACADSB	65	0.347625	-0.546406	0.299527	-0.231605	0.2744	0.283017	-0.200631	0.193864	-0.456642	-0.0506507	-0.431425	-0.2045	0.13895	0.234202	-0.0976373	0.294816	-0.110917	0.214425	-0.431955	0.0675638	-0.0855003	0.151992	-0.605701	-0.082076	-0.08335	0.135774	-0.0304	-0.726237	0.46915	-0.707393	0.640847	-0.516313	-0.0359126	0.0453726	0.273851	-0.409226	-0.0133289	0.0366471	-0.24064	0.912479	-0.202349	-0.488548	-0.680755	0.958664	-0.00854365	0.108922	-0.05743	0.163859
ACADVL	66	0.278625	-0.069202	-0.0341744	0.280697	0.402955	-0.193286	-0.145614	0.225998	0.140277	0.145796	0.20784	-0.0286	-0.483614	0.475468	-0.170856	-0.154022	0.0902183	0.167939	0.107013	-0.0999168	-0.268272	0.390448	-0.126775	0.140259	0.32665	0.42444	0.8405	-0.243747	-0.22485	0.708852	0.859103	-0.3458	0.437283	-0.379209	0.209206	-0.0735502	-0.125954	-0.0947192	0.296274	-0.0779305	0.0434459	0.334506	0.0656559	0.492365	-0.0653559	0.298366	0.109647	0.278689
ACAP2	69	0.389125	-0.633128	0.113108	0.000774442	0.627162	-0.380932	0.0141906	-0.717452	-0.0942574	-0.187912	0.203046	-0.1215	0.249963	0.489504	0.14385	-0.165935	0.275804	-0.123129	0.198927	0.0470918	-0.0435831	0.0639051	0.00686433	0.310483	0.88965	0.383148	0.8185	0.115135	-0.07075	0.401582	0.159488	-0.185288	-0.111843	-0.553952	-0.148603	0.0470508	0.0926965	-0.0581382	0.0470957	-0.188926	-0.235009	0.143188	0.0232365	0.655353	0.0274055	-0.103187	0.520583	0.0479928
ACAT1	70	0.566625	0.415444	0.283001	-0.283161	-0.325716	0.465711	0.168851	-0.321603	-0.161852	0.12056	1.07858	-0.6035	-0.0899532	-0.389784	0.288561	0.492659	-0.0651361	0.499148	-0.359348	-0.0805121	-0.424113	0.309307	-0.333591	0.0272781	0.59665	-0.0491936	-0.2305	-0.569917	-0.26385	0.363121	0.826208	-0.630263	-0.116355	-0.128683	0.00186456	0.519167	0.226944	0.0125111	-0.292551	1.15941	0.216766	-0.880107	-0.488247	0.269437	0.0258298	-0.0267164	0.017358	1.0919
ACAT2	71	0.362125	-0.239517	0.0833003	0.00347506	-0.254368	-0.355738	-0.449754	-0.347762	-0.826338	0.578054	0.259124	-0.8445	-0.0895082	-0.0831156	0.0826689	-0.292438	-0.125201	-0.220744	0.296083	0.24904	-0.327243	-0.273334	-0.00276496	-0.561918	-0.31635	0.122249	-0.0741	-0.140419	-0.01955	0.727592	-0.209642	0.310738	-0.31999	-0.601939	0.662431	0.17023	0.0769879	0.192532	0.269213	0.366713	0.0395257	0.527219	-0.145075	-0.255623	-0.482959	0.463385	-0.0505404	-0.511391
ACBD3	72	0.561125	0.0623939	-0.0161385	0.086077	-0.193121	0.126092	-0.0558631	-0.227817	0.177438	0.1486	0.2946	-0.6115	-0.578983	-0.0268872	-0.00845769	0.434723	0.366528	0.209554	-0.201536	-0.00865856	-0.0667146	0.0309656	0.143135	0.0586828	-0.14835	0.348576	0.5485	0.189112	-0.11835	0.91841	0.0306452	0.278378	0.0452649	-0.0278056	-0.0464383	0.267154	-0.219935	0.0153147	0.139388	0.178815	-0.0677841	-0.0567725	0.112585	0.227786	0.25038	0.184879	0.333836	0.0777909
ACIN1	76	0.284125	-0.129229	0.171486	-0.345154	-0.269783	-0.163077	-0.0125235	0.51031	0.145315	0.0972417	0.172929	0.3335	0.732498	-0.157135	0.0294274	-0.117581	0.0876555	-0.276182	0.216151	-0.033795	0.34853	-0.135815	-0.0852184	0.290338	0.30265	0.234549	0.2735	0.0515198	0.09115	0.0433975	-0.0316731	0.0378638	0.114795	0.0767102	0.119264	-0.0824749	0.103482	-0.21278	-0.205514	-0.0969212	-0.0241974	0.178977	0.225861	0.104481	0.106288	-0.0136512	-0.022957	-0.0657008
ACLY	77	0.375625	-0.108524	0.27737	0.912901	0.382969	-0.222865	-0.321142	-0.143018	0.120239	0.150921	-0.227202	0.7475	-0.485513	-0.22786	-0.0257955	-0.18524	0.0611071	-0.335944	0.457001	-0.287355	0.575531	-0.144281	0.084587	0.0778433	0.04965	0.31849	-0.2675	-0.23602	-0.10475	-0.495201	-0.474173	0.0931056	0.279372	-0.0600956	-0.210981	-0.275134	-0.065943	0.22978	0.223265	-0.387306	0.139161	0.306584	-0.0142002	-0.0226379	0.0383942	0.379438	0.057292	-0.194027
ACO1	78	-0.313375	0.139868	0.120957	-0.31655	-0.235579	0.561298	-0.381792	-0.995197	-0.266231	0.389515	0.373166	0.3125	-0.39337	-0.037148	-0.335819	0.0979901	-0.266079	-0.393202	0.123899	0.591601	-0.369237	-0.141486	-0.816992	-0.087587	-0.03545	0.298554	-0.3085	0.346652	-0.51685	-0.443003	0.0714316	-0.21369	-0.0678422	0.0106134	0.264924	-0.0781519	0.389113	-0.00102695	0.206261	0.244832	-0.37153	0.692287	0.118738	-0.251939	0.121803	0.176077	-0.109007	-0.0971298
ACO2	79	0.180175	-0.0680813	0.32347	0.324524	-0.536979	0.400348	-0.242478	0.472112	-0.0390187	0.118935	0.101851	0.4695	-0.0461672	-0.0907325	0.299952	-0.280458	-0.0373657	-0.121759	-0.185053	0.647072	-0.344522	-0.0392122	0.254158	0.513444	0.13665	0.573133	0.6815	-0.072102	0.15115	-0.371028	0.167705	-0.00207249	0.636281	-0.245494	-0.483975	-0.0393761	-0.158183	0.0443655	0.394465	0.811016	0.150923	-0.651636	0.495943	0.276632	0.617266	0.565282	0.00760685	0.0755807
ACOT9	85	0.618625	0.218173	-0.040692	0.819436	1.14871	0.0901876	-0.0631888	-0.206914	0.313721	0.0628204	0.604333	0.2375	-0.423717	-0.0321509	0.0588942	-0.105684	0.0194764	0.127735	-0.294565	0.065159	-0.0486138	0.0161934	-0.713951	0.125383	-0.43935	-0.140475	-0.2215	0.079554	-0.14545	-0.00864629	-0.0102636	-0.211261	-0.474301	0.173641	-0.262656	-0.101818	0.165704	0.195432	0.225896	1.03668	-0.803894	-0.102794	-0.141115	-0.32099	0.0720061	0.117734	-0.0812586	0.0349969
ACOX1	86	-0.103625	0.487715	0.0439427	0.187797	0.882341	-0.16401	-0.119674	-0.0850503	0.26903	0.177545	-0.306933	0.2885	-0.619686	0.0108826	0.182552	0.0389044	0.0324964	0.130175	-0.299468	-0.393901	0.143962	-0.0341029	-0.0565263	0.100185	-0.08935	0.129863	-0.0601	-0.239713	-0.66685	-0.366667	0.135887	-0.04564	0.285113	0.250922	0.0182664	-0.0438783	-0.739454	0.294389	0.0723106	-0.114671	0.670368	0.13956	0.540659	-0.184585	-0.219902	-0.0988124	0.260122	-0.228626
ACP1	89	0.007075	0.555636	-0.0639527	-0.641905	-0.037178	-0.0457543	-0.326702	0.0227614	-0.650553	-0.0865317	-0.341642	0.1415	0.441149	0.0734584	-0.229542	0.139669	-0.176928	0.0260513	0.0943182	-0.00340839	0.632792	0.0509043	0.719186	-0.0774592	-0.63335	-0.215398	0.1945	0.31742	-0.09328	0.0958422	0.0624153	-0.264177	-0.392606	-0.0824609	0.0342699	0.239765	0.160006	-0.0525913	0.0915194	-0.18037	0.334909	-0.0346607	-0.417498	0.441002	-0.107086	-0.212618	-0.395839	0.148951
ACSF2	94	0.466625	-0.46567	-0.240147	-0.348854	-0.470533	-0.230338	-0.784953	-1.54562	-0.727763	-0.5576	-0.716921	0.3585	-0.747187	-0.285183	-0.388554	0.492625	0.393712	-0.0586974	-0.196727	-0.126652	0.552127	0.040891	-0.690765	-1.21998	-0.49135	0.0385561	-0.3825	0.518364	-0.12015	-0.742378	-0.192345	0.383603	-0.37107	0.541075	-0.734635	-0.350262	-0.388558	-0.0957951	-0.00433903	-0.0504785	-0.0601384	-0.563334	0.517502	-0.186641	-0.385162	-0.0405859	0.251566	0.2492
ACSL1	96	0.408125	0.145603	0.22094	0.40854	0.26169	0.163365	0.0147254	-0.454737	-0.205315	0.0282157	-0.0657044	-0.1075	-0.781458	-0.249939	0.28151	-0.268381	0.0519032	-0.280306	-0.738459	-0.0420598	-0.247566	0.516072	-0.269603	-0.778837	-0.57835	-1.10587	-1.0645	0.166242	-0.54985	-0.834697	-0.399436	0.042038	0.0302566	0.00402541	-0.18769	-0.187271	-0.500651	0.23629	0.981403	0.0789381	0.0948137	0.0885162	-0.0438731	-0.539375	0.508153	0.52842	-0.049025	-0.316432
ACSL3	97	0.236725	-0.0311627	-0.360285	0.593915	0.223473	0.0161376	-0.21182	-0.0491608	0.101578	-0.00874305	0.04838	0.5525	-0.668971	-0.235155	0.126233	0.00750967	-0.0754122	0.0588939	-0.129002	-0.047666	-0.245151	0.00087047	0.0112469	-0.507485	0.70365	-0.211835	-0.4695	0.352271	0.21215	-0.178665	-0.0998956	0.0543274	0.354528	-0.151757	-0.191208	-0.071766	-0.302784	-0.155767	0.323989	0.0654985	0.0889098	0.253611	-0.128426	0.256896	0.0530635	0.29054	-0.269283	0.0105401
ACSL4	98	0.307625	-0.193734	-0.143938	0.143519	0.390938	0.449471	0.0252099	-0.151158	-0.320417	0.223564	0.280648	-0.2755	-0.710163	0.00821328	-0.562475	-0.344929	0.294381	0.764669	-0.759907	0.146734	-0.346706	0.098122	-0.725618	-0.642918	-0.18435	-0.256987	0.3955	-0.08306	0.51715	-0.0254033	-0.582418	0.175353	0.0965457	0.337831	-0.126936	0.287749	-0.158522	-0.29895	0.211191	0.314234	0.144836	-0.546759	-0.243009	-0.31572	0.671017	0.37698	0.144444	0.264427
ACSS1	101	0.265625	0.054912	-0.665611	-0.119046	0.373061	-0.519024	0.0589014	-0.167629	0.211487	-0.0712969	-0.0810029	1.0565	-1.03013	-0.106147	-0.0699638	0.293227	0.243707	-0.654816	-0.180694	0.361427	0.541716	0.210946	0.433483	-0.578783	0.29965	0.837617	0.2165	-0.00902957	-0.05435	-0.870936	-0.0738861	-0.884083	-0.547819	-0.504223	-0.0461372	-1.1317	-0.208629	-0.828319	-0.371407	0.165569	-0.105658	-0.128495	-0.385307	0.0926437	-0.109921	-0.199105	-0.937954	0.225746
ACTBL2	106	-0.305875	-0.407196	-0.179361	0.288885	-0.264811	0.318884	0.129248	-0.296481	-1.89329	0.00445297	-0.185699	0.4545	-0.272287	-1.34845	0.0489976	0.0659682	-0.799304	-1.2148	-0.492193	0.0103277	-1.85474	0.0234148	-0.270573	-0.450495	-0.67735	-0.382612	-0.4645	0.0689201	-1.21085	-0.851521	-0.132012	0.0691369	-0.449071	-0.0740905	-0.264999	-0.610976	-0.939593	-0.448323	-0.0763596	-0.260176	0.0980182	-0.202124	-0.239942	-0.354676	-2.13266	-1.88986	-0.993201	-0.719021
ACTL6A	108	0.059125	0.0051099	0.128295	0.103452	0.287038	-0.519974	-0.138146	0.496962	0.135414	-0.20189	0.187612	0.3555	0.237679	0.0752695	-0.0319617	0.0538254	0.0779007	0.132717	0.882681	-0.139554	0.216467	-0.0376355	-0.0464264	0.435466	0.66765	-0.000809728	0.3195	-0.0300122	0.13515	0.727638	0.194879	-0.141822	-0.156883	-0.0129494	-0.0905831	0.101792	-0.0207121	0.080571	0.000112953	0.0582223	-0.0982533	-0.0297723	0.111936	0.240563	-0.143976	0.104035	0.133497	-0.180141
ACTN1	110	-0.616875	-0.568058	-0.221859	-0.034812	-0.304162	0.38281	-0.457088	-0.394971	-0.639282	-0.468127	-0.385549	-0.7815	-0.590949	-0.21099	0.402131	-0.149593	0.25981	-0.151897	-0.60256	-0.00481009	-0.472439	-0.226816	-0.18727	-0.488527	-0.26135	-0.604711	-0.1195	0.068659	-0.19385	0.0670678	-0.336702	0.48346	0.369268	-0.0377554	-0.645566	-0.481441	-0.272023	0.463564	0.183916	-0.275448	-0.0522704	-0.23927	-0.183096	-0.203165	0.753014	0.0144174	0.421033	-0.211382
ACTN4	113	-0.550525	0.253741	-0.421157	-0.93679	-0.82078	-0.0260678	-0.369737	-0.0836366	-0.444052	-0.451772	0.344392	-0.9935	-0.948541	0.0971672	0.0204255	-0.499286	0.0561046	-0.111123	0.263642	0.107994	-0.315041	-0.340434	0.31121	-0.10143	-0.53035	-0.210857	-0.2175	0.502375	0.53215	-0.326103	-0.435156	-0.120654	-0.235532	0.237924	-0.153792	0.219662	0.220355	0.0361371	-0.1758	-0.262578	1.90126	-0.0585689	0.971857	0.00162258	0.115171	-0.0178257	0.217166	-0.176854
ACTR10	114	-0.228875	-0.310656	-0.176513	-0.168007	-0.167344	-0.0570403	0.0412139	-0.291011	-0.22408	-0.302763	-0.262702	-0.0096	0.0647782	-0.0562464	-0.12228	-0.376364	0.121466	0.190259	0.0908077	0.110313	-0.164796	0.161698	-0.0214209	-0.146881	-0.61835	-0.365198	-0.2005	0.126164	0.03815	-0.0957682	-0.125191	0.00916381	-0.242484	0.00895559	-0.308183	-0.0280746	0.179013	-0.0581607	0.149981	0.0116818	-0.0628055	0.0114943	0.0497973	-0.124311	0.250971	0.141344	-0.327869	-0.0509385
ACTR1A	115	0.164625	-0.224327	-0.174072	0.204351	0.159305	-0.0882846	0.253644	-0.500895	-0.441619	-0.0976203	-0.163467	0.0517	-0.229216	-0.0310885	-0.101586	-0.15011	-0.0126635	-0.00914646	-0.0748283	0.0179023	-0.392692	-0.3183	0.0163496	0.0286186	0.36365	-0.290729	0.0361	0.0856693	-0.11775	-0.050055	-0.276935	0.295744	0.0266963	0.0175386	-0.196352	0.0171738	-0.08845	0.123054	0.247374	-0.13066	-0.322985	-0.322472	-0.00171477	0.0385149	0.273089	-0.0576754	-0.247687	-0.385784
ACTR1B	116	-0.179375	-0.764303	-0.388061	-0.265113	-0.249206	0.417283	-0.168831	-0.467997	-0.184971	-0.601617	-0.387004	0.1364	0.309704	0.0133063	-0.0961662	-0.726378	-0.161139	0.342295	0.253351	0.254353	-0.278206	0.141667	-0.0216138	-0.320874	-0.11135	-0.205589	0.6745	0.335926	0.17915	-0.717997	0.120334	-0.134208	-0.162107	-0.0327499	0.0116439	0.292679	0.12545	0.281557	0.200525	0.0832032	0.0241095	0.213244	-0.425918	0.191654	0.054426	0.0111087	-0.886218	-0.1039
ACTR2	117	-0.160775	-0.202987	-0.241408	-0.149312	-0.191741	0.0945389	0.103414	-0.467979	-0.180325	0.218206	-0.159916	-0.3675	-0.380143	0.153253	0.108863	0.181693	-0.0214711	0.057951	-0.137417	0.168872	-0.682579	0.183356	-0.159107	-0.0710288	-0.22935	-0.0795175	-0.2165	0.255325	0.15115	0.0578169	-0.0913362	0.0889369	-0.0156076	0.239999	-0.205247	-0.0228685	-0.0974226	0.0493957	0.165689	0.181004	0.0582037	-0.0628345	0.254124	-0.0143263	0.258788	0.0789046	-0.127652	-0.0170178
ACTR3	118	-0.378475	-0.165536	-0.318879	-0.215385	-0.0150736	0.00495593	0.0414013	-0.598644	-0.243583	0.299393	-0.168908	-0.1725	-0.489649	0.179233	0.13942	0.103103	0.00243456	0.105374	-0.147808	0.178006	-0.589691	0.264049	-0.205638	-0.127393	-0.47135	-0.0462905	-0.1385	0.352744	0.27415	0.0175119	-0.15045	0.176377	-0.226223	0.237928	-0.376755	0.0564632	0.0920937	0.110854	0.153169	0.197134	0.0122566	-0.134218	0.253886	-0.0169276	0.218828	0.0431958	-0.0847147	0.0142045
ACY1	123	-0.595875	-0.379443	0.34861	-0.733322	-0.949972	0.340977	0.795523	0.881238	-0.786839	-0.981821	-0.529119	-0.4055	0.95617	0.279448	0.109492	0.0538715	-0.394509	0.398583	-1.0906	0.220389	-0.406127	0.649568	-0.136299	1.06086	-0.49235	-0.0100863	0.8085	-0.238637	0.01615	-0.188743	1.09591	-0.307503	0.831645	-0.660286	0.0441509	-0.191753	0.155295	0.117501	0.0580273	-0.170506	0.441263	-0.197414	0.294265	-0.377937	-0.0681935	-0.0452634	-0.417106	0.0326975
ADAM10	126	0.158275	-0.279863	-0.0734563	-0.0578215	-0.140438	0.320727	0.823753	0.129685	-0.333607	-0.115047	-0.00729994	-0.0645	-0.0325173	0.418821	-0.142811	-0.0560425	-0.799929	0.0562082	-0.260394	0.253288	-0.016027	0.440546	-0.0904353	0.0211406	-0.03675	0.324834	0.6925	0.142326	0.27615	0.602604	-0.328526	-0.171238	0.3245	0.34339	0.38265	-0.0374733	-0.336593	-0.0491911	-0.212134	0.00283284	-0.303778	0.115315	-0.00379651	0.0851104	-0.0371897	-0.31001	0.397952	0.073317
ADAM17	128	-0.239625	-0.0177099	-0.210725	0.021758	-0.108637	-0.280144	-0.130353	0.0481296	0.133441	0.0180636	-0.508264	-0.2875	-0.290066	0.170544	0.0132583	-0.276348	0.237071	0.295573	-0.0843158	0.0657478	0.408653	0.420328	-0.12013	-0.373299	0.16365	-0.139277	-0.2745	0.0943711	-0.09928	0.207427	0.343635	-0.18719	0.330719	0.395671	0.318556	0.235976	0.266911	0.351798	0.0722706	-0.10841	0.242515	-0.560472	0.124056	-0.0673834	0.0345477	-0.269171	0.208501	-0.0498869
ADAR	144	-0.114575	-0.101438	-0.0773354	0.267987	-0.150321	-0.308364	-0.244705	0.102649	0.568151	-0.223283	-0.0617117	0.2975	-0.106208	-0.221936	0.322497	0.0858329	-0.0553869	-0.337395	0.413004	-0.251491	0.409941	-0.110575	0.148411	-0.00356462	0.25565	0.151561	-0.1495	0.154307	0.26515	0.0565098	0.222919	0.239357	-0.0441688	0.279918	0.0691469	0.153159	-0.0355027	-0.143313	-0.0593498	0.0648412	-0.0613406	0.086741	0.271077	-0.0644738	-0.083705	0.236683	0.185943	0.316881
ADD1	149	-0.158025	-0.0117873	-0.228302	-0.483403	-0.301697	0.34694	0.0698266	-0.420138	-0.459689	-0.27987	-0.385939	-0.2965	0.531298	-0.197361	-0.0419879	-0.00804376	-0.0969921	0.49175	0.343799	0.303145	-0.0766165	-0.388832	0.00188733	-0.106939	0.33265	0.15468	0.1945	0.260103	-0.02635	-0.0380292	-0.210566	0.107772	0.0728728	0.0463808	-0.34623	0.293221	0.428899	0.429038	0.25202	-0.159234	-0.0649487	-0.080825	-0.0475724	-0.0976148	0.276092	-0.342382	-0.301578	0.0637077
ADD3	151	0.096575	-0.0529496	-0.092028	-0.330128	-0.340089	0.303034	0.155431	-0.384716	-0.430732	-0.220442	-0.310356	0.0208	1.18228	-0.130763	-0.336153	-0.189353	-0.0822296	0.531632	0.388012	0.291191	-0.134096	-0.350283	-0.258756	0.0693294	0.63565	0.362206	0.2575	0.250632	0.15115	0.145287	-0.332747	-0.00318666	0.226972	0.0158976	-0.307354	0.379103	0.644788	0.27805	-0.00727625	-0.0304637	-0.0857115	-0.129263	0.0617788	0.0911399	0.119996	-0.486296	-0.403607	-0.114996
ADGRE5	154	0.237175	-0.0442946	-0.299571	0.912581	0.204162	-0.607259	-0.0230754	-0.373873	0.302325	0.625462	0.411091	-0.7425	0.1317	0.277145	0.288377	0.279062	0.877846	-0.142516	-0.0586288	0.1928	-0.304522	-0.0664111	-0.227808	-0.472136	0.13365	0.200383	0.1835	0.445588	0.41115	-0.210161	-0.115873	0.352728	-0.267368	-0.169208	-0.368425	0.165342	-0.578623	0.762881	0.350601	-0.161574	-0.239981	-0.479539	-0.0288283	-0.156505	0.340826	0.150419	-0.200258	-0.0109895
ADH5	162	-0.292875	-0.02043	-0.315447	0.233785	0.208507	0.402192	0.212766	-0.276838	0.393313	0.0984562	0.0383897	0.7855	0.787091	-0.138314	0.163895	-0.566467	-0.159755	-0.364005	-0.097071	0.313931	-0.26222	0.0800653	-0.761209	0.268148	0.27165	0.262701	0.3535	-0.0922968	0.12515	-0.642755	0.0933812	-0.136755	0.155521	-0.0249523	0.11495	-0.36468	0.961378	-0.127096	-0.148409	0.093112	-0.202896	0.21669	0.304124	0.400247	-0.0359482	-0.213908	0.0602477	0.27897
ADIRF	165	-0.940875	-1.45083	-0.720195	-1.97644	-2.38486	0.208919	0.640488	0.837763	1.64337	-1.96111	0.694305	-0.6505	1.02885	-0.681342	0.144296	-1.24266	0.155469	-0.32446	-0.801421	-0.757964	-0.852886	-0.267348	-1.36228	-1.04094	0.32665	1.24035	-2.3745	-1.89688	-0.71285	0.508367	-0.314354	0.0311215	0.287764	-0.976109	-0.967138	-1.1693	0.820704	-0.557027	1.21253	-1.24106	-0.65526	-1.09547	-0.196553	-0.761709	-0.368534	-0.121244	1.49957	-0.210247
ADK	166	0.697125	-0.112851	0.693084	0.467589	0.17629	0.241121	0.284789	0.318781	-0.114799	-0.39022	0.197256	0.7505	0.410616	0.530635	0.0980838	-0.693039	-0.146473	0.186157	-0.114397	0.0433267	0.142071	-0.0419531	-0.199924	0.444168	0.22265	-0.0148877	-0.2195	-0.358276	0.58915	0.958232	-0.254803	-0.0946165	-0.182336	-0.73496	0.0658339	0.347826	0.008086	-0.296143	-0.206418	0.908891	-0.152584	-0.378467	0.182178	0.106371	-0.52609	0.157997	0.514223	-0.204979
ADNP	167	-0.237875	-0.0632367	0.124245	-0.157066	-0.122096	-0.147559	-0.0610136	0.338105	0.0571922	-0.0413599	-0.224757	0.6715	1.38469	-0.200585	0.0265168	-0.174045	-0.055522	-0.0915966	0.684744	0.17458	0.542074	-0.212586	0.256673	0.403137	0.45665	-0.176303	-0.0741	0.22393	0.01215	-0.0645757	0.0572024	-0.200644	-0.0792539	-0.045801	-0.000309651	-0.388169	0.274411	-0.0348045	0.23033	-0.0372582	0.00487214	-0.0640123	-0.102792	0.109479	-0.137017	-0.150061	0.0496112	-0.00536316
ADPGK	170	-0.261375	-0.0870294	-0.36148	0.142985	0.428076	-0.30593	0.317526	-0.0903128	-0.268352	0.874993	0.126611	0.4215	-0.650085	-0.452775	0.157011	-0.302912	0.488207	-0.623394	-0.0872945	0.0703169	0.0855546	0.165062	-0.161026	-0.103718	-0.50435	-0.524078	-0.2365	0.472093	-0.14245	0.508657	0.0396877	0.137583	-0.46019	0.658383	0.0371319	0.823923	-0.033011	0.0608906	-0.265142	-0.193208	-0.713721	-0.0129994	0.144211	-0.110782	0.331083	0.0576736	-0.244878	0.080107
ADPRHL2	172	0.067025	-0.0888285	-0.210575	-0.391859	0.137132	0.251674	0.623051	0.548826	0.0444512	-0.23287	-0.192691	0.04509	0.0589325	-0.194205	-0.437388	-0.18674	0.0634542	0.120168	-0.101365	-0.0976541	-0.215299	-0.171414	-0.205392	0.219238	0.33165	0.164711	0.4855	0.0271514	0.09515	-0.0156993	-0.294215	-0.226486	-0.434383	-0.35117	0.462507	-0.312246	0.0450698	-0.141203	-0.238639	0.329205	-0.11061	0.317347	0.172936	-0.100449	-0.301046	-0.203329	-0.236686	-0.205404
ADRM1	174	0.388225	0.134104	0.158646	-0.0820773	0.577982	-0.137912	0.043167	-0.0975285	0.470897	0.284693	-0.00835717	0.3005	0.659265	0.195997	-0.103459	-0.352505	0.0881748	-0.482019	0.352335	-0.17407	0.608815	-0.0118292	0.0971468	0.474515	-0.13735	0.363524	0.3015	-0.322866	-0.34185	-0.203234	0.0517728	-0.128266	0.660544	0.19751	0.162598	0.299907	-0.0975336	-0.369749	-0.443819	0.198803	0.119623	0.272418	-0.197297	-0.155698	-0.215144	0.450086	-0.00287321	-0.00471612
ADSL	175	0.219125	0.149743	-0.157405	0.217351	0.316128	-0.355298	0.353286	-0.180119	0.092637	0.339962	-0.153162	0.2995	-0.438992	-0.126318	0.355063	0.374891	0.143835	0.0169245	0.0137841	0.172219	-0.0510749	-0.412421	0.102904	-0.0367127	1.16965	-0.0411597	0.2805	0.186026	-0.51585	0.170805	0.389492	0.169937	-0.145593	-0.38943	0.574412	0.302161	0.00335855	0.311961	0.306173	1.22243	0.173118	-0.434459	-0.147375	0.0977225	0.115857	0.189284	-0.119113	0.00137866
ADSS2	176	0.307625	0.104635	0.283075	0.164136	-0.00248063	-0.334602	-0.265493	0.0231953	0.352552	-0.0283517	0.0393739	0.6715	-0.137434	0.076346	0.780492	0.0905873	-0.0900858	0.471717	-0.0143091	0.425356	-0.500896	-0.374096	0.168953	0.127155	0.28965	0.370902	0.3165	-0.00690059	-0.03625	-0.597398	0.26715	-0.103646	0.0959204	0.498165	0.217392	-0.124363	-0.210846	-0.180913	-0.141882	0.00282001	0.0673989	0.0546034	-0.0782348	0.0184727	-0.360847	-0.170554	0.486379	-0.324298
AEBP1	178	-0.469875	-0.402128	0.687348	0.142107	0.427847	-0.201743	-0.85452	-0.812294	0.0979177	-0.703666	-0.976353	-0.3045	-0.197239	-0.954296	-0.100232	-0.699463	0.229656	-1.20601	-0.776208	0.473148	-0.132326	-0.733304	-0.622985	-0.685126	-0.17835	-0.431262	0.2075	-0.201148	-0.28885	-0.685199	-0.294886	0.567639	0.217996	0.214912	-1.03982	-1.36443	-0.0350053	0.129006	0.695618	-0.0687053	0.0493878	-1.01243	-0.670056	0.336023	0.360595	-0.144122	0.21736	-0.233403
AFDN	183	0.799125	-0.13616	0.126824	-0.178165	-0.630012	0.256331	0.0148392	-0.227341	-0.0847954	-0.377555	0.0396193	-0.0114	0.70254	0.0762379	-0.244006	-0.403579	0.237105	0.0820151	0.785882	0.451717	-0.384758	-0.176116	0.0151561	-0.20519	0.24865	-0.328314	0.5495	0.0874211	0.58315	0.445999	-0.350937	0.393728	0.43133	-0.146458	-1.20787	-0.138522	-0.245633	-0.357679	-0.219493	0.346577	0.27015	0.217853	0.360905	0.317222	-0.222374	0.438801	0.279759	0.0547714
AFG3L2	186	0.043125	-0.24043	0.49606	0.197684	-0.0687113	0.294791	0.154024	1.00196	0.404506	0.120489	0.530025	-0.0665	-0.396327	-0.693639	0.130059	0.522794	0.0336059	-0.331698	-0.468384	0.0554259	-0.239504	-0.204963	-0.0416413	1.08765	-1.17035	0.448711	-0.4285	-0.0174244	0.48415	-0.341237	0.400124	-0.301526	0.580061	-0.191608	0.496709	-0.432093	-0.357692	-0.563211	0.219172	0.700983	0.16725	0.902474	0.241033	0.552993	-0.288601	-0.183459	0.0384456	0.0555679
AFM	187	0.541625	0.726505	0.864145	0.668063	1.41814	0.329577	-0.0745461	-0.387769	0.635296	-0.758077	-1.06279	0.4005	0.562595	0.463898	0.14424	-0.451618	-0.348043	-0.415015	-0.190025	-0.173998	0.0634474	-0.589872	0.440319	-0.071017	-0.03215	-0.28213	-0.7595	0.443666	-1.27085	-0.720903	0.0471386	-0.093266	0.499655	-0.306053	-0.657739	-0.00110215	0.545742	-0.078498	0.245641	-0.200868	0.262293	-0.0718968	-0.394453	0.405509	-0.548804	-0.734699	-0.128394	0.157629
AGFG1	192	0.308125	0.299532	-0.30463	0.104541	-0.38627	-0.066501	0.224384	0.235559	0.0647731	0.0178305	-0.260486	0.1475	0.861842	0.0494465	0.154635	0.31467	-0.462769	0.3542	0.0321807	-0.0819654	0.0518953	0.186207	0.0548345	-0.0577969	0.56065	0.179461	0.5045	-0.00558817	-0.14235	-0.116175	0.0522616	-0.0305565	0.181757	0.0549143	-0.363309	-0.478834	-0.206199	0.171208	0.122603	-0.230374	-0.168634	0.0532582	0.0635345	-0.0631696	0.0941941	-0.0738261	0.000146597	-0.268754
AGK	195	0.548125	0.0902707	-0.241546	0.0106356	0.225353	0.470438	0.523707	0.712445	0.0912705	-0.355047	0.910965	-0.1975	-0.228802	-0.476988	0.214714	-0.0138065	-0.194984	-0.161018	-0.31171	0.0636138	0.470977	-0.117304	-0.104608	0.610591	0.60865	0.192564	0.3275	-0.0707061	0.19215	-0.0428437	0.145257	0.0634856	-0.0768816	-0.284924	0.278593	0.146687	-0.0614709	0.103597	-0.220425	-0.155028	0.0572319	-0.52848	-0.107577	0.315833	0.00900889	-0.0776413	0.0674921	0.0406348
AGL	196	-0.221375	0.301007	-0.504883	0.131035	0.670273	0.846407	-0.157881	-0.3154	0.226776	-0.351244	0.193975	0.2635	0.13844	-0.123048	0.0643006	-0.357727	0.166599	0.718662	0.166016	0.199442	-0.391854	-0.0942241	0.221842	-0.488843	-1.00035	-0.451598	-0.6945	-0.195907	-0.01965	0.252891	-0.0196071	-0.18249	-0.230965	-0.10871	0.0735618	-0.150747	4.84e-05	0.104917	-0.344977	0.315596	0.0205172	0.351914	-0.117203	0.0998287	0.00506253	0.246704	-0.121655	-0.195333
AGO2	198	-0.445875	0.20433	0.178497	-0.211409	0.132225	0.171904	-1.199	0.291304	0.185587	-0.197124	-0.05295	0.2255	-0.0577633	0.0476777	0.185719	0.0682654	-0.0563473	-0.100112	0.163312	-0.0958017	-0.0302395	0.315528	0.294894	-0.303358	0.20565	0.162318	-0.2075	0.0488876	-0.21185	0.159476	0.0427968	0.0603706	0.179213	0.357405	-0.0833499	0.00205322	0.0266251	0.238826	0.111133	-0.611677	-0.101868	-0.142602	0.0991638	0.015465	-0.122638	-0.0252035	0.400235	0.295414
AGPS	204	-0.174875	0.0356492	-0.0124446	0.307021	1.13122	0.145802	-0.0379267	0.102546	0.023052	0.230745	0.00964295	-0.5005	-0.779751	-0.236541	-0.275118	-0.357206	0.0153964	0.185692	-0.0161275	-0.149404	0.33885	-0.614267	-0.233168	0.0346799	0.10735	-0.538018	-0.6355	-0.393507	-0.51085	0.0316336	-0.134871	-0.159596	-0.339409	0.131005	-0.108912	0.31561	-0.14821	0.271358	-0.0666481	0.0536682	0.397148	0.598565	0.130496	-0.0116334	0.17015	0.31806	-0.290355	0.0548525
AGRN	207	0.167125	0.493768	-0.0938357	-0.318751	0.454882	-0.113807	-0.206382	0.526641	1.33213	-0.612107	-0.157405	0.2935	0.98691	-0.41933	-0.145202	-0.274844	0.10119	-0.230258	0.155079	0.193534	-0.177518	-0.448526	-0.165059	0.0741907	0.45065	-0.226645	0.3315	0.406295	-0.75185	-0.636227	-0.215209	-0.527064	0.165995	0.00220218	-0.198342	0.24212	0.261805	-0.344666	0.0692224	-0.218571	-0.474407	0.69972	0.343325	0.0513587	-0.409112	0.327333	0.469948	0.226275
AGT	208	0.249265	0.372046	0.689543	0.458839	1.15501	0.0570468	-0.411754	-0.508885	1.26059	-0.436774	-0.942984	-0.0168	0.285725	0.0369481	0.00804068	-0.288659	-0.791773	-0.671223	-0.406288	-0.091919	-0.147905	-0.33509	0.2267	0.440877	0.55265	-0.0285461	-0.5835	0.880182	-1.14085	-0.910349	-0.0908763	-0.367586	0.853195	-0.235505	-0.54985	-0.713296	0.541553	0.300266	0.0533649	-0.277052	0.458341	-0.394359	-0.443263	0.285414	-0.898097	-0.605261	-0.340275	0.0766943
AHCTF1	211	0.292625	0.141526	0.335893	0.109312	-0.0418174	-0.264282	0.112363	0.455685	0.142035	-0.00167527	0.233461	0.7125	0.497415	-0.172333	0.0700192	-0.0621059	0.149122	0.0830607	0.217793	0.120879	0.219161	-0.216245	0.159267	0.129251	0.50665	0.195757	0.095	0.271108	0.08715	-0.429172	0.157161	0.275922	0.115917	0.100269	0.304708	0.0700049	0.279889	0.365975	-0.121227	0.0349265	0.0223571	0.188936	0.139604	0.105244	0.0537025	0.0133409	0.100539	0.273678
AHCY	212	-0.172375	-0.216963	-0.100065	-0.475015	0.958017	0.205882	0.171031	0.331112	0.31059	-0.185091	-0.136556	0.7495	0.476475	0.956241	-0.165096	-0.0493135	0.247173	0.093828	0.432844	0.303861	0.416435	-0.268408	-0.0052829	0.40119	-0.25135	-0.503816	-0.2055	0.53303	0.11015	0.0729441	0.575046	-0.384806	-0.0467951	0.106445	-0.0591998	-0.195291	-0.186696	-0.556469	-0.355209	0.377029	0.0266713	0.0143244	-0.3769	0.190519	-0.110547	-0.444526	-0.519984	0.456753
AHCYL1	213	-0.184925	0.0778757	-0.22473	0.00428032	-0.341967	0.769977	-0.0882926	0.273054	-0.252668	0.219913	-0.16964	0.037308	0.0191861	-0.17086	-0.105439	-0.0229994	-0.209004	0.180688	-0.694	0.0429073	0.0930365	-0.0371361	0.0960283	0.463564	0.16965	0.214669	-0.0789	-0.0706517	0.59615	-0.103745	-0.337043	-0.0618116	-0.375711	0.0987289	-0.0604999	-0.213163	0.191562	-0.198094	0.00922185	0.816518	0.347875	0.226176	0.12975	0.30908	-0.128492	-0.209214	-0.342127	0.0156634
AHNAK	215	-0.032875	-0.0372442	0.0763191	-0.86087	-1.18106	-0.101074	0.183544	-0.12481	-0.38622	0.163126	0.489136	-0.5655	0.84202	0.000268847	0.0845068	0.364707	-0.212545	0.209726	-0.426931	0.286005	0.136685	0.055897	-0.156677	-0.414588	0.46965	0.47325	0.1835	0.0453482	-0.35385	0.449933	-0.547844	0.507482	-0.188675	0.688758	0.0633668	-0.675215	-0.0073033	0.324037	0.0311441	0.184287	0.160987	-0.214765	0.135632	-0.218966	0.240623	0.134697	0.53547	0.568941
AHSA1	218	-0.014875	-0.178084	-0.0234537	0.115614	0.326517	0.268873	0.13888	0.304639	0.471615	0.191651	-0.0484049	-0.0121	-0.0139269	0.232172	0.190303	0.240379	1.12864	0.291702	-0.39642	-0.412301	0.417449	-0.132009	-0.0301635	0.862527	-0.05625	-0.0637756	-0.2355	-0.271744	0.10815	0.463675	0.967841	-0.0972127	0.273383	-0.420265	0.265481	0.067457	0.0570337	-0.207932	-0.218007	-0.128478	-0.00436963	0.373616	-0.178463	-0.312806	-0.166377	-0.26504	-0.195639	-0.179132
AHSG	219	0.721125	0.47979	1.03107	0.458036	1.21607	0.296497	-0.279003	-0.49982	1.01827	-0.551364	-1.07008	-0.1225	0.492314	0.313322	0.0203374	-0.331697	-0.379358	-0.212633	-0.387098	0.0628702	0.106958	-0.73147	0.397319	0.0438528	0.43365	-0.0156654	-0.2925	-0.00773345	-1.29085	-1.09667	-0.175989	-0.0797305	-0.16331	-0.145258	-0.854289	-0.361923	0.477064	0.122539	-0.0801768	-0.0626689	0.267516	-0.139527	-0.277489	0.377143	-0.721839	-0.789225	0.443314	-0.148403
AIDA	221	0.653125	0.0832482	-0.134752	-0.103031	-0.0753051	-0.0750382	-0.276421	-0.0867507	-0.14772	0.340949	-0.199065	-0.9175	0.105236	-0.177318	0.186279	-0.571002	-0.0384145	0.384218	-0.0285763	0.270636	-0.312755	-0.175422	-0.0789329	-0.674801	-0.01015	-0.0938286	-0.7975	0.191803	-0.49485	0.526895	-0.141383	0.274263	0.0567387	0.145404	-0.0814398	0.107846	0.655761	0.413394	0.154897	0.0643291	-0.112248	-0.427491	0.116219	-0.0232933	0.157562	-0.0219273	0.225604	0.079245
AIF1	222	0.431125	-0.204354	0.0442903	-0.891675	-0.762799	0.0220132	0.569966	-0.421921	-0.222536	0.935314	0.242499	-0.1485	-0.878657	-0.241041	0.47882	1.04694	0.20592	-0.452946	-0.485132	0.390867	-1.55333	-0.0143955	-0.884301	0.0492021	1.48965	0.776796	-0.3445	0.336967	-0.11605	-0.567589	-0.245399	0.370021	-0.499201	0.405749	-0.106439	-0.0724539	-0.00289905	0.39302	0.537763	-0.117017	-0.152252	-0.695469	0.281486	-0.510754	0.526402	0.209138	-0.436106	-0.0747971
AIF1L	223	-1.43487	0.129556	0.283526	-1.45157	-2.30015	-0.160142	-0.633902	0.968137	-0.899877	-1.30031	0.842205	0.7735	0.85414	-1.58822	-0.749912	0.319081	0.532744	-1.31419	0.130612	0.633963	-0.191808	0.26618	-0.29043	0.42769	-0.23935	-0.151539	-0.9195	-0.115247	-0.08045	0.540753	-0.810966	-1.1433	0.211408	-0.870832	-0.674065	-1.69758	0.211728	-0.940922	0.260037	0.920158	0.4244	0.690278	0.475058	0.0512448	-0.865397	0.533673	0.335719	0.399097
AIFM1	224	0.262625	0.124301	-0.591672	-0.620542	-0.0737246	0.303958	1.17443	0.133476	-0.216342	1.21739	0.316562	-0.2735	-0.757672	-0.254011	0.0631928	0.628493	0.0312643	0.498024	-0.573552	-0.237887	-0.759914	0.522325	-0.24002	0.785588	0.05045	0.327913	0.9855	-0.223653	1.09915	-0.0665891	-0.229192	0.219808	-0.487196	-0.191983	-0.0693373	0.304175	-0.60022	-0.333799	-0.359491	0.44608	0.289377	-0.643042	0.632304	0.836395	-0.259364	0.0248783	-0.425021	0.652231
AIMP1	226	0.336125	0.202895	-0.177671	-0.161634	-0.315101	0.331599	0.186237	-0.0440308	-0.0339459	0.170071	0.224805	-0.1515	0.607319	0.715397	0.0629249	0.264782	0.00890256	-0.126832	0.0277759	0.0299426	-0.206423	0.367527	0.077573	0.571464	0.26665	0.239311	0.4055	0.216266	0.48115	-0.0144081	0.214786	0.155058	0.107314	0.0787849	0.152786	-0.00922068	0.0505687	0.0920352	-0.15717	0.0971076	-0.105129	-0.0545826	0.223297	-0.0220822	-0.0958001	-0.0646629	0.209014	0.165014
AIMP2	227	-0.283875	0.194903	-0.0530919	0.150782	0.25449	0.355846	0.240092	-0.0517551	0.277209	0.266691	0.201074	-0.4525	-0.238919	0.663142	-0.074369	-0.17141	0.00390987	-0.0230921	0.205305	-0.0608387	0.0424472	0.216037	0.185929	0.322024	-0.61735	-0.17512	0.0572	0.0336151	0.36415	0.218741	0.308411	-0.0470955	0.23646	0.104159	0.347589	0.134339	-0.0520886	-0.210969	-0.256479	0.068088	-0.0836616	-0.223753	0.0625977	0.0103392	-0.540025	0.126118	0.207534	0.253393
AIP	228	-0.092675	-0.126701	0.0289998	-0.178026	-0.0583432	-0.277567	-0.17041	0.16589	-0.238501	0.174744	0.318733	0.0002	0.412744	0.259305	-0.0382207	0.0789583	-0.158814	-0.408715	-0.128449	-0.0148134	0.141683	-0.105802	-0.283173	-0.17874	0.29665	0.0764593	0.4265	-0.138538	0.56715	-0.296806	0.199901	0.122273	-0.0432666	0.157075	-0.20421	-0.114594	-0.0184081	-0.359027	0.134904	-0.0840821	-0.0582525	-0.296867	0.130181	-0.362101	0.0699732	0.172414	0.274725	0.337374
AK1	230	-0.145375	-0.300692	0.0105046	-0.34572	0.0839553	0.247298	-0.371257	-0.762741	-0.615264	0.587696	-0.457517	0.0531	0.922316	-0.217267	-0.143354	-0.18899	0.0504736	-0.133131	-0.802147	-0.398527	-0.206121	1.16867	-0.855409	-0.803576	-0.52235	-0.113412	0.063	-0.825025	-0.77385	-1.39046	-0.318208	-0.272522	-0.752321	-0.213274	1.23661	-1.20328	0.796317	0.35221	-0.116197	-0.0652503	-0.303387	0.604622	-0.321135	-0.360852	-0.0678803	-0.353105	-0.0952617	0.70298
AK2	231	0.250175	-0.511324	-0.0677677	-0.337033	-0.278272	0.841234	0.862028	0.288594	0.162181	-0.0606901	-0.213598	-0.1045	0.0726769	-0.0146693	-0.302426	0.712077	-0.350837	0.352634	-0.535476	0.0929602	-0.451307	0.532697	-0.0785366	0.611286	0.06275	0.00465208	0.3185	-0.451415	0.66715	0.180747	0.321971	-0.177338	0.175407	-0.424099	0.0988079	-0.0780845	-0.319303	-0.13741	-0.279706	0.743035	0.0854977	-0.0571152	0.333499	0.603904	-0.370049	-0.345303	-0.694998	0.392216
AK3	232	0.357875	0.381013	-0.323046	-0.249092	-0.11968	0.501128	-0.126492	-0.71365	-0.345264	0.517226	-0.631102	0.1995	0.382624	-0.231853	-0.0588733	0.833468	-0.310186	-0.152309	0.0900191	-0.00269947	-0.516764	-0.260707	-0.689107	0.296749	0.04295	0.0559377	-0.1515	-0.38567	-0.51385	-0.833242	0.735998	-0.273117	-0.899749	0.168058	0.582561	-0.0876219	0.0418476	0.0356818	-0.132204	0.0301208	0.224994	-0.266642	-0.10697	-0.381336	-0.281573	0.0542921	-1.10059	-0.128444
AK4	233	0.237425	0.13971	0.515254	0.424868	0.300341	0.979629	-0.227646	0.128351	-0.597589	-0.661776	-0.508598	-0.5795	-0.0508975	-0.242364	-0.16629	0.943401	0.38215	1.00777	-0.466037	-0.454615	-0.401903	0.123024	-0.2596	-0.453498	-0.47635	0.815318	-0.2255	-0.428518	0.11715	-0.347684	-0.536059	0.242911	-2.31e-05	-1.20958	0.628213	0.0203243	-0.76267	-0.0328301	0.0387179	0.218862	0.323263	1.18031	-0.229701	-0.566567	-0.110133	0.292954	-0.351962	-0.326974
AKAP12	238	-0.253925	0.291956	-0.168804	-0.518708	-0.444531	0.272183	0.0300301	-0.610112	0.0202794	-0.784738	-0.19339	-0.3035	0.358834	-1.02797	0.165028	-1.17896	-0.22849	0.0884994	0.201317	0.470578	-0.121965	-0.624963	-0.51803	-0.389829	0.67565	0.0527936	-0.3975	-0.0424127	0.21915	-1.63071	-0.108645	-0.287149	-0.111667	-0.286755	-1.29097	0.329363	1.04071	0.18749	0.303293	-0.461176	0.831095	-0.51996	0.405239	0.299686	0.503934	-0.0107007	-0.560052	0.573787
AKAP8	242	0.095625	-0.216549	0.0844221	-0.273933	0.4744	-0.430312	0.0170306	0.398307	0.411604	0.0131092	0.232303	0.1605	1.61843	0.238038	0.127703	-0.560798	-0.153847	0.225365	0.0981405	-0.235955	0.00914537	-0.0373285	0.896341	0.272646	1.28965	0.0786726	0.3595	-0.0174007	-0.06195	-0.291691	0.104384	0.289067	0.0971544	0.0101326	-0.373532	-0.472044	-0.298292	2.04916	-0.234365	0.0063708	-0.068776	0.208354	-0.492975	0.186265	-0.238746	-0.469967	0.115788	0.150972
AKAP8L	243	0.692125	0.0331596	0.104053	0.00695833	0.363277	-0.302377	-0.189066	0.082848	0.949827	-0.0831221	0.362845	0.2635	1.55232	-0.215055	-0.119175	-0.00329277	0.231785	-0.153639	0.782864	0.00287116	-0.41977	-0.0895637	0.429875	0.356362	0.81365	0.457752	0.0267	-0.251919	0.38815	-0.0294433	0.205483	0.370674	0.141143	-0.328482	-0.08606	-0.211545	-0.185004	-0.426075	-0.392019	-0.268491	-0.101091	0.301496	-0.258864	-0.0303964	-0.71708	-0.102503	0.175173	0.032466
AKAP9	244	0.671125	-0.106211	0.0292937	-0.400808	-0.376328	-0.0404215	-0.242461	0.0926932	0.254174	-0.0540401	-0.13318	-0.1675	0.296259	-0.103234	-0.0072639	-0.120934	0.19664	-0.0289505	0.055196	0.0131724	0.137601	0.392746	0.0248313	0.0770117	0.07505	0.129453	0.2805	0.0317201	0.11315	-0.276303	0.048634	0.181726	-0.200992	-0.248072	-0.118728	0.195194	0.0708912	-0.297146	-0.230092	-0.055826	0.190966	0.0349574	0.146964	0.10919	0.126995	0.104836	-0.00192429	-0.0664876
AKR1A1	246	-0.216525	0.312089	-0.129172	-0.637926	0.512697	0.516522	0.810209	-0.265284	0.0436774	0.302951	0.314193	0.4785	-0.541406	0.150819	-0.237602	0.100772	-0.159365	-0.508861	-0.315984	0.275824	0.350961	0.101726	-0.120909	0.341954	-0.03285	0.122376	0.2575	-0.0720512	0.46015	-0.294272	-0.291665	-0.130061	-0.435307	-0.0647682	0.229705	0.200613	0.352082	-0.286897	-0.0222508	0.557963	-0.0759472	-0.10495	0.0744089	0.0993962	0.530716	0.0200986	0.0774449	-0.0730635
AKR1B1	247	-0.556875	-0.101309	-0.0315367	-0.185749	-0.224808	-0.447757	0.231072	0.0499393	0.484162	0.00827241	-0.11352	0.4835	1.24701	-0.858659	-0.12429	0.147474	-0.236172	-0.534381	0.597445	0.16915	1.00255	-0.983226	-0.492164	-0.295429	0.69165	-0.343245	-0.0291	-0.33316	0.27715	-0.404207	0.425539	-0.0984645	0.0558166	-0.218828	-0.610876	0.144547	0.300439	-0.0534691	0.0323933	0.24114	-0.357802	0.289359	-0.344447	-0.546078	0.320072	-0.252698	-0.179389	-0.113653
AKR7A2	251	-0.209875	-0.257265	-0.0897581	-0.269314	0.0447767	-0.114176	0.0397875	0.0537347	0.150511	-0.444674	0.201946	-0.0163	0.424611	0.155614	-0.0695679	0.183017	-0.0439484	0.30166	-0.0863607	0.107017	0.0733661	0.037331	0.36257	0.14755	-0.20735	-0.0940619	0.1595	0.13533	0.60415	0.41565	-0.023804	-0.0016043	-0.246331	-0.353362	-0.0852935	0.472806	0.532929	-0.171024	-0.278221	-0.260188	-0.397153	0.274596	-0.0326401	0.459228	0.0491636	-0.208422	0.0247525	0.231183
AKT1	253	-0.050375	-0.0243756	-0.16109	-1.00718	-0.579717	-0.0202308	-0.190944	-0.444657	-0.418444	0.245388	0.099928	-0.0264	-0.0521962	0.47115	-0.0662729	-0.120612	0.0680293	-0.434022	-0.513687	0.123807	0.289996	-0.286931	-0.683443	-0.0339394	-0.24135	0.0203198	0.7125	0.140451	0.17215	0.157578	-0.145487	0.0925533	0.132807	0.227131	0.151951	-0.0386432	0.441538	0.146966	0.0421922	-0.246157	-0.224188	0.0988222	-0.0377352	-0.434372	0.338779	0.056897	-0.0221293	-0.0369339
ALAD	258	0.167625	-0.110846	-0.234203	-0.625673	0.583969	0.212055	-0.120843	-0.362614	-0.560976	-0.38668	-0.252515	0.0271	0.602292	-0.0633683	0.593896	0.718316	0.102572	0.499946	-0.553728	0.0243995	-0.283901	0.829575	-0.472088	-0.380934	0.22865	0.188652	0.7875	-0.285063	-0.30185	-1.01354	-0.347432	-0.248859	-0.291629	-0.0386164	-0.351888	-0.563576	0.275179	0.916841	0.226564	-0.255118	0.301309	0.549731	0.128965	-0.216464	0.0511192	-0.162058	-0.376118	0.157352
ALB	260	0.021625	0.72981	1.25123	0.412807	1.57103	0.435204	-0.129827	-0.532398	0.840508	-0.43661	-1.05736	0.0563	-0.0697676	0.101345	0.0714444	-0.442244	-0.413497	-0.685184	-0.298304	0.138281	-0.0495413	-0.254975	0.355791	-0.44314	-0.42635	-0.697791	-1.0145	-0.103942	-1.66085	-1.45898	-0.00786378	-0.129009	0.156285	-0.291664	-0.888376	-0.539134	0.235526	-0.440078	0.0398087	0.110522	0.173928	-0.274518	-0.189024	0.35429	-0.481581	-1.049	-0.288622	0.0582307
ALCAM	261	-0.735375	-0.0607387	-0.243318	-0.608086	-0.92539	-1.08926	-0.852539	0.64132	0.459387	-1.64794	0.339852	-0.6965	-0.961714	-1.44707	-0.600926	-0.756108	0.320353	0.039387	-0.0542111	1.44833	-0.668024	-0.541548	-1.55748	0.566116	-0.25435	0.726092	-1.5745	0.165928	0.20715	1.54747	-0.431665	0.000419703	0.146852	0.418033	0.435007	0.670729	0.279736	-0.19802	-0.410957	0.177459	0.224962	0.945648	-0.127573	-0.575688	-0.080804	-0.6272	0.480101	-0.548748
ALDH16A1	262	-0.093875	-0.0538577	-0.176801	0.148749	0.0769657	-0.0937763	0.260082	-0.164616	-0.127447	0.205556	0.0515835	0.0482	-0.446298	0.0477134	0.0282916	-0.217397	0.113519	-0.0285312	-0.0551619	0.374927	-0.40364	-0.0910726	0.006045	0.420193	-0.23435	-0.292943	-0.2545	0.397158	-0.02335	-0.186632	-0.274072	-0.185946	0.0249543	0.302291	-0.268911	0.383437	-0.169239	0.232961	0.103338	-0.254928	0.130486	-0.27549	0.533971	0.0822258	0.241421	0.176344	0.0763309	0.0862937
ALDH18A1	263	-0.016375	0.178764	0.129599	0.561699	0.421196	0.227509	-0.203445	0.0180223	0.100806	-0.0437466	-0.082532	-0.1585	-0.160435	0.749177	0.191635	-0.0398349	-0.136273	0.260954	-0.21921	-0.283511	-0.220612	0.196213	-0.423682	0.25684	0.21065	-0.28049	0.3045	0.230681	0.29315	0.0545936	-0.049129	0.166531	0.242764	-0.414961	-0.0452123	0.449611	-0.245963	0.113009	0.336973	0.692161	-0.0968328	-0.397456	-0.00699758	0.142961	-0.138095	-0.179767	0.394213	0.115117
ALDH1A1	264	-0.028875	-0.0107723	0.071363	-0.875562	-0.0140577	0.132482	0.436201	-1.51296	-0.00814012	0.205913	-0.654731	-0.2245	-0.800978	-0.220389	0.138924	-0.472786	-0.475586	-0.917849	-0.691988	-0.226682	-0.259487	-0.640718	-0.430422	-0.221679	0.67565	0.239671	-1.2845	-0.227289	0.09715	-1.64839	0.0353635	0.00233604	-0.709777	-0.615163	-1.84967	-0.807274	1.29023	0.157958	-0.53887	-0.112377	-0.511467	-0.0966003	-0.395852	0.180505	0.377014	-0.419912	-0.633477	0.393117
ALDH1B1	267	-0.454875	-0.213326	-0.123749	0.412664	0.735088	0.164486	-0.0755052	0.284321	-0.700414	-0.324236	0.968964	-0.6925	-0.705503	-0.832291	-0.28072	-0.256191	-0.172474	-0.539878	0.289123	0.329403	0.0501768	-0.589638	-0.586602	0.365173	0.33865	-0.156528	0.5915	0.133896	0.10115	0.507246	-0.470089	0.406836	-1.13548	0.0380216	-0.46952	0.291255	-0.0570109	0.0836956	-0.104364	0.422983	-0.384371	-0.525047	-0.301449	-0.326363	0.558398	0.0618244	0.184745	0.38992
ALDH1L2	269	0.049625	-0.434124	-0.532388	0.341735	-0.350696	-0.0121895	0.458647	-0.593393	-0.524019	-0.508914	-0.0276237	-0.8165	-0.507925	-0.709661	0.474114	-0.557374	-0.128529	0.256022	-0.360102	0.0204329	-0.888124	-0.0445488	0.822563	-0.771699	-0.20935	-0.506397	-0.2945	0.418087	-0.98685	0.261841	-0.67702	0.604834	0.120731	-0.209866	-0.932781	0.197343	-0.928528	1.00768	0.304462	-0.400663	-0.282231	-0.871596	-0.0356758	-0.63466	1.08501	0.691054	0.314424	-0.316111
ALDH2	270	0.380625	-0.705035	-1.20519	0.977038	1.17882	0.505084	0.174718	-0.151577	-0.721738	0.385597	0.174527	-0.4455	-0.594893	-1.05808	0.433921	0.590527	0.0386227	0.414657	-0.447594	0.484921	-0.348266	0.37181	-0.706378	-1.39939	0.32465	-0.32931	-1.3345	-0.261717	-0.03595	-0.348297	-0.961723	0.152932	-0.88772	-0.647014	-0.111309	-0.728221	0.06478	-0.0628546	0.262911	-0.0683635	-0.57216	-0.913779	-0.440373	-0.576362	0.455916	0.0082586	-0.450941	0.383058
ALDH3A2	272	-0.082375	0.146935	-0.093031	0.53394	0.305304	0.0427615	-0.140341	-0.372247	-0.0677202	-0.627623	-0.0837978	0.4465	-0.216673	-0.483093	-0.479608	-1.03609	0.082866	0.40122	0.751341	0.954797	0.184697	-0.273323	0.0631792	-0.668669	-0.99035	-0.389662	-1.1345	0.315494	0.12515	-0.604874	0.0269775	-0.326706	-0.930046	-0.166841	-0.61816	-0.966348	0.047045	0.091854	-0.342834	-0.215002	-0.249537	0.417601	-0.159942	0.352091	0.138276	0.431009	-0.190363	0.151135
ALDH4A1	273	-0.053475	-0.504583	-0.409245	0.0958812	0.629298	-0.242739	0.390521	0.424957	-0.431979	-0.723594	0.598658	-0.3525	0.426187	-0.0592087	-0.5438	-0.0861338	-0.0718426	0.166447	0.452815	0.27473	0.380425	-0.281768	0.725037	0.574556	-0.11135	-0.416117	-0.5995	-0.284227	0.62315	0.26419	0.0274731	-0.43117	0.368152	-0.100944	0.618215	0.361127	-0.0303204	-0.789661	-0.735595	-0.260733	-0.211388	0.179483	-0.643086	0.62276	0.373115	-0.0171924	0.331445	-0.178976
ALDH5A1	274	-0.021875	0.00813086	0.456459	-0.298414	-0.155357	0.555648	0.741828	0.606563	0.722456	0.333471	0.051325	0.1855	-0.217278	-0.748087	0.282694	0.139604	0.55925	-0.386836	0.29842	0.300874	0.127094	0.843247	-0.202391	-0.434172	-0.16135	0.786781	-0.0139	0.26308	1.24915	-0.00791801	0.35866	-0.16382	-0.0052813	-0.251257	-0.0197993	-0.238108	-0.392447	-0.374429	-0.276365	0.368416	-0.515941	-0.635177	-0.598276	0.498421	-0.378743	-0.883113	-0.232778	1.19028
ALDH6A1	275	0.528125	-0.336824	0.222846	-0.100883	0.988286	0.784923	0.529961	0.573777	-0.0788546	-0.296346	-0.156852	0.0764	0.680305	0.137738	-0.0914169	0.817717	-0.580092	0.520338	-0.262475	0.043806	0.275711	-0.0164708	-0.629506	0.638043	0.03566	0.528952	-0.2475	-0.448672	0.77415	0.391093	0.502217	-0.0101357	-0.232357	-0.795275	0.0565471	-0.158482	0.281171	-0.387331	-0.741944	-0.0561556	-0.337578	0.480704	-0.127533	0.360149	-0.133087	-0.157509	-0.309258	0.383981
ALDH7A1	276	0.279625	0.155951	-0.199913	-0.0869894	-0.132557	0.258356	-0.00411086	-0.159667	-0.0262943	-0.0561857	0.204555	-0.3215	-0.187332	-0.0739461	-0.492247	0.150822	-0.430597	-0.295024	-0.0804443	0.332959	-0.222691	0.231268	0.431693	0.442495	-0.08335	0.0321734	-0.0083	-0.55855	0.80615	0.242729	0.0520309	0.363585	0.367594	0.293519	0.336783	0.576385	0.351565	-0.0705373	-0.123355	-0.410658	0.00596384	-0.290521	0.521221	0.381572	0.00135164	-0.103261	0.200427	0.1298
ALDH9A1	277	-0.252375	0.107095	0.381852	0.806276	0.0245421	0.195781	0.125682	0.0319943	0.232481	-0.208232	-0.114907	0.4305	-0.190169	-0.582006	-0.118684	0.511301	0.0434451	0.132444	-0.71396	-0.152195	0.348856	-0.184243	0.122486	0.161273	0.30965	-0.0300571	-0.0674	-0.005498	-0.18405	-0.105	0.112573	-0.308454	-0.273663	-0.0510342	-0.134219	-0.112916	0.393959	-0.410241	-0.115135	-0.150499	-0.303968	-0.193205	-0.153467	-0.13478	-0.00995845	0.0977327	0.109863	0.436153
ALDOA	278	0.380475	-0.130246	0.0165139	-0.00480045	-0.457373	0.0161664	-0.245514	0.490223	-0.424615	-0.331352	0.23903	-0.3825	-0.096428	-0.183502	0.317744	0.20771	-0.363836	0.411315	-0.697174	-0.14547	-0.39729	0.198538	-0.245122	0.0647147	0.21665	0.250371	0.9265	-0.580669	-0.71785	-0.253855	0.395566	-0.111308	0.439098	-0.00455623	0.00153109	0.290175	-0.256489	-0.281965	-0.13345	-0.328553	0.0461445	0.503254	0.516854	-0.0422128	-0.156559	-0.113135	0.184236	-0.00511335
ALDOC	279	0.078625	-0.786145	-0.265037	0.878611	0.00608044	-0.686719	0.027687	-0.348414	0.0245038	-0.253954	-0.322936	0.1425	0.867582	0.926629	-0.0601843	0.11216	-0.423554	0.404994	-0.381821	0.824126	-1.4017	-0.793151	-0.946765	-0.40918	0.54765	0.321392	0.0374	0.155409	-0.83585	-0.375422	0.415732	-0.337979	0.315373	-0.211195	0.494021	-0.283824	0.820591	-0.0265082	-0.00291345	0.816584	-0.619986	-1.13087	-0.747955	-0.435464	-0.189566	0.44284	0.147478	0.102989
ALG1	280	-0.300875	-0.0810139	-0.132095	0.325951	0.492032	0.453588	0.0746101	-0.43174	-0.459764	0.252108	0.160893	0.4675	-0.403067	-0.376843	-0.196275	-0.455662	-0.278321	-0.439763	-0.399045	-0.0976926	-0.121166	0.520796	0.158713	-0.661732	-0.99035	-0.750153	-0.3425	-0.0627994	0.10915	0.0672555	0.0951176	0.104995	0.227551	-0.133387	0.0963333	0.448672	-0.28777	-0.272416	-0.036273	-0.25288	-0.0025681	-0.25778	0.0204867	0.0546805	-0.0751534	0.238726	0.00133425	0.165753
ALOX5	297	-0.309325	-0.0354671	-0.231476	0.669322	0.877555	0.238799	0.265126	-0.661406	-0.067918	0.81224	0.779246	-0.8825	-1.3857	-0.358642	0.803621	0.244374	0.017588	0.0539543	-0.148026	0.470857	-0.951005	0.165255	-0.772737	-0.238076	-0.65335	-0.366082	-0.8055	0.0730514	0.77615	-0.0394802	-0.234043	0.125398	0.0873074	-0.0107945	-0.301689	-0.222865	-0.370199	0.313189	0.505105	-0.00903294	0.00330796	-0.453651	0.0758783	-0.716879	0.346793	0.127184	-0.559985	-0.283003
ALPL	299	-0.834375	0.781284	-0.199978	-0.12279	0.176527	-0.799459	-1.05409	-1.54698	1.22237	-0.361455	-0.105612	0.4585	0.379186	0.593079	-0.596966	-0.979623	0.274626	-0.228608	0.852694	-0.74223	0.452911	-1.318	1.15941	0.365964	0.10735	-0.699637	-0.3405	0.721509	-0.64185	0.952767	-0.618121	-1.43791	0.30579	-0.635855	-0.00834822	-0.93965	0.891601	-0.157068	-0.501389	-0.767487	-0.228365	0.278251	-0.604541	-0.18243	0.00135671	-0.0654633	0.817701	-1.48303
ALYREF	303	0.335625	0.154824	0.0487627	-0.388761	-0.501963	-0.0830943	-0.00447174	0.761286	0.0942284	0.297384	-0.164417	0.3155	0.631323	0.00975955	0.0189748	0.649515	0.0925414	-0.593346	0.485587	-0.0962638	0.69587	-0.0464249	0.0958404	0.40416	0.51365	0.163272	0.1155	-0.00721097	-0.53985	0.290823	0.309772	0.0849091	-0.314271	0.119246	0.339988	0.406956	-0.00839225	-0.207562	-0.0836379	0.110314	0.166814	-0.2949	-0.430477	-0.153284	-0.472641	-0.47123	0.0437866	-0.181344
AMBP	305	0.340625	0.304941	0.544225	0.714481	1.50113	0.234908	-0.352709	-0.976475	0.947739	-0.892013	-0.666075	-0.4235	0.0128796	-0.201406	-0.139972	-0.48234	-0.411215	-0.652084	-0.407592	0.300736	-0.0329663	-0.538891	0.428551	-0.591735	0.32865	-0.0672791	-0.5615	0.126471	-1.12085	-0.536774	-0.0959866	-0.313252	0.27982	-0.420255	-0.832556	-0.0675857	0.864168	-0.0982191	0.0755408	-0.111589	0.480968	0.170925	-0.0960438	0.00735342	-0.440311	-0.319489	0.0354107	-0.0206541
AMPD2	313	-0.102075	0.65635	-0.163081	-0.424265	-0.00674793	0.328037	-0.189602	-0.156256	-0.134508	0.660668	-0.180286	0.2675	-0.0066237	-0.0735918	-0.174691	-0.267408	-0.144552	0.0390033	-0.0141421	0.328359	-0.165235	-0.114792	0.0586107	0.078759	0.16365	-0.552664	-0.2215	0.316516	0.09815	-0.20987	0.132134	-0.11069	-0.325619	-0.0895487	-0.0560402	-0.450951	0.216938	-0.192782	0.0888198	0.620045	0.175164	-0.319588	-0.330802	0.00400192	-0.0478604	-0.131798	0.000186828	0.377125
ANK3	330	0.934625	0.229626	0.0141418	-0.198254	-0.496787	0.206771	0.44152	0.155454	-0.0327313	-0.384584	0.0770321	0.4295	1.09614	0.420571	0.08181	-0.228554	-0.0890319	0.41202	0.157504	0.0600364	-0.0930389	0.149975	-0.120379	0.243827	0.12375	0.29986	0.3285	-0.558604	-0.01165	-0.196723	-0.436604	-0.628825	0.315977	0.344843	-0.244037	0.357028	0.0574726	0.453744	-0.123484	0.15306	0.0913951	0.207545	-0.49599	-0.020326	-0.00661937	-0.400928	0.115877	0.0613173
ANKFY1	331	-0.184875	0.318739	-0.0850592	0.480465	0.508378	0.013173	0.0168095	-0.103333	-0.0167759	0.242176	0.220032	0.036219	-0.309949	-0.192941	-0.100736	-0.256041	0.29088	-0.0385599	-0.192914	-0.17491	0.0209215	0.108524	-0.27157	-0.349443	-0.74535	-0.263698	-0.9075	0.368149	-0.02135	0.441277	0.133972	0.108113	-0.271702	0.031466	-0.244309	0.38897	0.0843504	0.293368	0.0808112	0.302082	-0.109936	-0.0685308	0.0737142	0.0720974	0.132838	0.170287	-0.0140454	0.106273
ANKRD17	341	-0.000325	0.014327	0.260196	0.147598	-0.532909	-0.379164	0.230623	0.129572	0.20791	0.111503	-0.231118	0.2485	0.38604	-0.216734	-0.0679174	-0.207042	0.354902	-0.250901	-0.0559146	-0.176504	0.106178	-0.143694	-0.0539918	-0.00068688	-0.12235	0.0327525	0.1405	0.176062	-0.02285	-0.185719	-0.28752	-0.0798548	0.446453	0.0169018	-0.127261	0.668316	-0.738179	-0.169114	-0.0145255	0.471292	0.0124929	0.423665	-0.0692409	0.276357	-0.0693252	-0.540695	0.0190461	-0.323999
ANKRD28	345	-0.15074	-0.204693	-0.114569	0.436531	0.12949	-0.0521349	-0.195518	0.020339	-0.184988	-0.128337	0.273699	-0.3265	-0.0272953	0.279767	-0.632504	-0.00615982	0.134117	0.168275	-0.0308864	0.187561	-0.296237	0.343178	-0.00259872	0.121429	-0.16935	-0.079391	0.7255	-0.0511621	0.04215	0.475151	-0.120871	-0.00203993	0.169006	0.159398	0.124692	0.0784762	0.0413934	0.290068	-0.207091	0.289475	0.319598	-0.166356	-0.309623	-0.472254	-0.0464075	0.0873131	0.172591	-0.173392
ANP32A	363	-0.654375	-0.046664	-0.00518671	-0.621586	-0.769819	-0.344386	0.512199	1.3051	0.410371	0.27984	-0.248331	0.0582	0.308591	-0.0223094	-0.158449	-0.415526	-0.319731	-0.831437	0.114785	0.332027	0.725106	0.282316	0.659259	0.397366	-0.16135	-0.323767	-0.6225	0.250312	0.13515	1.43042	0.772295	-0.335453	-0.244671	-0.0423503	-0.635032	0.214914	0.0973258	-0.562874	-0.579337	-0.229213	-0.431426	-0.054724	-0.230918	0.283651	0.0949341	-0.521918	-0.0178895	0.205555
ANP32B	364	-0.060725	-0.19496	0.437869	-0.439372	0.0863694	-0.354332	-0.131714	0.0128007	-0.20259	0.0682359	0.140827	-0.4585	0.0371901	-0.270044	-0.138439	-0.489101	0.304262	0.0036033	0.250263	0.0364871	0.442046	0.115371	-0.00819988	0.536681	-0.61635	-0.0232679	0.6995	-0.0930966	0.33515	0.244065	-0.0829445	-0.0641942	-0.285808	0.10967	0.527937	0.408251	0.286215	-0.564954	0.262292	0.0122984	0.112201	0.318606	-0.0429732	0.0401873	-0.283897	-0.316187	-0.264931	-0.415935
ANP32E	365	0.599625	-0.108742	-0.159104	0.737108	0.707128	-0.709681	-0.363716	0.614547	0.218319	-0.459455	0.0427624	0.6875	1.1066	-0.357844	0.0635026	1.06266	0.00142468	-0.242366	0.0865678	-0.227679	0.527125	-0.420051	0.0895233	0.191739	-0.22735	-0.163326	-0.5695	-0.153333	0.24715	0.276888	0.460392	-0.137076	0.0358342	-0.488726	0.0165424	0.0189695	-0.0828407	-0.302808	-0.28145	0.0253298	-0.160068	0.54049	0.0581317	-0.0235413	-0.271727	-0.0844207	0.291137	-0.235566
ANPEP	366	-0.361275	-0.962548	0.0395926	0.472445	0.132118	-0.769728	-0.832375	-0.868695	-0.403797	0.0845813	-0.537511	-0.3585	-1.62432	2.38746	0.467803	0.000666937	-0.440866	-0.124083	-1.47797	-0.488855	-0.795433	0.0601376	-1.11739	-1.001	-0.72535	-0.309164	-0.8605	0.545006	-1.08485	-0.188275	-0.951244	-0.562569	-0.954309	-0.197635	-0.222131	-0.153737	-0.788482	0.351605	0.126368	0.520727	-1.14956	0.0422736	-0.597806	-1.05362	-0.807254	-0.206165	0.0974495	-0.879045
ANXA1	369	0.222425	0.472898	-0.543467	-0.570883	-0.57452	0.691316	-0.273325	-0.261459	-0.772447	-0.160813	0.278761	-0.7375	-0.164884	0.135597	-0.278398	-0.359312	-0.308288	0.238914	-0.679706	0.21468	-1.04155	0.483149	-0.0641788	0.14557	-0.28335	0.287937	-0.0356	-0.201098	0.60415	-1.05326	0.779878	-0.15127	-0.0854101	-0.491122	-1.2034	-0.337493	-0.401683	0.243174	0.143608	0.331288	0.223818	-0.884186	1.05914	0.235241	0.0375655	-0.25069	-0.497433	0.0933071
ANXA11	370	0.403625	0.114908	-0.148871	-0.466142	-0.192189	0.135778	0.216029	-0.0919921	-0.0918683	0.194389	-0.0862281	-0.2895	0.498966	0.112764	-0.448382	0.0789315	-0.210415	0.00137536	-0.0383068	0.441816	-0.72053	-0.140426	-0.0772427	0.0889655	0.05695	-0.337343	0.1645	0.0683744	0.46715	0.297444	-0.230399	0.480486	-0.137524	-0.602463	0.18891	-0.183744	0.438279	-0.119784	-0.132993	-0.334114	0.109157	1.12734	-0.0147195	0.392634	0.180337	-0.122052	0.696006	0.171782
ANXA2	371	-0.146825	-0.194846	-0.550454	-0.653635	-0.692788	0.337951	-0.275497	-0.47753	-1.12305	-0.450273	-0.119393	-0.7885	-0.60018	-0.0784522	-0.0541604	0.182238	-0.259582	-0.233764	-1.07273	-0.0558204	-0.254452	0.787708	-0.0548607	-0.477291	-0.30935	-0.321752	0.0647	0.0244226	-0.77085	-0.943519	-0.609676	0.236636	-0.0787764	0.615892	-0.61948	-0.745805	-0.045008	0.699751	0.369577	-0.371208	-0.114175	-0.692768	0.637894	-0.161292	0.437988	0.397462	0.348423	0.407829
ANXA3	372	0.196935	0.835519	-0.407006	0.237797	0.344489	-0.444946	0.472407	0.75502	0.779136	-1.22827	0.810298	-0.2055	1.15266	-0.159157	0.0700144	-0.0523829	-0.225705	0.0461602	0.0692267	-0.124347	-0.745161	-0.123754	-0.43465	0.0597	-0.29735	-0.0578878	-0.7425	0.885548	-0.31185	0.440179	-0.28809	-1.02969	-0.462175	-0.0184592	-1.25819	-0.0842991	-0.0846001	-0.178351	-0.0597227	0.13645	0.425473	1.08189	0.72969	-0.134749	-0.246392	0.358918	0.475368	0.0588437
ANXA4	373	0.313625	-0.154346	-0.809816	-0.192829	0.341552	-0.357654	0.0609839	-0.499245	-0.173353	-0.156282	-0.473592	-0.4065	0.146718	0.782994	0.105137	0.484532	-0.317288	0.179838	-0.175444	0.2296	-0.45861	-0.435141	-0.249979	0.0147037	-0.17335	-0.214497	0.015604	-0.040471	0.61515	-1.15947	-0.307147	-0.138396	0.0538303	0.163035	-0.12784	0.00414789	0.419967	-0.0923851	-0.354943	0.129586	0.0141591	1.63677	0.242373	-0.198249	0.115087	-0.319379	-0.651119	-0.0580764
ANXA5	374	-0.289525	0.767509	-0.427392	0.0416856	-0.0974382	-0.365032	-0.158483	-0.484076	0.0596605	-0.0494129	0.267336	0.076	-0.0594487	-0.608529	0.0189853	0.112658	0.194026	-0.248873	-0.360086	0.0665896	-0.115655	0.331122	0.0748662	-0.121848	-0.44035	-0.389542	-0.4885	0.381064	-0.27885	-0.496248	0.0194268	0.0209358	0.101979	-0.287024	-0.405467	-0.376605	0.352306	0.352441	0.155226	-0.554078	-0.089576	-0.658117	0.169085	-0.216197	0.266666	0.663765	0.124144	-0.0284621
ANXA6	375	-0.098775	0.672823	0.274686	0.324401	0.518769	0.178239	0.299278	-0.887105	-0.162445	0.0680517	-0.530919	-0.1675	-0.615169	-0.450037	0.194436	-0.661456	0.107207	-0.480763	0.149546	0.288141	0.194129	-0.405535	0.16183	-0.192264	-0.03355	-0.0297541	-0.3855	0.000778547	-0.64585	-0.686303	0.0014355	-0.0029537	-0.345569	-0.160877	-0.628954	-0.707545	0.597278	0.272231	0.311452	-0.206795	-0.563301	-0.40168	0.0828632	0.0523819	0.416003	0.226091	-0.0443863	-0.0722174
ANXA7	376	0.070625	-0.136356	0.391103	0.141306	-0.113151	0.174965	0.212318	0.198773	0.0684667	0.491074	0.224643	-0.2695	0.039656	0.253955	0.22029	0.331909	0.0421577	-0.0454754	-0.315836	0.110044	0.126834	0.16309	-0.332511	-0.465677	-0.93235	0.14371	0.1965	-0.0206054	0.20715	0.550187	-0.246067	-0.123834	0.117694	-0.0794994	0.272881	0.118933	0.332936	0.0617614	-0.0565911	0.140156	-0.385514	-0.216475	-0.104729	0.242485	0.116721	-0.0959771	0.0705632	0.320137
AOC3	380	-0.226825	-1.20888	-0.763036	-1.16978	-0.458516	0.250364	-1.62328	-0.706036	-1.66285	-1.23727	-0.750753	-0.6565	-1.01724	-1.56133	0.207792	-1.22245	0.64019	-1.09046	-0.888378	-0.00989568	-0.68247	-1.40488	-0.510018	-1.12851	-0.55935	-0.305437	-1.2545	-1.60232	-0.93585	-1.90905	-0.601584	-0.69768	0.757317	-1.12509	-1.59257	-0.74388	0.30058	-0.662565	1.44115	-0.85057	-1.14265	-0.888746	-0.38961	-1.67424	0.989919	1.16323	-0.509516	-1.11909
AP1B1	382	0.281125	0.0400591	0.00524028	0.14887	-0.388752	0.395974	0.259608	-0.234677	-0.171746	0.680349	-0.201975	0.3525	-0.463152	0.00559723	0.229192	0.406529	-0.120483	0.016415	-0.307876	0.130932	-0.381248	-0.0158302	0.23864	-0.154309	0.27165	-0.06115	0.9435	-0.0528294	0.48215	-0.432328	-0.120155	0.213647	-0.327343	0.0300745	0.322617	0.224825	-0.297779	0.0769152	0.194757	0.0383188	0.0362741	-0.472195	0.110389	-0.0433626	0.045569	0.19145	0.184614	-0.0060913
AP1G1	383	-0.023375	0.237519	0.0807127	0.446903	-0.363391	0.464476	0.283255	-0.114665	0.308812	0.55636	-0.0615639	-0.3515	-0.705834	-0.0452213	-0.142975	-0.284156	-0.0918969	-0.0459663	-0.0892472	-0.0427138	-0.159241	-0.0684312	0.552733	-0.451978	-1.42035	-0.25949	-0.3195	0.242489	-0.18485	-0.0996845	-0.14137	0.0487102	0.0252827	0.0450295	0.425626	0.0709134	-0.495188	-0.277726	0.108132	0.00969911	-0.148164	-0.283979	0.0581599	0.251227	-0.0145361	0.222745	0.206893	0.147052
AP1M1	385	0.075125	-0.0608177	-0.120603	0.0401056	-0.0456986	0.149049	0.168484	-0.31492	0.0775964	0.180135	-0.0364063	-0.0137	-0.212069	-0.208282	0.279694	-0.400489	-0.126291	0.0120416	0.0506475	0.0183294	-0.0122737	-0.00545483	0.792822	-0.55341	-0.45735	-0.422438	-0.054	0.327493	-0.25385	7.8e-05	0.0427132	0.291212	-0.125025	-0.0172154	0.0165131	-0.0566691	-0.142493	0.211999	0.159995	-0.204342	-0.0739093	-0.306972	-0.0187268	0.0227042	0.255662	0.0612169	0.111035	0.0886247
AP1M2	386	0.002125	0.416558	0.228127	0.461824	-0.789024	0.539397	-0.236994	0.223617	-0.326481	0.997681	0.201608	0.2905	-0.566622	0.149179	-0.260163	0.157784	-0.266793	-0.066769	-0.617707	-0.404935	-0.0454854	0.178393	-0.73365	0.0461191	-0.41735	-0.160392	0.7275	-0.97445	-0.08926	-0.293311	-0.705404	-0.563533	0.377739	0.0172035	0.901671	0.32854	-0.417128	-0.0960134	0.00317419	-0.10883	0.15758	-0.485014	0.240829	0.298329	-0.441151	-0.0142485	0.164895	0.192517
AP2A1	387	-0.023875	-0.226226	0.245037	-0.0242279	-0.247954	0.119704	-0.298762	-0.137554	-0.247739	-0.154817	-0.29831	-0.2865	-0.0398188	-0.0269212	-0.0613595	-0.310715	-0.051506	-0.187652	-0.143232	0.0665485	0.0817578	-0.249347	-0.146815	0.000506151	-0.72835	-0.181539	-0.3105	0.317331	-0.14825	-0.156778	-0.154498	0.000118799	0.210764	0.201378	-0.0937707	-0.0828014	0.361536	0.303751	0.125935	-0.137354	0.177091	-0.117702	0.10601	-0.0589106	0.361585	0.392556	0.494254	-0.120086
AP2A2	388	0.024625	-0.202681	-0.163072	-0.0280516	-0.231125	-0.234733	0.390544	-0.467256	0.084443	0.575114	-0.0838565	-0.0915	-0.526495	0.0944931	-0.138539	0.167148	-0.0455698	0.233293	-0.0920016	-0.0661945	-0.471702	0.0493599	0.037438	-0.178396	-0.73135	-0.183492	-0.0875	0.335813	0.41415	-0.399462	0.0931129	0.187723	-0.103564	0.241324	0.320767	-0.170881	0.0417358	0.351519	0.210287	-0.0181439	0.174444	-0.0217475	0.0868865	0.182352	0.205696	0.302203	0.157226	-0.131257
AP2B1	389	0.033125	-0.0904188	0.153396	-0.00118254	-0.222936	-0.0422689	0.018387	-0.110928	0.00523997	0.0142486	-0.17346	-0.1425	0.0772596	0.178158	-0.165235	-0.308627	0.0791375	0.0303599	0.0387632	-0.0675808	-0.118515	-0.0489445	0.087058	-0.13145	-0.34535	-0.0785425	-0.6565	0.195674	0.21615	-0.325887	0.101435	0.103455	0.207666	0.143231	-0.148162	-0.140161	0.119142	0.239319	0.0362434	-0.074958	0.217973	0.0100222	-0.0153965	0.16616	0.286872	0.204544	0.303898	-0.00742989
AP2M1	390	-0.022875	-0.202323	0.232034	-0.0616052	-0.217599	-0.123754	0.00189076	-0.255158	-0.121707	0.3193	-0.1829	-0.0575	-0.408104	0.0406811	-0.0636518	0.00435371	0.0208767	-0.279396	-0.0473162	0.0206951	-0.0369109	-0.103845	-0.0339077	-0.172093	-0.67635	-0.306856	-0.2625	0.515111	0.09515	-0.147516	-0.0150272	0.0754258	0.175283	0.280352	0.155529	-0.0068197	0.193657	0.172218	0.1647	-0.19395	0.154951	-0.122648	0.0139754	-0.0259679	0.315696	0.277624	0.39585	-0.154229
AP2S1	391	-0.260625	-0.205744	0.135818	0.602842	-0.236442	-0.119843	0.0489195	-0.494692	0.105624	0.375338	-0.12681	0.1295	-0.629428	0.285267	-0.0560518	0.181159	0.193522	0.144739	-0.0956885	0.182829	-0.0405787	-0.148257	0.2452	-0.299986	-0.25135	-0.154472	-0.0696	-0.151444	-0.24485	-0.277064	-0.0454904	-0.022764	0.421112	0.257986	0.257239	-0.102409	0.085021	0.650856	0.231682	-0.0705514	0.0552056	-0.0930522	-0.0511929	-0.17876	0.174346	0.545834	0.359037	-0.248917
AP3B1	392	0.019067	0.117455	-0.0369313	0.191245	-0.0665753	0.0342229	0.14874	0.279017	-0.0174458	0.410528	-0.0814539	0.2715	-0.167342	0.0303448	-0.000755315	-0.0707471	-0.0154762	-0.455232	-0.0610908	-0.238869	-0.0162252	-0.0295667	0.32601	0.0724516	0.27065	-0.00814584	0.2045	0.0961273	-0.13065	-0.227489	-0.0422317	-0.00716806	0.0530674	0.217559	-0.0144669	0.0405777	0.0108622	0.101405	0.133076	-0.497336	-0.10064	-0.13652	0.0112983	0.0809661	0.296139	0.262817	0.174607	0.0591288
AP3D1	393	-0.131875	0.116073	0.0629672	0.366114	-0.0419399	-0.0416724	0.0785994	0.349157	-0.0989734	0.610239	-0.000295847	0.4245	-0.416423	0.217706	-0.150256	-0.256379	-0.0202217	0.0652857	0.0423	-0.214421	0.00932758	-0.010097	0.358578	-0.12	-0.45435	-0.332675	-0.2995	0.149542	0.06515	0.0284983	-0.0505615	0.166767	0.0176072	0.214602	0.105523	-0.0488156	-0.0911868	0.160824	0.0737958	-0.310573	-0.10577	-0.0681586	0.139333	0.0135551	0.342951	0.0989967	0.0694721	0.0699218
AP3M1	394	0.026625	0.0936571	-0.147567	0.248092	0.0912199	0.0149871	0.145603	0.577112	-0.295946	0.260879	-0.0206492	0.5025	-0.483408	0.290407	-0.0568189	0.0710776	-0.201862	-0.00698516	-0.118142	-0.0952009	-0.0607722	0.106991	0.410996	0.0360051	0.00695	-0.0219516	0.3675	-0.0442776	-0.11975	-0.022844	-0.180483	0.176934	-0.0379568	0.0892791	-0.107288	-0.0849205	-0.0687337	0.7319	0.0808821	-0.413895	-0.205399	-0.581161	0.141066	-0.0338355	0.371859	0.317201	0.159657	0.0328599
APEH	406	0.170875	-0.119918	0.22949	-0.558162	-0.126823	0.265571	0.324786	0.198361	-0.651675	-0.208044	-0.0869475	0.2385	0.55967	0.487444	0.297715	0.589625	-0.177582	0.436669	-0.44185	-0.104483	0.276407	0.427571	0.0422677	0.714116	0.67265	-0.200304	0.6155	-0.5	-0.08698	0.137599	0.529443	-0.334258	0.101522	-0.402817	0.0332558	-0.375956	0.168867	0.22202	0.0513954	-0.0865246	0.00524188	0.460638	0.230975	-0.472007	-0.127578	-0.172249	0.242657	-0.0449897
APEX1	407	-0.508375	-0.131062	0.118988	0.0748774	0.10164	0.26871	0.0523198	0.632856	-0.615416	-0.357392	-0.332388	1.0345	-0.124181	-0.738318	-0.242695	-0.0298589	-0.26379	-0.456356	-0.37648	-0.0633613	-0.103275	-0.0265516	1.26658	-0.0150843	-0.83735	0.0482313	-0.4215	0.0614307	-0.44485	0.209557	0.284224	0.283035	0.149557	-0.250464	-0.276209	-0.355979	0.422613	-0.461976	-0.673173	-0.00083669	-0.652812	0.217052	-0.11665	1.08343	0.189747	-0.239727	-0.0447965	0.0849194
API5	408	-0.077375	0.0577589	0.246982	-0.197289	-0.547394	-0.0230319	0.0796949	0.454438	0.2412	0.866089	0.344292	0.8605	0.200248	0.0337198	-0.00604737	0.0331998	0.119873	0.210914	0.45232	-0.0629065	-0.0327007	0.0830896	0.123715	0.848611	-0.21835	-0.121805	-0.2765	0.169918	0.36115	0.341699	0.279597	0.0404499	-0.31759	0.106476	0.148435	0.0441615	0.0251559	-0.129287	-0.239783	0.0255583	0.041429	0.678624	0.0820405	0.169637	-0.130262	-0.203401	-0.0607593	-0.0960644
APIP	409	0.505175	0.140053	0.663395	-0.779882	-0.545784	0.0734219	-0.0964407	0.316631	0.751831	0.925196	-0.216993	0.1445	0.306527	0.708885	0.112691	0.469049	-0.368472	-0.308181	0.2856	-0.276326	-0.0543695	-0.0680322	-0.214004	-0.884915	-0.20735	0.399229	-0.1985	-0.613569	0.29015	-0.00495029	-0.196038	0.144565	-0.6421	0.0583907	-0.0825765	0.382862	0.313904	0.203585	-0.416917	0.00345378	-0.201422	0.531619	-0.330291	0.8593	-0.0803796	-0.0688942	0.130696	0.0536456
APMAP	412	0.353325	0.0506091	-0.299631	0.554679	0.918386	-0.0472717	-0.247359	-0.42768	0.261189	0.117428	-0.243701	0.2655	0.260517	0.0882778	-0.310204	0.112924	0.313333	-0.230824	0.0403502	0.427374	0.453131	-0.359581	-0.328768	-0.0570274	0.51065	-0.103397	0.1805	0.942862	-0.02875	-0.0334457	-0.402613	-0.37845	0.0314023	0.17101	-0.135502	-0.123489	-0.172851	0.0697229	-0.213601	-0.0143884	-0.259012	0.261035	-0.242419	0.34742	0.0900696	0.157618	-0.404235	-0.020832
APOA1	413	0.533625	0.657953	0.908602	0.946693	1.57482	0.384719	-0.100234	-0.526742	0.88977	-0.279304	-1.20319	-0.2845	1.05963	0.448414	0.204209	0.00796502	-0.382438	-0.456418	-0.358243	0.232189	-0.134918	-0.478143	0.583293	0.0456654	-0.02755	-0.337485	-0.8405	1.29217	-1.68085	-1.06516	-0.142409	0.0157681	0.528371	-0.502916	-0.9345	-0.645076	0.369166	0.378514	-0.0158349	0.0810469	0.578862	-0.125145	-0.264161	0.448924	-0.738296	-0.733295	-0.206974	0.0825812
APOA2	414	0.721625	0.902347	0.920153	0.96918	1.69949	0.0279901	0.220867	-0.236748	1.05623	-0.44855	-1.00536	-0.0025	0.918934	0.362636	0.357131	-0.174201	-0.281419	-0.428351	0.0151897	0.620273	-0.223779	-0.635454	0.613345	-0.586031	-0.73535	-0.0305271	-0.7515	-0.310241	-1.68085	-1.35223	-0.169858	-0.270839	-0.0551374	-0.440985	-0.957363	-0.42234	0.1955	0.414824	-0.0104977	0.0121488	0.354869	0.0348932	-0.0275707	0.659805	-0.936501	-0.738475	-0.253441	0.356428
APOA4	415	1.10963	0.107564	0.584693	1.84747	1.77309	0.594334	0.584726	-0.586696	0.543816	0.0220462	-1.01871	-0.4165	0.675343	-0.214172	0.0355641	-0.42279	-0.385522	-0.202549	-0.174994	0.495779	-0.445472	-0.308951	0.804291	-0.395276	0.15665	0.138689	-0.3485	1.18574	-1.40085	-0.980418	-0.610855	0.448526	-0.507808	-0.30214	-0.977424	-0.182174	-0.138656	-0.0138655	0.206743	0.051304	0.652347	0.273751	0.0474499	0.525016	-0.648754	-0.712725	-0.0151447	-0.0347652
APOB	417	0.262125	0.14002	-0.602922	0.396423	0.914932	-0.405348	-0.0566879	-0.506605	0.0243603	-0.457437	-0.543285	-0.3305	-0.407398	0.351675	0.34204	-0.118093	-0.120603	-0.439577	-0.156506	-0.884824	0.0442966	0.244627	-0.586337	-0.198974	0.09475	-0.714239	-1.0045	-0.785633	-0.84385	-1.15996	-0.00294608	0.221145	0.324228	-0.0248961	-0.246096	-0.925122	-0.544569	1.2219	0.423007	-0.115798	0.589576	-0.0525797	0.20548	-0.444138	-0.38584	-0.260095	0.353685	-0.211897
APOC1	424	-0.006375	0.516581	0.851997	2.00716	1.86007	0.696501	-0.159182	-0.303962	1.13782	0.104241	-0.784827	-1.4435	0.924723	0.308463	0.491126	-0.0438023	-0.127614	0.374221	-0.389631	0.256149	0.302286	-0.0992552	0.876939	-0.175471	-1.70035	-0.711959	-1.8345	0.875864	-1.46085	-1.13652	-0.334194	0.06602	-0.432344	-0.632226	-0.732642	-0.92374	-0.108255	1.19804	-0.419959	-0.117679	0.32948	0.129716	0.157983	0.102598	-0.677687	-0.86112	0.175999	0.108113
APOE	429	0.074125	-0.11638	-0.0693691	1.6134	1.9958	-0.0951357	0.348497	-1.01885	0.470927	0.402907	-0.858559	-1.0235	-0.599003	-0.626972	-0.27523	-0.0795097	-0.194257	-0.625466	-0.49959	0.127555	-0.825166	-0.99552	-0.469493	-0.517816	-0.86235	-0.00856531	-1.0145	0.47262	-0.13515	-1.30871	-0.434555	0.341442	0.305986	0.144571	-0.773275	-0.339958	0.0679498	0.270234	0.107191	-0.639496	-0.0227532	0.199657	-0.305699	-0.917489	-0.264199	-0.435736	-0.0343397	-0.115076
APOH	431	0.350125	0.418902	0.760021	0.864639	1.59187	0.481487	-0.507754	-0.655211	1.14456	-0.674328	-1.18038	-0.4125	0.435725	0.21621	0.117322	-0.110077	-0.14458	-0.153717	-0.279812	-0.468722	-0.0183061	0.168808	0.389101	-0.402404	-0.66135	-0.251631	-1.0345	0.640191	-1.29085	-0.265587	0.106178	-0.0455523	0.946457	-0.283394	-0.891924	0.0697656	-0.0496911	0.0873214	0.0785702	0.124147	0.363014	0.0283536	-0.142724	0.313748	-0.817903	-1.07172	-0.527756	0.169265
APOL2	433	0.15364	-0.625213	-0.0155821	0.365975	-0.948182	-0.209834	-0.071346	-0.84996	-0.753188	1.14836	-0.379854	-0.6195	-1.10044	0.079846	0.0705542	0.302053	-0.0124374	-0.0529339	-0.474826	0.204952	-0.939089	-0.329052	-1.01741	-0.701697	-0.14335	0.374407	1.1455	0.396039	1.67915	-0.339699	-1.19304	0.226454	-0.17297	0.0458157	0.0850091	1.13794	-0.0660373	0.386418	0.168829	-0.191648	0.157774	-0.472129	0.0372596	-0.515583	0.141209	0.265774	0.266803	-0.103295
APP	439	-0.278875	0.194224	-0.250942	-0.170679	0.402058	-0.684886	-0.907852	-0.225726	-0.0219294	-0.548275	-0.283959	-0.7455	0.688614	-0.831106	-0.624426	-0.275551	-0.0667686	0.0327157	-0.140662	-0.3835	0.481208	-0.104967	-0.429309	-0.334776	-0.31835	-0.392041	-0.1515	1.13971	-0.65785	-0.3262	-0.257014	-0.230947	0.431456	-0.220603	-0.0081449	0.0816792	0.221093	0.22383	0.160596	0.100096	0.364041	0.0480354	0.110577	0.0261303	-0.141184	0.0748797	0.752517	-0.58404
APPL1	441	0.092125	-0.323499	0.405553	-0.217814	0.107443	0.0677219	-0.0516742	0.0289951	0.138881	-0.513128	0.249197	-0.1985	0.50767	0.323311	0.0112622	0.187886	-0.257387	0.211983	-0.0760426	-0.0252493	0.121512	0.192219	-0.202184	0.319104	0.20665	-0.0737755	-0.0232	0.574209	-0.19885	0.540492	0.285026	0.0792921	-0.320498	-0.247794	0.00703915	-0.072945	0.555352	0.154237	0.0471252	0.203451	-0.0273831	1.44718	-0.161796	-0.275403	-0.087645	-0.215858	-0.356711	-0.0108203
APRT	443	-0.149875	-0.238418	-0.502279	-0.0310773	-0.0511216	0.433783	0.704244	-0.268296	0.336924	-0.129444	0.277404	-0.2185	0.538943	-0.0453968	0.419735	-0.079514	-0.157982	0.519679	-0.353302	0.170551	-0.523854	0.077924	-0.0212925	0.221341	-1.09035	-0.227031	-0.3055	-0.463451	0.13315	-0.664197	0.853505	-0.152845	-0.110906	-0.31973	0.234339	-1.45388	0.073475	-0.745468	-0.413274	0.295985	-0.279849	0.00011445	0.212195	-0.00546907	-0.207443	-0.00384891	-0.257714	0.738628
AQR	445	-0.108875	0.0201683	-0.204572	0.438983	0.574818	-0.382564	-0.0846135	0.206958	0.329382	0.121038	0.163319	0.6225	-0.169692	-0.400639	-0.169669	-0.176809	0.0688503	-0.483511	0.41481	-0.217955	0.643937	-0.160053	-0.0173363	-0.129453	-0.75635	-0.411748	-0.0638	-0.0156964	-0.18085	0.125102	-0.0671329	-0.10727	-0.209128	0.0447054	0.0471221	-0.142897	-0.540638	-0.467094	-0.18538	-0.0599093	-0.081763	0.164152	0.0363271	0.078875	0.147878	-0.337717	-0.26219	-0.0520618
ARAP1	447	-0.314975	-0.0505886	-0.510197	0.221712	0.156398	-0.0418423	0.110856	0.295004	-0.317872	0.103954	-0.0938181	0.5365	0.253117	-0.424309	-0.0769933	0.0745646	0.149952	0.0187383	-0.41128	0.712257	-0.364383	-0.252881	0.719082	0.280838	-0.33435	-0.281277	1.2555	0.0531605	0.25115	0.558608	0.56162	-0.0205998	0.251807	0.270406	-0.232113	-0.332296	-0.307374	0.330372	0.403296	0.229646	-0.0310257	-0.633483	-0.173907	0.223898	0.762791	-0.204064	0.685595	0.459503
ARCN1	450	0.420125	-0.0518824	-0.199969	-0.285998	-0.124619	0.177295	-0.0560009	-0.303453	-0.0441471	0.1265	0.205797	-0.2355	-0.0183794	0.0769512	-0.138807	-0.0948706	0.0102971	-0.122853	-0.266264	0.0164958	-0.116463	0.318407	0.157636	0.0511026	0.04105	-0.231649	-0.0769	0.166849	-0.04355	0.248397	0.11358	0.142689	0.0752399	0.150451	-0.123244	-0.0609692	-0.0146248	0.304677	-0.053887	-0.0950115	0.0113196	-0.0534783	0.210867	0.179587	0.220661	0.228076	0.246923	0.18822
ARF6	452	0.040625	-0.355456	0.117297	0.00725175	-0.0174752	0.424454	0.11377	0.0604	-0.280647	0.270968	-0.0105401	0.5255	-0.189496	-0.180619	0.307853	0.538928	-0.416985	0.309976	-0.29265	0.150804	-0.313266	0.708538	-0.138549	0.0564167	-0.47935	0.146663	0.4765	-0.13893	0.29815	0.368672	-0.315133	0.277453	-0.00440209	0.253479	0.38385	-0.00339737	-0.145307	-0.0352289	-0.196119	0.236994	-0.135995	0.11967	0.254681	0.183863	0.397685	0.0480568	0.200112	-0.277952
ARFGAP1	453	0.161125	0.323369	-0.123164	-0.155931	-0.49592	0.241355	-0.163627	-0.160222	0.574005	0.405301	-0.0612779	0.0138	0.878021	-0.220334	-0.122647	-0.0769401	0.186157	-0.183334	0.028682	-0.193747	-0.0117589	-0.213647	-0.355566	-0.124116	0.49065	-0.274218	0.3995	0.365	-0.23585	-0.261443	-0.291486	0.0849714	-0.277337	0.0911569	0.189471	0.00939154	-0.371429	0.303286	0.320715	0.0135058	0.0463367	-0.254731	-0.0125756	0.145975	0.0118212	-0.0173718	0.457391	0.0442213
ARFGAP2	454	-0.089375	-0.170483	-0.0237717	-0.27429	-0.712383	0.346698	0.279662	0.115181	0.160068	0.359247	0.422232	0.0733	0.48761	-0.0660617	0.10371	0.371221	-0.240096	0.0516489	-0.199425	-0.120602	-0.38139	0.0396442	0.426554	-0.00160372	0.04495	0.471706	0.5145	0.0215789	-0.06625	-0.174928	0.364282	-0.0870638	-0.129492	0.236831	0.409025	-0.321402	0.407019	0.120932	-0.15568	0.283701	0.127982	0.432058	-0.0342093	0.454491	0.0552773	-0.0399246	0.235553	-0.0418643
ARFGAP3	455	0.514125	-0.0894029	-0.0270295	0.24417	0.280391	-0.284179	-0.638772	-0.633276	-0.212353	0.33986	-0.336611	-0.0925	0.708067	0.208972	-0.0598483	0.26825	0.237552	-0.354795	-0.210419	-0.0909701	0.0554247	-0.0413331	0.167644	-0.112918	-0.41935	0.387294	0.1745	0.0985678	-0.06545	-0.764379	-0.163538	0.271316	-0.103466	-0.0491469	-0.24258	-0.0364117	-0.374541	-0.0923523	0.258893	0.00475988	0.0356934	-0.372359	0.175603	-0.00126821	0.485765	0.205288	0.246361	-0.205376
ARFGEF1	456	-0.182875	0.348551	-0.195019	-0.0492705	-0.262679	0.337357	-0.0613188	-0.404211	0.00835892	0.640882	-0.0876461	0.0863	-0.743414	-0.043007	0.0308331	-0.579519	-0.0521663	0.298167	0.0195259	-0.117035	-0.236322	0.310847	0.306372	-0.594784	-1.31035	0.181665	-0.3535	0.0894059	0.33315	-0.19555	-0.077437	0.207415	1.10967	-0.028115	0.242399	-0.486734	-0.564339	0.237185	0.067298	0.212012	0.355879	-0.357102	0.0630831	0.331814	0.236333	0.102754	0.0831777	-0.198756
ARFGEF2	457	-0.379875	0.152685	-0.0282912	0.217	-0.468677	0.317577	0.132572	-0.051114	-0.063203	0.427687	0.164821	0.0654	-0.637709	-0.0987292	0.0363939	-0.121884	0.100819	0.156797	-0.151067	-0.057183	0.0134427	0.0630112	0.281716	-0.705963	-0.73835	-0.448428	-0.3145	0.0136493	-0.06155	-0.129579	0.12622	-0.124201	0.375654	0.0388358	0.0557433	-0.150657	-0.41953	-0.40518	0.415525	0.383526	-0.132087	-0.208422	-0.196122	0.238211	0.0469532	0.171497	0.335766	0.242611
ARFIP1	458	0.270125	0.719998	-0.50843	-0.0925972	-0.266486	-0.197982	-0.0628793	-0.364979	-0.0573207	0.228714	0.39809	0.3175	0.119353	-0.0630564	-0.198826	0.304229	-0.207573	-0.161485	-0.459709	0.162138	-0.434974	0.141896	0.00585496	0.158418	0.09495	0.770333	0.7765	0.184129	0.18515	0.110363	-0.374224	-0.0856616	0.063409	0.266931	-0.147858	0.114347	-0.244871	0.0477163	0.126604	0.122392	-0.161837	-0.103752	0.262217	0.51834	-0.0821573	0.0241414	0.33481	-0.0334651
ARHGAP1	461	-0.196875	-0.547556	-0.205248	-0.0497293	-0.43088	0.0540086	-0.177005	-0.423568	-0.247861	-0.139436	0.194048	-0.1685	-0.440973	-0.227586	0.070722	0.223303	0.0203096	0.230029	-0.544729	-0.240517	-0.748273	0.0103833	-0.379895	-0.618454	-0.02665	-0.0149515	1.1955	-0.440309	-0.31185	-0.176217	0.304199	0.296934	-0.403393	0.103001	-0.130848	-0.545201	0.130609	-0.0513257	0.191013	0.0119451	0.270098	0.0559657	0.04418	0.0882954	0.20075	-0.0872528	0.090432	-0.375385
ARHGAP17	465	0.217125	0.105038	-0.095866	0.284183	0.088615	0.127792	0.441932	0.067573	0.292643	0.052048	0.29898	0.3375	0.322596	-0.191352	0.523941	0.121204	-0.0744888	0.280525	-0.212666	0.268499	0.47955	0.181829	-0.400575	-0.0373117	0.47965	0.327077	0.2235	-0.362591	-0.23085	-0.0590594	-0.345345	-0.0113985	-1.03011	0.00988081	-0.413266	0.504418	0.135056	0.185437	-0.196745	-0.410345	-0.339403	-0.213215	0.214816	-0.525234	0.0767888	-0.262065	-0.133624	0.190063
ARHGAP18	466	-0.260875	-0.0849789	-0.0183998	-0.0820244	-0.0344585	-0.0985946	0.130546	-0.343726	-0.117208	0.425825	-0.323731	-1.6335	-0.564418	-0.0522528	0.192417	0.0876392	-0.139045	-0.33334	-0.337177	0.0796138	-0.691278	-0.134503	-0.234607	-0.382039	-0.67335	0.11236	-0.0641	0.108953	-0.00045	-0.0625727	-0.158293	0.168626	-0.439767	0.087503	-0.424962	-0.231255	0.00495536	0.67315	0.281206	0.111367	-0.157433	-0.221936	0.106982	-0.215991	0.451616	0.195758	-0.0981001	-0.17951
ARHGAP35	478	0.569625	-0.260699	-0.154764	-0.174391	-0.314987	0.0529166	-0.19919	-0.0565644	-0.507306	-0.0370911	-0.708715	-0.2345	0.280388	0.0516944	-0.0658827	-0.121976	-0.0676299	0.166757	0.0949202	-0.0241975	0.291932	-0.393945	-0.298838	0.00806261	0.02607	-0.173892	0.1235	0.391164	-0.13235	-0.216534	-0.373135	-0.000108815	0.25953	0.0577546	0.261817	0.141796	0.524306	0.12324	-0.255971	0.296918	-0.0832656	0.21885	0.137797	0.000705569	0.0393245	0.0277088	0.206142	-0.105127
ARHGAP4	480	0.218125	-0.442528	-0.318467	-0.312321	0.33993	-0.473274	0.593814	0.509224	-0.18853	0.756736	-0.606714	-0.0524	-0.216214	0.0780363	0.948344	0.287116	-0.346658	0.40273	-0.32503	0.765667	-0.965385	-0.696989	0.00711463	-0.0699204	0.20465	-0.0635505	0.2105	0.110943	0.20015	0.247774	0.425613	0.0383953	-0.172126	0.265629	0.333717	0.320028	-0.414858	-0.0529163	0.442806	-0.545766	-0.0180873	-0.499908	0.348943	-0.367643	0.285388	0.179591	-0.0641481	-0.00651666
ARHGDIA	487	-0.153875	0.0606175	-0.110563	-0.504502	-0.25164	-0.247793	0.0748636	0.172738	-0.244093	0.240576	-0.433667	-0.4265	0.102873	0.0941707	0.1479	0.328641	-0.0387253	-0.504221	-0.550049	0.0715699	0.337901	0.184333	-0.522172	0.0896787	0.41465	-0.0245464	0.2015	-0.290386	-0.53985	0.0816043	0.00755133	-0.0139319	-0.299236	0.0111221	0.0339045	0.0171649	-0.0329868	0.0482448	0.166063	-0.436072	0.184431	-0.245344	0.244611	-0.347687	0.0620221	-0.0338061	0.392734	-0.287755
ARHGDIB	488	0.642625	-0.238219	-0.394251	0.0204311	0.489988	-0.0684856	0.761453	-0.424451	-0.452178	0.742046	0.171375	-0.8625	-1.3327	-0.503705	0.765497	0.518493	0.443535	-0.181459	-0.683662	0.717355	-1.15058	0.0967798	-0.933277	-0.198698	0.80365	0.500951	-0.0995	-0.450627	-0.44785	-0.662949	-0.515844	0.171227	-0.573233	0.142217	-0.0453755	0.152918	-0.590998	0.227908	0.218132	-0.323789	-0.176043	-0.28636	0.923097	-0.612983	0.529023	0.538892	-0.490991	-0.567349
ARHGEF1	489	-0.050775	-0.270278	-0.215445	0.245144	0.403298	-0.244399	0.0127642	-0.131336	-0.0866529	0.343269	-0.318081	0.0762	-0.106146	-0.0710042	0.189459	-0.0504644	-0.0422179	-0.0492148	0.655048	0.102907	-0.316905	-0.361057	-0.365273	0.037192	0.13465	0.0296242	0.1575	0.185664	-0.12295	-0.289285	-0.136689	0.118212	-0.218016	0.209322	-0.0120817	-0.10736	0.417731	0.219972	-0.1427	-0.726921	0.174292	0.0434093	0.403815	0.400505	0.182354	0.199098	0.0464413	-0.390748
ARHGEF2	497	-0.005875	-0.276004	-0.498855	0.311387	0.305376	-0.325955	0.0078716	0.0526709	0.0765326	0.151874	-0.0476375	0.1475	-0.438827	0.319379	0.148875	0.20716	-0.369368	0.19021	-0.0954981	0.804202	0.123482	-0.26405	0.0738832	-0.158102	0.34465	-0.132365	0.1505	0.0157604	-0.02115	-0.0668671	0.124592	0.433691	0.163726	-0.233998	-0.114095	0.00369955	-0.326157	0.0151988	0.0724547	0.354511	-0.0374535	0.214535	0.129356	0.111969	-0.183503	-0.00918043	0.11234	0.0309635
ARHGEF7	503	0.266825	-0.166086	-0.00603309	0.0267117	-0.411865	0.25254	-0.0732794	0.356103	-0.0207829	-0.410376	-0.023617	0.5405	0.244073	-0.249292	0.226608	0.158381	0.121562	0.291182	0.326612	0.289075	0.172314	-0.205187	-0.282554	0.130224	0.16665	0.270355	0.1515	-0.255909	0.12015	-0.423465	0.0188142	0.158261	-0.123973	0.274895	0.1805	-0.0658378	0.362301	0.0864642	0.168375	-0.0291247	-0.222395	0.248234	-0.0925858	-0.670709	0.179436	-0.194635	0.0156089	-0.125015
ARID1A	504	0.026275	-0.201603	0.0606481	-0.319207	-0.490233	-0.429231	-0.204046	0.335141	-0.0139652	-0.150019	-0.207041	0.2675	0.494206	-0.0662867	-0.321237	-0.414512	0.121517	0.185381	0.523121	-0.0349955	0.178501	-0.266696	0.31406	0.278996	-0.31035	-0.0948275	-0.0708	0.166026	0.08115	0.342277	0.228581	-0.0607033	0.130348	-0.221183	-0.242569	-0.0485249	-0.00368241	0.286694	-0.196467	0.264769	0.184317	0.294608	0.216221	0.0867338	0.000183642	-0.29681	-0.0795611	-0.172046
ARIH1	511	-0.216475	-0.22825	-0.103177	0.115335	-0.2049	-0.0759345	0.304114	0.280582	0.662741	0.674669	0.193569	0.2275	-0.372559	0.151222	-0.0291295	-0.189941	0.403429	-0.209968	-0.252328	-0.207844	-0.0773068	0.310026	-0.0767252	0.219603	-0.43235	0.0753079	0.3955	0.215609	0.29915	0.468203	0.365123	0.118612	-0.134082	0.264252	0.24567	0.0602243	0.122051	0.0555238	-0.290289	0.197886	0.254814	-0.0230655	0.127003	-0.086013	0.0816704	-0.0728573	0.00297163	0.126857
ARL3	517	0.510125	0.0525359	-0.154147	0.0724568	0.397858	-0.254525	0.192953	-0.433815	-0.300189	-0.291594	0.077796	0.2565	1.40001	0.442974	-0.6551	-0.11476	0.0376392	0.0723215	0.452927	0.0716605	-0.0325759	-0.104788	0.146445	0.281636	-0.11235	-0.2508	0.1565	-0.300244	0.02815	0.4996	0.151828	0.0719866	-0.120167	-0.163234	-0.810608	0.0482612	0.134975	-0.199412	0.393849	0.21101	-0.401585	-0.656661	-0.29897	-0.0991575	0.032388	-0.361815	-0.10465	-0.352349
ARL8B	522	0.163675	0.520341	0.0891284	0.188288	0.143275	0.542671	0.549698	-0.281825	-0.209274	0.132564	-0.18365	-0.1175	-0.64653	-0.00911602	-0.167371	0.0177022	0.0105688	0.0586846	-0.354691	-0.186802	-0.673425	0.245856	-0.163043	-0.088235	0.06935	-0.303211	-0.0975	-0.203138	0.46315	-0.518992	-0.235414	0.581287	0.0526541	0.135025	-0.221794	-0.0570366	0.202551	-0.380009	-0.0961952	-0.321197	-0.112208	-0.14403	-0.161662	-0.0116896	0.181228	-0.452118	0.012825	0.0189289
ARMC10	524	-0.123375	-0.351269	0.450695	-0.32802	-0.696612	0.549726	0.32588	0.564457	-0.609527	-0.0749981	-0.127036	0.0103	-0.367793	0.506564	0.295181	-0.520661	0.535097	0.0994174	-0.207388	0.183499	-0.22831	1.09508	0.0342567	-0.0877988	-1.05035	-0.198145	-0.5905	0.399708	1.01915	0.143365	0.313449	-0.17012	-0.4488	-0.535972	0.656104	0.359799	0.236548	-0.0364224	-0.738484	0.219516	0.00954824	0.350643	-0.423172	0.552031	-0.337098	-0.548257	-0.461749	0.56107
ARMCX3	530	-0.679475	-0.185199	0.613692	0.30602	0.341707	0.117728	-0.169309	-0.00059929	0.450458	-0.100176	-0.315136	1.0865	-0.961012	-0.273787	-0.120633	0.345934	-0.124756	-0.170642	-0.149067	-0.198358	0.474961	0.00436845	0.236492	-0.449844	-0.37035	-0.509801	0.3425	-0.0556944	-0.09737	0.0238319	0.349166	0.0106227	-0.604134	-0.126987	-0.753507	-0.651218	-0.22648	-0.40648	0.484482	-0.19152	0.0883194	-0.81819	-0.319466	0.343317	-0.0712647	0.471827	0.42798	0.168021
ARMT1	532	-0.113375	0.111167	-0.211539	0.160205	0.346705	-0.196582	0.493202	-0.525527	-0.105102	-0.00807519	0.143418	0.03718	-1.13393	0.491143	-0.47495	-0.271064	0.453026	0.293416	0.530389	-0.263302	-0.146303	-0.351228	-0.343269	-0.0333146	-0.86435	-0.652555	-0.4915	0.368576	0.11915	1.07035	-0.45875	-0.0844599	-0.427779	-0.39821	-0.0983542	-0.120356	0.195407	-0.0828032	-0.106066	0.537972	-0.161964	1.00061	-0.0513343	0.217078	-0.442296	-0.0261974	-0.387384	0.20007
ARPC1A	535	-0.504375	0.45426	0.079942	-0.343046	0.11183	0.191253	0.203516	-0.296907	0.2247	-0.079107	-0.167943	0.2765	0.745325	-0.0324976	-0.28136	-0.255401	-0.204586	0.143137	0.282117	0.0734169	0.0278124	-0.0900748	0.249946	0.746228	0.28265	0.239317	-0.3805	0.144874	-0.05065	-0.156779	-0.00501772	-0.526211	-0.291614	0.432769	0.0954727	0.121712	0.466377	-0.67648	-0.322535	-0.247458	-0.37582	-0.165096	-0.30678	-0.0751125	-0.247093	-0.0380431	-0.0209712	0.245963
ARPC1B	536	-0.063375	-0.471302	-0.582627	-0.398841	-0.175832	-0.0307644	0.212017	-0.627961	-0.154682	0.375895	-0.132627	-0.7395	-0.771717	0.279558	0.116364	0.293809	0.00126814	0.120334	-0.259557	0.239283	-0.595989	0.16809	-0.361449	-0.271931	-0.07935	-0.0739485	0.2295	0.535692	0.00095	-0.208292	-0.153592	0.247128	0.113944	0.16294	-0.39596	-0.0548192	-0.295805	-0.0529844	0.184806	0.290642	0.158835	-0.158041	0.410226	-0.0133318	0.363586	0.174639	0.0253923	-0.239582
ARPC2	537	-0.036485	-0.133971	-0.213175	-0.105228	-0.133795	0.173352	0.20556	-0.457682	-0.212068	0.338705	-0.176058	-0.1405	-0.254944	0.334729	0.151951	-0.0531057	-0.160225	0.0866883	-0.0512767	0.265339	-0.499731	0.224434	-0.210117	-0.0337127	0.19165	0.0501818	0.2255	-0.139844	-0.23485	-0.224353	-0.171947	0.0963184	-0.00741497	0.303168	-0.152282	0.0066019	-0.154406	0.28566	0.102116	0.127924	-0.0394298	-0.158966	0.21621	0.00949834	0.187433	0.180767	-0.0495084	0.00510132
ARPC3	538	-0.073875	-0.191446	-0.279023	-0.086719	-0.105208	-0.0702443	0.165664	-0.720032	-0.167122	0.413865	-0.0117226	-0.5225	-0.27354	0.393385	0.103502	0.0945358	-0.0393273	0.0506864	-0.128921	0.226923	-0.450846	-0.0267141	0.00936694	-0.384543	-0.08735	0.222119	0.0676	0.390083	0.02815	-0.00021753	-0.072363	-0.180315	-0.0539244	0.274483	-0.0786618	0.0951352	-0.133921	0.0113578	0.229967	0.205248	-0.0875482	-0.0756031	0.160803	-0.0113863	0.269955	0.0561022	-0.0958932	-0.0954994
ARPC4	539	-0.155375	-0.0958054	-0.33167	-0.141088	-0.0917904	0.149406	0.20445	-0.602311	-0.11298	0.450211	-0.136606	-0.3985	-0.101525	0.123686	-0.0757174	0.0391227	0.0998917	-0.10929	-0.0538298	0.198781	-0.444121	0.0245552	-0.147898	-0.0191484	0.26565	-0.366213	-0.1645	0.329063	0.03815	0.311338	-0.216187	-0.0211709	0.103161	0.391663	-0.256795	0.066936	0.0733619	0.00690161	0.299545	0.285495	0.0802281	-0.0462982	0.262087	-0.185509	0.277478	0.268166	-0.0720213	0.0614366
ARPC5	540	-0.009375	-0.16111	-0.432324	-0.0219549	-0.131765	0.26105	0.135448	-0.506363	-0.154556	0.263743	0.00836063	-0.9005	0.116983	0.361704	0.273762	0.288934	0.00652257	0.153967	-0.148675	0.256812	-0.0207691	0.119785	-0.0708687	-0.289752	0.16265	0.147567	0.1315	0.273965	0.44515	-0.328817	-0.150233	0.131346	-0.0466381	0.267632	-0.416261	0.071756	-0.0617832	0.0951067	0.197903	0.314099	-0.0873491	-0.155425	0.101151	0.0496484	0.259269	0.34338	0.0381296	-0.0905051
ARPC5L	541	0.001625	-0.101992	-0.0787896	-0.437152	-0.337196	0.425479	0.254655	-0.389522	-0.47073	0.557897	0.19626	-0.0315	0.833932	0.262438	-0.0843462	-0.030423	-0.0475409	-0.174929	-0.101006	-0.0509548	-0.452345	0.619946	-0.0944648	0.0159494	0.20865	0.569228	0.7725	-0.601482	0.46215	-0.823549	-0.0249294	-0.329633	0.0115767	0.223369	0.137754	0.109469	0.186577	0.0471455	0.0317127	-0.0375829	0.349458	-0.286624	0.383227	-0.120375	-0.117937	0.189184	-0.358165	-0.0957509
ARRB1	544	-0.332375	-0.315554	-0.0156276	0.186135	0.331813	-0.281928	0.0291388	-0.47093	0.090326	0.689106	0.280823	-0.0368	-0.924255	0.00366419	0.333425	0.105439	0.119433	0.101511	-0.86011	0.554062	-0.321847	0.0821065	-0.601713	-0.154322	0.05395	0.487199	0.4905	-0.502113	-0.22185	0.472765	0.311786	-0.0363492	-0.318107	-0.27678	-0.298393	-0.299074	0.0136673	0.231524	0.743578	-0.296602	-0.327532	-0.547229	-0.081289	-0.409698	0.192866	0.0745485	-0.382555	-0.0272438
ASAH1	553	0.355525	0.517765	-0.0838905	0.124218	-0.724565	0.421578	1.41584	-0.684726	0.234795	0.735289	-0.15819	0.2265	0.138405	-0.638662	0.112158	0.357464	-0.309179	0.0392368	0.041377	0.0589062	-0.865446	-0.0784134	-0.257705	0.666388	1.62965	0.492675	0.6255	-0.455295	0.18415	-1.22315	-0.0578364	0.127312	0.429366	0.456579	0.0490789	-0.00381812	-0.224507	0.0996612	0.0780493	0.272712	-0.0422181	-0.131301	0.20908	-0.277298	0.559029	-0.0407815	0.137099	-0.436333
ASCC3	560	0.185125	-0.349482	0.111391	0.51995	-0.00634756	0.0767359	-0.236802	-0.737625	-0.0761312	0.362105	0.0128485	0.5525	-0.410657	0.204385	-0.115273	-0.0693586	0.00074592	0.133191	-0.0295993	-0.171031	0.0259207	-0.277223	-0.463855	-0.239774	-0.76635	-0.138998	0.00943	0.0498344	0.11315	0.433885	-0.00957396	-0.0384741	-0.0320019	0.0851149	0.097927	-0.152079	-0.129685	0.11654	0.267696	-0.13707	-0.0468478	-0.299643	-0.0305068	-0.194534	0.0367929	0.201517	0.454524	-0.0263909
ASH2L	564	0.033125	0.217617	-0.158356	-0.0309085	-0.0873139	-0.0228826	-0.138515	0.460036	0.0740275	-0.166613	0.219424	0.9365	0.772832	-0.289884	-0.0131816	0.304001	0.0114131	-0.0285123	0.396781	0.161612	0.224146	-0.457988	-0.0275676	0.397933	0.42965	0.232121	0.8005	-0.119491	0.20815	0.0246419	0.227982	-0.139771	-0.11807	0.119217	-0.0807286	0.106327	0.301295	-0.110888	0.090728	0.136199	0.0268769	0.230669	-0.0776206	-0.116733	-0.0885932	-0.214775	-0.037033	-0.0256094
ASMTL	566	0.300025	-0.243197	0.382213	0.46231	0.486175	0.576216	-0.537039	-0.138784	-0.56966	0.045044	0.956747	0.0129	-0.296474	-0.0416066	0.381788	-0.212423	-0.305713	-0.182521	-0.263703	0.252419	0.163504	-0.108646	-0.727541	0.376684	-0.44835	-0.0271694	0.9355	-0.364092	-0.43785	-0.355112	-0.033535	-0.193691	-0.410716	-0.406088	-0.11185	0.564063	-0.0840456	-0.124772	0.0229902	0.250933	-0.0803577	0.775659	-0.42906	-0.305044	-0.00379408	0.222058	-0.276957	0.11559
GET3	567	0.317625	-0.396068	-0.372883	0.0536649	-0.402979	-0.243673	-0.276909	-0.154058	0.206546	-0.283027	0.449459	-0.4165	0.294431	0.287543	-0.369977	-0.0527318	0.660506	-0.0101854	-0.0216273	-0.229842	-0.359889	-0.216859	-0.262977	-0.486464	0.39465	-0.180138	0.1745	-0.545002	-0.03035	0.132983	0.154394	0.261418	-0.355282	-0.308223	-0.518632	-0.063482	-0.322332	-0.141216	-0.377992	-0.00747249	-0.146584	-0.540884	-0.44253	-0.33309	-0.1033	-0.291339	-0.321051	-0.129819
ASNS	568	-0.184375	-0.365427	0.0221932	0.146751	-0.445185	-0.077063	0.0608857	-0.404466	-0.179698	-0.487663	0.511939	-0.2845	-0.504344	-0.165942	0.487468	-0.424522	0.111582	0.509112	-0.279883	-0.253919	-0.193718	0.274098	0.530948	-0.453874	-1.78035	-1.38888	-1.8845	0.541036	-0.33085	0.0719969	0.0792412	0.601649	0.0223503	-0.435192	0.537065	0.434797	-0.338792	0.00918633	-0.153384	0.872735	0.244513	-0.500411	-0.63617	-0.239703	-0.00124432	0.00454868	-0.0300517	-0.156517
ASPH	569	0.178125	0.0672584	0.0820574	0.0998419	-0.0687876	0.21819	-0.630609	-0.32023	-0.0168136	-0.179312	-0.361156	0.1855	-0.288483	-0.366279	-0.080558	-0.496264	-0.091082	0.291798	0.0661739	0.256323	-0.0318954	0.0169184	-0.0803306	-0.26209	-0.26635	-0.295936	-0.0241	0.423745	-0.19985	-0.710803	-0.338099	0.0451203	0.00405592	-0.0319328	0.0731902	-0.0316123	0.121979	0.524525	0.258751	-0.590081	-0.313538	-0.270034	-0.114334	-0.252964	0.202305	-0.066699	-0.0305398	0.377613
ASPN	571	-0.600375	-0.923108	-0.563962	-0.104066	-0.0223092	-0.674216	-1.28531	-0.922697	-0.67935	-1.08571	-0.0218691	-1.0235	-1.07769	-1.26159	0.442642	-1.10999	0.873441	-0.0267321	-0.867987	-0.341219	-0.91213	-1.22609	-1.02512	-1.94544	0.09705	-0.856307	0.7685	-2.3229	-1.06585	-2.32212	-0.785898	-0.321382	-1.12078	-0.547004	-1.10617	-0.720571	0.405219	0.196978	0.440292	-0.835126	0.297405	-0.647616	-0.331338	-1.15786	0.821902	0.337624	-0.399426	-0.55682
ASRGL1	573	-1.12437	-0.648352	-0.138578	-1.16183	-1.5896	0.707831	0.881539	-1.67655	-1.27088	0.468627	-0.224571	-0.8845	-0.885421	0.274948	-0.120758	0.476449	-0.271204	-0.00524859	-0.825681	-1.28228	0.390751	-0.0683589	-0.0357816	-0.733	0.63565	0.132954	-0.6645	-1.27632	-0.40185	-0.648184	-1.26445	-0.266841	-1.0595	-0.441255	-0.923396	0.583075	0.314018	-0.142332	-0.0281267	-0.802767	0.65011	-2.39763	-1.60564	0.309353	-0.987752	-0.170514	-1.267	0.666347
ASS1	574	-0.419375	-0.452402	0.264353	-0.710047	-2.04616	-0.136194	-0.54676	-0.0396118	-0.885676	-0.0577953	0.145255	-0.2155	-0.613062	0.555534	-0.736592	1.17229	0.0211629	-0.729008	-0.475599	0.738419	-1.25755	0.0588808	0.17098	0.853703	-0.67435	0.186482	0.2385	-0.703302	0.60715	0.257616	-0.225571	0.074255	-0.195285	-0.0709518	0.326953	-0.631226	0.871959	-0.713266	-0.184381	1.35723	0.693003	-0.466796	0.185787	0.0986242	-0.434083	-0.00966062	0.32424	-0.523697
ATAD3A	580	-0.086225	-0.0472569	0.352244	-0.0141248	0.123421	-0.162832	0.335542	0.431715	0.785882	-0.0415298	0.122855	0.4225	-0.327024	-0.0485939	-0.249664	0.704944	0.186662	0.314953	0.0279649	-0.119493	0.00922803	-0.391569	0.469415	0.690616	-0.49335	-0.535351	0.6225	-0.205951	0.39815	-0.427474	-0.115605	-0.241488	0.187664	-0.154274	0.151641	0.391458	-0.359082	-0.0218312	-0.0872316	0.116733	-0.0704961	-0.0778505	0.33648	0.0705165	-0.159113	-0.0645938	-0.44128	0.301887
ATG3	591	0.297625	-0.366072	-0.247378	0.205737	0.0566175	-0.0877886	0.325679	0.0445968	-0.550527	0.456775	0.702027	0.0134	0.0279865	0.261971	0.152251	0.210676	0.460101	0.224406	-0.124372	0.0935337	-0.13099	0.231982	-0.301373	0.0124324	0.02576	0.2364	-0.6735	-0.0904205	0.18315	0.828162	-0.214823	0.0833391	-0.472765	0.0940179	0.0481227	0.510022	-0.102942	-0.0684908	-0.0206514	0.362749	0.419285	0.11309	0.0193475	0.129299	-0.184235	0.145025	-0.0690882	0.139761
ATG7	595	-0.162875	-0.426601	0.0970773	0.169914	0.616902	-0.168622	0.384581	-0.180133	-0.112883	0.392368	0.206402	-0.2115	-0.277701	0.167392	0.00579981	-0.0417158	0.103993	0.0362584	-0.0679424	-0.166883	-0.501368	0.366044	-0.191141	0.217365	0.06445	0.1799	0.1495	0.349547	0.31615	0.0114084	-0.546835	0.248818	-0.0651815	0.228148	-0.221966	0.292479	0.0834365	-0.133684	0.118447	-0.0867939	0.286777	0.309383	0.0317036	-0.0238028	0.334343	-0.0595882	-0.302114	-0.132635
ATIC	597	-0.125825	0.322122	-0.523781	0.027674	-0.126668	0.0767169	0.250843	0.424493	-0.162617	-0.0419364	-0.204823	0.3585	0.273156	-0.0507136	0.131436	0.181687	-0.573785	0.0593766	-0.0614623	-0.0953665	-0.673901	0.167224	-0.0123167	0.119776	0.14765	-0.0400267	0.1205	-0.201918	0.09515	-0.143973	1.08013	-0.428205	0.0640838	-0.138809	-0.497971	-0.585364	0.0368671	-0.265784	-0.157561	-0.0666104	-0.150354	-0.234464	-0.262084	0.286762	-0.611431	-0.185089	-0.358352	0.495206
ATL2	599	-0.119875	-0.194188	-0.261509	0.352727	0.179045	0.0646714	-0.138426	-0.323755	-0.0722171	-0.212222	-1.01834	-1.3235	-0.658795	-0.0637983	0.000563842	-1.17848	0.110517	0.260902	0.0675344	0.118878	-0.00869853	0.145917	0.534684	-0.928489	-2.45035	-0.946904	-1.2645	1.10774	0.01815	0.258567	0.289903	0.084397	0.471836	-0.200277	0.0274994	-0.472561	-0.317409	0.617665	0.0549315	0.157443	0.316008	0.131113	0.0118794	0.064415	-0.0398815	0.123195	-0.574944	-0.238757
ATL3	600	-0.293875	-0.287553	-0.0659199	0.259368	0.221789	0.156478	-0.348122	-0.559946	0.00688541	0.448792	0.733534	-0.1495	-0.76801	0.00648087	0.113367	-0.296829	0.0719768	0.472584	-0.264601	-0.164708	-0.0637443	0.308589	-0.290064	-0.523029	-0.67135	-0.436307	-0.2295	0.174563	-0.04445	0.165945	-0.044789	0.160872	-0.165697	0.0891732	0.0368626	-0.0415531	-0.122946	0.294304	0.167678	0.461319	-0.0605693	-0.225024	0.357896	-0.210349	0.259206	0.218058	0.203469	0.0382772
ATOX1	603	0.571125	0.409961	-0.0598546	-0.490527	-0.879538	0.00511452	0.158956	0.138652	-0.766626	-0.166278	-0.624558	-0.2725	0.574307	-0.337375	0.0644316	-0.0463961	0.078576	-0.0367871	-0.21177	-0.0484943	-0.301252	0.205714	-0.191685	-0.0915505	0.08215	-0.140999	0.2935	-0.5567	-0.26185	-0.159969	0.0349892	0.197366	-0.22177	0.301904	-0.0266258	0.537261	-0.166304	-0.00976062	-0.00521208	0.350654	-0.107657	0.718993	0.47279	0.054666	0.190389	0.400041	0.248328	0.142991
ATP13A1	607	-0.034375	-0.462238	-0.20029	0.2488	0.0449632	0.0605775	0.366201	-0.405525	-0.0682403	0.0904949	0.364409	-0.0915	-0.519984	-0.114781	-0.0654741	-0.319755	-0.298848	-0.198691	-0.0156614	-0.167528	-0.0528692	0.5088	-0.301455	-0.435924	-0.98035	-0.584767	-0.5905	0.528766	0.61615	-0.198982	-0.108022	0.163083	-0.113898	0.225201	-0.449043	0.135164	-0.200191	0.211727	-0.287752	-0.00984927	-0.10057	-0.365779	-0.269201	0.0506474	0.323389	0.225082	-0.100232	0.150381
ATP1A1	609	-0.180375	-0.321099	0.179919	-0.0121867	0.0890093	0.549794	0.096535	0.715108	0.0103758	-0.182747	0.182812	0.4895	-0.532932	-0.0923514	0.255387	-0.692431	-0.025449	0.438631	-0.0605967	0.235023	0.316101	0.251603	0.179516	-0.502577	-1.38035	-0.25955	-0.9485	0.0414105	0.42315	0.314965	-0.0572485	-0.217966	0.134138	0.0681876	0.140517	-0.0342797	0.401023	0.222261	-0.0437585	0.179768	-0.366417	-0.100719	0.266292	-0.130656	-0.0161602	-0.242035	0.379857	0.0923554
ATP1B1	610	-0.244375	-0.189912	-0.210361	0.118673	-0.312389	-0.250346	-0.521686	1.41526	-0.326586	-0.45248	-0.530689	-0.3945	0.733038	-0.308679	-0.0345431	-1.22482	-0.0131041	0.00668236	0.264679	0.466638	0.879233	0.697389	-0.802385	-0.111489	-1.63035	-0.00460736	-0.0773	-0.228812	0.00445	0.398	-0.632912	-0.500527	0.613398	0.158163	-0.0101772	0.0342832	0.683992	0.212019	0.0411598	0.359047	-0.412602	0.51967	0.20481	-0.164177	-0.289315	-0.806923	-0.525091	-0.483442
ATP1B3	611	-0.096875	-0.732878	0.345901	0.0259769	0.287966	1.02071	0.396988	-0.0878286	0.3833	-0.00203766	0.444669	-0.0765	-1.23077	-0.127007	0.423382	-0.363968	-0.124131	0.783318	-0.621992	0.117931	-0.230561	-0.607246	0.619221	-0.364412	-0.65935	-0.0623895	-1.5645	0.0841086	0.86315	0.200645	0.295029	0.124039	0.0666845	-0.0811212	0.144752	-0.0150094	-0.32441	-0.0861592	-0.0573421	0.0334117	-0.245348	-0.675924	0.587625	-0.0799876	0.23071	0.122874	0.946856	0.536648
ATP2A2	614	-0.273375	-0.3235	-0.305885	0.495255	-0.106193	-0.0318053	-0.359662	-0.109512	-0.571114	0.14555	0.148155	-0.4915	-0.978876	-0.391732	0.366908	-0.127515	0.125268	0.30635	-0.211499	-0.150878	-0.17335	0.652537	0.0264444	-0.702858	-1.61035	-0.984113	-1.2445	0.0411772	0.12415	-0.00423387	-0.392209	0.411429	-0.280934	0.254047	-0.0122259	0.118997	-0.0253451	-0.0387354	0.217461	-0.23645	-0.0776211	0.358586	-0.11987	-0.10907	0.120015	-0.074445	-0.0110507	-0.240067
ATP2B1	616	-0.623875	-0.300001	-0.301107	-0.047665	-0.382945	0.41108	-0.0574959	0.33065	-0.0499911	-0.0375778	0.0448382	0.5865	-0.178019	-0.310992	-0.128735	-0.525587	0.0333944	0.222333	-0.382448	0.477094	-0.314547	0.380198	0.307025	-0.312224	-0.22535	-0.543149	-0.8645	0.404945	-0.13485	0.105835	-0.41716	0.380418	0.461472	0.101126	0.194324	0.145377	0.219427	0.195693	-0.0751929	0.000307063	0.417103	0.313621	-0.0370422	0.433401	0.410611	-0.180582	0.219167	-0.208591
ATP2B4	617	-0.131625	-0.299057	-0.113175	-0.0905389	-0.111305	0.0250497	0.0621555	-0.136324	0.0630228	-0.280229	0.0792235	0.1875	-0.0363483	-0.602251	0.020585	0.132057	0.0018885	0.294219	0.114492	0.431662	-0.19196	-0.117665	0.38752	-0.201655	-0.22735	0.0434633	-0.3555	0.356237	0.11315	-0.0323633	-0.509082	0.0597303	0.264317	0.190979	0.16752	-0.038856	-0.141423	-0.505542	-0.0234621	0.254937	-0.0939577	-0.0231911	0.233632	0.322938	0.232528	-0.161531	0.105176	0.465264
ATP5F1A	619	0.165875	-0.120148	0.296038	0.117871	-0.0796359	0.138106	0.191489	0.835755	-0.0171329	0.180798	0.0652716	-0.0935	-0.169576	-0.13403	-0.174986	0.682816	-0.206267	-0.0444977	-0.0935777	0.263848	-0.0891452	0.134145	0.232052	0.970692	0.20565	0.268288	0.8775	-0.298041	0.29715	-0.025852	0.0579323	-0.249933	-0.270303	-0.0249865	0.515806	0.15812	-0.190281	-0.107904	-0.10231	0.409882	0.0478094	-0.0456221	0.162701	0.242629	-0.138473	0.0342892	0.0388433	0.142788
ATP5F1B	620	0.016625	-0.160645	0.253387	0.207892	-0.126142	0.168922	0.215522	0.780649	-0.133785	0.17525	0.118617	-0.3575	-0.0268749	-0.122942	-0.158578	0.568218	-0.238913	0.128522	-0.169404	0.314196	-0.261963	0.131939	0.218288	0.639387	0.12675	0.255493	0.4495	-0.733174	0.03915	-0.251038	0.10485	-0.0596259	-0.325692	-0.0273819	0.415281	0.0126207	-0.160449	-0.0855862	-0.130618	0.490352	0.0431322	-0.129447	0.276271	0.187001	-0.000922035	0.112955	-0.0405224	0.176326
ATP5F1C	621	0.517925	-0.04814	0.381859	-0.0733794	-0.135655	0.130407	0.245602	0.95789	0.000821583	0.132239	0.0697404	0.4785	0.0448311	0.0420034	-0.254318	0.461451	-0.309601	-0.156833	-0.0570196	0.315763	-0.0391681	0.230758	0.252582	0.903868	0.60065	0.381996	0.9895	-0.599832	0.17215	-0.254632	0.0450726	-0.292236	0.170833	-0.042273	0.651113	0.29974	-0.489117	-0.0759496	-0.252349	0.376884	-0.0170577	-0.174596	0.292441	0.390448	-0.0736388	0.31494	0.0874361	0.0999573
ATP5F1D	622	0.546125	-0.17455	0.12041	0.107819	-0.362602	0.242595	0.296189	0.967947	-0.568816	0.0149242	0.0845749	-0.1785	0.442458	-0.0715005	-0.383455	0.735804	-0.0231605	0.347723	-0.251329	0.429207	-0.193886	0.286609	0.254871	0.998715	1.01065	0.263712	0.6815	-0.513175	0.21015	0.108793	0.0950916	-0.273485	-0.296198	-0.0833714	0.393203	0.0377764	-0.115023	-0.0163391	-0.0817848	0.429673	0.0478997	-0.228608	0.435027	0.0797958	-0.061957	0.207289	-0.0145577	0.260836
ATP5PB	624	-0.182375	-0.0518378	0.388113	-0.0102989	0.189789	0.124795	0.176246	0.331042	-0.0688428	0.094786	0.226518	0.4155	-0.432344	-0.0982721	-0.142168	0.110189	-0.105566	-0.12345	-0.0594475	0.0388483	-0.199054	0.132749	0.170401	0.654287	-0.83235	0.339601	0.2745	0.00365426	0.25315	0.274649	0.0845714	-0.11732	-0.407698	0.0184649	0.599775	0.0637432	-0.386299	-0.263808	0.0366862	0.367815	0.139186	-0.0414399	0.296459	-0.20499	-0.0961044	0.0901199	0.142212	0.264755
ATP5PD	625	0.266125	-0.0136844	0.345585	0.272121	0.0557518	0.231094	0.164816	0.306757	-0.0961232	-0.0256858	0.195807	0.1765	0.461878	-0.156903	-0.115096	0.657525	-0.0276261	0.33044	-0.0816338	0.164023	-0.410359	0.379828	0.0754093	1.12021	0.40565	0.652415	0.6455	-0.323071	0.04815	0.0961525	0.182554	-0.0740197	-0.519262	0.0506208	0.47736	0.0636774	-0.0386612	0.137521	-0.0882878	0.338392	0.141754	0.0395184	0.345161	-0.362382	0.112978	0.0466861	0.188136	0.318504
ATP5PF	627	-0.382875	-0.142413	0.371671	-0.418909	-0.774503	0.14673	0.185423	0.369837	-0.151871	0.160185	0.0887357	-0.8685	0.366851	-0.269115	-0.169158	-0.0260445	-0.166228	0.201014	-0.134694	0.188621	-0.257895	0.258172	0.16933	0.799303	-2.62035	0.0850198	-0.3045	0.240607	0.13815	0.329396	0.0506675	0.0504285	-0.455576	0.0518994	0.59035	0.197294	-0.227138	-0.140487	-0.0662853	0.320065	0.107979	-0.180493	0.39605	-0.253018	0.0503283	0.187048	0.0478744	0.309702
ATP5MF-PTCD1	628	-0.139375	-0.0470761	0.395841	0.0758485	0.0858744	0.175504	0.231491	0.0707018	0.0843614	0.0509242	0.386162	0.0846	-0.612109	0.0713712	-0.0679617	0.167002	0.114248	0.292587	-0.0971943	-0.0555814	-0.00730556	0.0999034	0.137623	0.625906	-1.57035	-0.0273935	0.3205	-0.332421	-0.05855	0.157828	0.0841383	-0.114697	0.0504053	-0.0684203	0.782022	0.368872	-0.208847	-0.244257	-0.230312	0.315463	0.0620715	-0.00037154	0.434202	-0.256006	-0.050115	0.0461427	0.110677	0.0627399
ATP5PO	630	0.371875	-0.117286	0.219815	-0.0841999	-0.0290968	0.0745727	0.252367	0.682029	-0.015767	0.066829	0.179152	0.3795	0.365929	-0.104306	-0.10431	0.596156	-0.136038	-0.220487	-0.134099	0.10594	-0.127951	0.233513	0.221269	1.06334	0.71365	0.671848	0.8405	-0.174531	0.04015	-0.312033	0.163902	-0.0816901	-0.39555	-0.0316019	0.499544	0.109636	-0.0699247	0.0821333	-0.0335375	0.405828	0.142228	-0.054918	0.240699	-0.156525	-0.114097	0.0977306	0.06834	0.246841
ATP6V0A1	634	0.021075	0.0052111	-0.182598	0.701587	0.65487	0.15997	0.440739	-0.356392	-0.0122076	0.240138	-0.14511	-0.1775	0.0698785	0.0209674	-0.074071	-0.0886626	0.223431	0.361575	-0.280675	-0.0802232	0.696996	-0.0167644	0.138726	-0.333571	-1.01035	-0.0442782	-0.8845	-0.0396973	-0.24485	-0.140944	-0.238032	0.235553	0.657479	-0.289456	-0.0468174	-0.326401	-0.104967	0.0140263	-0.066776	-0.22298	-0.222193	0.234218	0.0508605	-0.0841213	0.0795319	0.225342	0.193891	0.0483815
ATP6V0D1	637	-0.449375	-0.139616	-0.391294	0.748525	0.613076	0.0906526	0.622674	-0.471675	-0.111891	0.669064	-0.30698	0.4665	-0.536351	-0.223695	-0.222562	-0.115214	-0.0604615	0.0168522	-0.521738	-0.281323	-0.21573	0.171513	-0.182877	-0.136661	-1.27035	0.112185	1.0855	-0.105729	0.55115	-0.0974253	-0.330174	0.14757	0.635102	0.105565	0.120346	-0.119706	-0.463474	0.388883	0.224472	0.185005	-0.0343831	0.572582	-0.0237911	0.0850569	0.194641	-0.0133098	0.322133	0.0166151
ATP6V1A	638	-0.325875	-0.269584	-0.281479	0.280782	-0.0730598	0.430527	0.330956	-0.356238	-0.176895	0.416889	-0.129331	-0.4845	-0.431397	0.353697	0.128811	0.231742	-0.0799554	0.229702	-0.504726	0.134904	0.112517	0.339495	-0.208029	-0.188121	0.00635	0.449259	0.3485	0.198403	0.21515	0.599381	-0.0486303	0.183894	0.232783	0.147582	-0.0977879	-0.246369	-0.0807352	0.202183	0.180846	0.327932	0.188054	-0.122414	-0.019081	-0.0429181	0.0738184	0.150939	0.172206	0.295477
ATP6V1B1	639	-0.022425	-1.11877	-0.269079	-1.03938	-0.696663	0.558198	0.319282	-0.226585	-0.793835	-0.054582	-0.784639	0.2725	0.224917	0.975356	0.0230365	0.146955	-0.55288	0.368067	-0.626673	0.203813	0.292324	0.215344	-0.101314	0.243431	-0.18635	1.07472	0.9165	0.154619	0.46415	1.05371	0.296825	-0.189935	0.4448	-0.31998	-0.161378	-0.981531	-0.189631	-0.0725456	-0.254884	0.112674	0.434339	-0.914722	-0.275301	0.170517	-0.22942	-0.0283883	0.351938	0.828602
ATP6V1B2	640	0.015625	0.113663	-0.301153	0.467472	-0.00788048	0.125187	0.166479	-0.290666	-0.125094	0.514439	0.179879	-0.5075	-0.3033	-0.263654	0.244775	0.224908	0.156521	0.204339	-0.172218	0.0242899	-0.428246	0.183404	-0.350641	-0.142796	0.31565	-0.0244628	-0.3255	0.243516	-0.19885	-0.282868	-0.222512	0.183059	-0.0568281	0.261778	-0.115978	-0.0648265	-0.0110896	0.415173	0.351079	-0.0340664	-0.139609	0.0600868	0.0967054	-0.254401	0.35543	0.198752	-0.0102913	-0.172185
ATP6V1C1	641	-1.10567	-0.345655	-0.470104	-0.206361	-0.44641	0.48064	0.21402	-0.170753	-0.518886	0.327677	-0.468886	-0.4635	-0.755001	0.242323	0.296216	0.286629	0.295091	0.138959	-0.278875	-0.181571	-0.472204	0.544777	0.00451163	-0.669515	-1.23035	0.589996	0.5415	0.16738	0.28715	0.579893	-0.181975	0.0694956	0.950207	0.253039	-0.0617868	-0.0488891	-0.238508	0.212266	0.221967	0.21974	0.271653	0.00195453	0.0689991	0.299857	0.00715182	0.0972716	0.397189	-0.109875
ATP6V1D	642	0.131395	-0.0956917	-0.120027	-0.0494234	-0.0184022	0.147235	0.205938	-0.259604	-0.208983	0.212622	-0.0191871	-0.0935	0.00395669	0.256181	0.0860603	0.0716137	-0.291981	0.125916	-0.403729	0.109006	0.198647	0.26021	-0.148709	-0.0498674	-0.51535	0.569172	0.2855	-0.246167	-0.20085	-0.275788	0.162415	-0.0553642	-0.11671	-0.0832717	-0.158394	0.14289	0.0262068	-0.427467	0.162383	-0.123624	0.0701184	-0.0032754	-0.052025	-0.488009	0.300777	0.283588	0.0921756	0.174856
ATP6V1E1	643	-0.391425	-0.264546	-0.256122	0.255877	-0.109018	0.682581	0.289131	-0.166375	-0.617107	0.396644	-0.0402824	-0.5255	0.0294839	0.230654	0.281481	0.0349795	-0.0857701	0.421396	-0.397502	0.111111	0.00349169	0.393611	-0.174255	-0.251528	0.15465	0.410509	0.4575	0.0168174	0.20615	0.266335	0.00539464	0.190167	0.137108	0.163145	-0.0825259	-0.303313	-0.108171	0.244621	0.169812	0.103461	0.170132	-0.0762835	-0.028528	-0.0558456	0.16132	0.121086	0.177925	0.159086
ATP6V1G1	645	-0.457375	-0.292624	-0.483668	-0.193581	-0.591907	0.379305	0.248089	-0.497204	-0.541495	0.385985	-0.190754	-0.1295	0.463324	0.330976	0.236777	0.167376	0.109198	0.328487	-0.519464	0.10373	-0.0392104	0.440003	-0.294685	0.146768	0.28665	0.758647	0.7855	-0.728312	-0.58985	-0.561207	-0.148183	0.201261	0.165869	0.245252	-0.17087	-0.446418	0.0360977	0.0499368	0.32047	0.263225	0.257739	-0.266844	0.110078	-0.06697	0.0936704	0.00443047	0.090456	0.13346
ATP6V1H	646	0.161125	-0.170996	-0.341959	0.209899	-0.0239233	0.456819	0.294985	-0.251129	-0.203019	0.392261	0.0719832	-0.4485	-0.15652	-0.0232034	0.140063	0.144464	-0.162778	0.24538	-0.643086	0.140305	0.202128	0.279375	-0.281698	0.0499223	0.08235	0.219329	-0.2965	0.567133	0.28015	0.194533	0.0552505	-0.0789891	0.0125838	0.168465	0.0529193	-0.365845	0.0371558	-0.0330943	0.201019	0.124867	0.175565	-0.208774	-0.0895405	-0.211637	0.15371	-0.00736186	0.131691	0.369188
ATPAF1	650	0.602625	0.311479	-0.359883	0.805831	-0.39192	0.301267	0.480206	0.145395	-0.179395	0.275539	0.692973	0.3725	-0.576133	-0.125433	0.385889	0.595168	-0.158945	-0.33736	0.16528	-0.197539	0.254499	0.511121	-0.424716	0.235265	-0.76935	0.813832	-1.1645	-0.707377	0.66415	0.691222	-0.286827	-0.0565609	0.383632	-0.0218303	0.780049	0.318761	-0.107506	-0.163744	0.398895	0.608512	-0.0178793	-0.379789	-0.134053	0.115686	-0.517008	0.33309	-0.272156	0.0689978
ATP5IF1	652	0.544125	-0.0786853	-0.385896	-1.40058	-1.55485	-0.575567	-0.189457	0.982109	-0.00886979	-0.000847155	-0.159868	-1.2335	0.353205	-0.152649	-0.695971	-0.303532	-0.327011	0.813603	-0.0648492	-0.191507	-0.634293	-0.127405	-0.04433	0.587136	-0.54635	0.182183	0.3895	-0.596425	1.26915	0.36683	-0.082632	0.0129964	-0.412352	-0.269104	-0.93592	-1.29781	-0.971433	-0.470298	-0.838266	1.57753	-0.0162922	-0.138634	0.224268	0.257834	-0.719979	-0.559391	-0.243722	-0.879933
ATRX	655	-0.081575	0.293392	0.356383	-0.377745	0.0552644	0.0729596	0.0229998	0.152695	0.672977	-0.235874	0.0772095	0.3085	0.358832	-0.171586	-0.0239776	-0.125084	-0.189605	-0.197715	-0.153836	-0.0419594	0.519516	-0.0573731	-0.112019	0.164838	0.27865	-0.44692	0.4855	-0.100574	0.09415	0.383161	0.055312	0.042871	-0.13398	0.138545	0.214618	-0.140246	0.210838	0.469882	0.0108694	-0.2831	-0.178945	-0.024243	-0.0141655	-0.146298	0.176828	0.0821248	0.202495	0.110154
ATXN10	657	0.641625	0.246524	0.0661904	-0.245142	0.593552	-0.0132138	-0.507225	-0.339551	-0.0966489	0.0461499	-0.0281927	0.8165	0.269065	-0.273924	0.109109	0.186248	-0.245177	-0.218324	0.242234	0.13817	-0.196223	-0.2206	-0.0322975	0.148167	-0.85135	-0.0230012	0.1117	-0.0265998	-0.23885	0.0875471	0.692108	0.0828121	-0.147475	-0.327113	0.267694	-0.153554	0.112275	-0.259023	0.562685	0.130844	0.120269	-0.552975	-0.0945099	0.2133	-0.0600782	0.815209	0.0299508	0.117765
ATXN2L	659	0.227375	0.214465	-0.0523552	-0.113453	-0.169727	-0.187047	0.097954	0.276394	0.316537	0.213047	0.0512293	0.2945	0.867861	-0.165802	0.0747601	0.220348	0.0366561	0.262239	0.234302	-0.208767	0.344835	-0.223285	0.252614	0.473912	0.29965	0.31868	0.1375	-0.0364515	-0.27485	0.0124435	0.000830078	-0.0312276	0.26819	0.275541	0.303218	0.0659044	-0.228794	-0.340244	-0.0380778	-0.145453	0.0126313	0.285594	0.200541	0.107968	-0.0409324	0.0761303	0.084093	0.0475845
AZGP1	671	0.698625	0.500743	0.893205	0.440087	1.51104	0.166782	-0.305174	-0.75609	0.995542	-0.38752	-0.836551	0.3385	0.57125	0.158008	-0.246442	-0.682753	-0.327785	-0.126327	-0.245437	0.615315	-0.30823	-0.109797	0.424763	-0.204491	-0.14635	0.419467	-0.3285	0.312651	-1.03785	-0.814274	0.0695565	-0.238295	0.431915	-0.130257	-0.671237	-0.62364	-0.0873341	-0.0135142	0.0754568	0.105201	0.50056	-0.139115	-0.0826441	0.226992	-0.39557	-0.557363	-0.169035	0.0881719
B2M	674	0.226625	-0.102679	-0.554639	0.0761044	-0.759719	0.269822	0.756697	-0.114803	-0.144579	0.610395	1.19439	-1.3235	-1.8437	-0.638288	1.21533	-0.427	-0.0847331	-0.707286	0.160058	0.407379	-1.48083	0.0558196	-0.314709	-0.933885	0.05465	0.4186	0.0898	-0.405122	0.00825	0.190374	-0.933642	0.324977	-0.957031	0.710482	-0.566677	0.675787	-0.549566	0.00712587	0.0622162	-0.437925	-0.607073	-0.484489	0.780111	-0.0798646	0.402813	0.418223	0.0931025	0.47383
BABAM1	685	0.493225	-0.127871	-0.223516	-0.170291	0.471738	0.0405783	0.0480348	-0.0630372	-0.215486	-0.143387	0.0198886	0.6605	0.535007	0.0725097	-0.300311	0.118336	-0.0804927	0.0546525	0.0787846	0.195711	-0.0764562	-0.2446	1.16034	0.380931	0.81965	0.268753	0.6755	0.0376549	0.32215	0.152613	0.247887	0.111037	-0.0529145	0.0686477	-0.193245	-0.204912	0.226345	-0.0688427	-0.377161	0.0840172	-0.179713	-0.0481927	-0.105078	0.220237	-0.0495697	-0.0476384	-0.120392	0.0128607
BABAM2	686	-0.083725	0.081384	-0.0513451	0.137218	0.249778	0.154537	-0.164775	-0.0692941	-0.175822	-0.206814	-0.0942564	-0.0615	0.300228	0.294542	-0.0789344	-0.00468082	-0.0203377	0.409871	0.144047	0.475112	-0.0433063	-0.135804	0.112792	0.0848573	-1.66035	-0.38448	-0.4715	0.198607	0.27515	0.0607664	0.432047	0.173106	-0.00119972	0.11021	-0.0721565	-0.163833	0.222366	0.413785	-0.142234	0.294517	0.111082	0.168367	-0.00628028	0.195826	-0.196799	-0.315506	-0.116962	0.181351
BAG2	690	0.539625	0.0701062	-0.15718	1.42166	0.803904	-0.516543	-0.587293	-1.64792	-0.544298	-0.806018	-0.578364	-1.2035	-0.556005	0.506389	-0.64767	-0.511482	-0.131683	0.650102	0.363288	-0.317801	-0.0781585	-0.842542	-0.568428	-1.02825	0.06105	-0.05207	-0.4855	-0.707402	-0.53385	-0.285144	-0.00644535	-0.0894163	0.255879	-0.548764	-1.3818	-0.217375	0.644016	0.455367	0.47562	-0.368927	-0.117458	0.702861	-0.147375	-0.291312	-0.197133	-0.723387	0.297823	-1.15347
BAG3	691	0.20999	-0.102884	-0.0955755	0.0101672	-0.454531	-0.0513897	-0.515094	-0.36821	-0.42687	-0.0826431	-0.16597	-0.1685	0.206621	0.141459	-0.163816	-0.151446	0.252661	0.466349	-0.490515	-0.179428	-0.267329	0.520012	-0.17992	-0.407757	0.28065	-0.150085	0.3215	-0.688886	-0.45685	-0.597437	0.0123012	0.545189	0.245974	0.0720086	0.109027	-0.287929	0.00785635	0.270084	0.280705	-0.203075	0.107803	-0.273938	-0.277618	-0.0747747	0.393455	-0.117668	-0.121226	-0.156004
BAG5	693	-0.345875	-0.0977336	-0.0677208	0.364642	0.944104	0.0185068	0.402575	0.219544	0.163215	-0.0685556	0.291988	0.1805	0.113632	-0.0253872	0.321548	-0.273374	-0.012732	0.00411975	-0.321606	-0.234347	0.361518	-0.647536	-0.516954	0.310335	-0.29735	3.89062	0.7085	-0.122492	0.15715	0.24804	-0.24587	0.248822	-0.184261	-0.0596211	-0.0778711	0.24786	0.110792	0.0165081	-0.364218	0.016964	-0.516415	0.0850227	-0.0156783	-0.236123	0.119634	-0.195914	-0.131437	-0.0380053
BAG6	694	0.408625	0.0156472	-0.153044	-0.216916	0.0712913	-0.0648503	0.0164265	-0.246167	-0.03426	-0.0326312	-0.0196881	0.0981	0.224536	0.127473	-0.118849	-0.502453	0.181375	0.408703	0.221155	-0.0735739	0.0136283	0.319944	-0.136944	-0.01581	0.20865	0.0954275	0.4235	-0.111342	0.07715	-0.275385	0.257215	-0.146447	0.127642	0.0512329	0.312305	0.231425	-0.0340832	-0.0502823	-0.131111	0.338197	-0.15381	0.0211994	0.216081	-0.0890984	-0.195047	-0.286123	0.283139	-0.0882136
BAIAP2	695	-0.596375	-0.134171	-0.395217	-0.0678579	-0.681989	-0.240462	-0.50506	0.536814	-0.0102505	-0.475132	-0.522403	-0.4505	0.278421	0.312849	-0.258343	-0.00469428	-0.604582	-0.193043	-0.0204893	-0.123478	0.0236364	0.619335	0.405152	0.262779	-0.18935	0.83418	-0.2745	0.17277	-0.40685	-0.3091	0.784665	0.0636432	0.446875	0.411543	0.0262156	-0.340079	-0.560205	-0.346746	0.184596	-0.381627	1.09938	-0.702939	0.0176622	0.104991	-0.222262	-0.0458559	1.3501	-0.233345
BANF1	697	-0.226875	0.218022	0.0657343	-0.768877	-0.650536	0.193019	0.0350058	0.804573	-0.776387	0.156641	0.383047	0.9045	0.869894	-0.168984	-0.0782344	0.41857	-0.0885445	0.0640457	-0.104992	0.319966	0.459283	0.140386	0.00251848	0.0940087	0.45765	0.35147	1.0655	-1.13746	-1.26085	0.354262	0.73147	0.195981	-0.116331	0.0946569	-0.0362174	0.458933	0.493449	-0.0474226	0.0586131	0.0954829	-0.132782	-0.549757	-0.0426847	0.0631666	-0.112883	-0.274386	0.0363749	0.226386
BASP1	699	-0.376375	0.755132	-0.15431	-0.445542	-0.457165	-0.558787	-0.553356	-1.02519	-0.843121	-0.11052	-1.35523	-1.1135	-0.769346	-0.843924	-0.387382	-0.842047	-0.174843	-0.761815	0.147928	1.00142	-1.07645	-0.559945	-0.676956	-0.876778	-1.14035	-0.0732564	-0.3315	0.495599	-0.87685	0.247423	-0.45577	0.422189	0.624795	0.120255	-1.66945	-0.456488	0.568465	0.515782	0.496511	-0.0862187	-0.930803	1.60272	0.444387	-0.330802	0.638221	0.0847356	-0.207143	-0.315479
BAZ1B	701	0.341125	-0.125423	-0.0682268	-0.180846	-0.166028	-0.0936861	-0.224913	0.278439	0.128907	0.0414462	0.653131	0.7865	0.0011952	0.114256	0.0670049	-0.0363552	-0.193001	-0.129186	0.633973	0.211935	0.334144	-0.0488586	-0.160345	0.0967269	0.32565	-0.0253553	0.01283	0.115874	0.22715	0.591382	0.189276	-0.0204437	0.355485	-0.121524	0.262634	0.520437	0.0782084	-0.383464	0.315067	-0.0437035	-0.240631	0.220004	0.0289115	-0.144035	-0.0791659	-0.450135	-0.301153	0.121555
BCAM	709	0.081525	0.0763344	-0.253626	-1.67607	-0.982377	0.12733	-0.0257973	0.772685	-0.177446	-1.09777	-0.422422	0.1575	0.317335	-1.21477	0.411312	-0.063457	-0.630356	-0.470537	1.50304	0.102064	0.28649	-0.663546	-0.33839	1.11188	-0.09435	-0.571028	0.7555	0.522633	-0.19185	-0.0730635	-0.499707	-0.690429	0.209497	0.619911	0.17674	-0.0224699	0.671634	0.10801	-0.468576	0.721467	-0.4723	-0.428116	1.07523	-0.188361	-0.0563706	-0.0661146	1.09982	-0.0162001
BCAP31	711	-0.754875	-0.100717	0.188667	-0.346761	0.692525	0.340227	0.199727	-0.27835	-0.18777	0.506852	-0.0774738	-1.2035	-1.46852	0.312784	0.482934	0.280738	-0.278919	0.140033	-0.981036	0.0414231	0.475384	1.4787	-0.650609	-1.10579	-3.20035	-0.692507	-1.3545	0.0866268	0.45215	0.231705	0.257737	0.118555	-0.354948	0.221448	0.223284	0.0824064	-0.153211	-0.0120035	0.0847837	-0.0868139	-0.345542	-0.279852	0.307294	-0.425141	0.0878692	-0.0717986	-0.310227	0.153903
BCAS2	714	-0.175325	0.236063	0.0600497	0.375073	0.152973	-0.183831	-0.0196214	0.3087	0.374671	-0.00382638	0.154785	0.1315	0.666603	0.21416	-0.0308169	0.291457	0.109845	0.146575	0.441388	-0.112226	0.418749	-0.16465	0.135838	0.309969	0.23465	0.205956	-0.2705	0.00129765	-0.18045	0.398979	0.161144	0.00951578	0.0893963	0.167423	-7.69e-05	-0.0222664	0.232269	-0.0480638	-0.0879171	0.115861	0.0353961	-0.256311	0.0261528	0.0653083	0.109551	0.000186636	0.0578233	0.00816132
BCAT1	716	-1.15387	-1.18582	-1.55702	-2.02066	-0.684148	-1.01818	0.137105	-1.60859	-1.56233	-0.416715	-1.64445	-0.2755	1.26268	-1.86974	-1.68703	-0.0866666	-1.93037	-1.33835	-1.32038	-1.18675	-1.58604	-0.554251	0.800821	-1.12662	0.20365	0.918302	1.5655	-0.671998	-0.71485	-1.87054	-0.42281	1.92035	0.69683	-1.25984	0.0714436	-1.98843	-1.9	0.132484	0.476688	-1.27712	-1.32974	-0.77446	-2.13042	-2.51333	-1.5537	-1.81249	-0.855912	-2.47876
BCAT2	717	0.595625	-0.360324	0.287558	0.0919677	-0.554162	-0.132958	0.0594786	0.308826	-0.561253	-0.199097	-0.401335	-0.0181	0.524684	-0.843775	-0.173843	0.546976	-0.0622362	0.00898262	-0.070747	0.239663	0.472592	-0.368481	-0.33347	0.922902	0.29565	0.0263515	0.4765	-0.41837	-0.17715	-0.270058	-0.406608	0.0845828	-0.234119	-0.307352	0.540983	-0.0553584	0.461632	0.13813	-0.509047	-0.0721043	0.194248	0.603946	0.102889	-0.111916	0.16862	0.5589	-0.116414	-0.0248554
BCKDHA	720	0.683125	-0.16687	-0.032249	0.360534	0.42087	0.971695	0.116555	-0.00682555	0.213272	-0.0436863	-0.456323	-0.0099	0.916524	-0.306829	0.0391718	0.564071	-0.032503	0.383261	0.433729	-0.0785262	0.0339667	0.189125	0.190484	0.667351	-0.24735	0.33305	0.7485	-0.124478	0.24415	-0.102287	0.0766337	-0.486407	0.0182422	-0.279796	-0.1886	0.0958109	0.00704838	0.00181832	-0.0916092	0.600707	0.14305	0.163114	-0.479723	0.184225	-0.109864	-0.122489	-0.0899469	0.719856
BCKDHB	721	-0.522375	0.0276582	0.0681624	0.338332	0.341028	1.01276	0.204259	-0.270708	0.410282	-0.27674	-0.622403	0.3185	0.20729	-0.222213	-0.328572	0.057733	-0.0546944	0.103024	0.538204	-0.29759	0.228574	0.356104	0.341647	0.503008	-0.11635	-0.0681465	0.4385	-0.395107	0.02315	0.0413204	0.104845	-0.450793	-0.278052	-0.131389	-0.361831	0.0429927	-0.00202632	-0.452823	-0.0488227	0.720881	0.0898208	-0.0780767	-0.598122	-0.050072	-0.212452	0.105009	-0.073054	0.842655
BCKDK	722	0.137275	0.423432	0.37393	0.242096	0.371097	-0.0579674	-0.408153	-0.305083	-0.246121	0.149014	-0.172898	0.2655	0.142706	-0.147623	0.0754743	0.406927	0.218408	0.648789	0.0486318	-0.205058	-0.281349	0.126244	-0.0885633	-0.0979603	-0.14835	0.194554	-0.0326	0.0419567	0.06215	-0.0036227	0.37357	0.134227	-0.0523649	-0.0988462	0.294721	0.482521	-0.322095	0.255446	0.150706	-0.178423	0.0712401	0.435261	0.0965976	0.142491	-0.231078	-0.0455409	-0.15922	0.0675667
BCL2L13	725	-0.317875	0.278914	0.116316	-0.14623	-0.505313	0.52717	0.191875	-0.190418	0.206681	0.196239	0.0799278	0.4275	-0.18766	-0.265576	0.393318	0.0106632	-0.47962	-0.213687	-0.348541	0.0249428	-0.377608	-0.118931	0.463553	-0.0247996	-0.74435	0.368891	0.2605	-0.413484	0.19115	-0.420573	-0.144774	0.147112	0.271399	0.300664	0.334726	-0.457043	-0.130834	0.428358	0.187113	0.199251	0.143239	0.0436731	0.204639	0.432126	-0.0404331	0.240478	0.152124	0.429302
BCLAF1	731	0.146725	0.186416	0.320724	-0.355457	-0.652688	-0.159011	-0.0331548	0.471841	0.137747	0.332029	0.108309	0.1365	0.809787	0.00639297	-0.0153002	0.0370302	0.160633	0.015557	0.753423	-0.143827	0.109409	-0.172627	0.0877181	0.350592	-0.00705	0.138632	-0.0571	0.125253	-0.19785	0.14038	0.0170883	0.163588	-0.0409489	0.0901993	0.121142	0.111448	0.136362	-0.180797	-0.0186139	-0.0923024	-0.0782783	0.0737212	0.169122	0.119006	-0.103157	0.00941651	-0.000354343	-0.0549475
BCS1L	736	-0.288875	0.14961	-0.601003	0.440044	-0.231231	0.0885892	0.407249	0.652486	0.0650201	-0.118195	-0.0669569	0.0133	0.553704	0.256423	0.106395	0.0633934	-0.670446	0.394898	0.0145621	0.0329579	-0.314294	0.0537822	-0.294428	0.425924	0.61965	-0.17504	-0.7325	0.0625449	0.06815	0.87694	0.43465	-0.360407	0.167978	-0.364364	-0.15111	0.0831971	-0.246839	-0.0907799	-0.482062	0.407796	-0.589848	-0.545949	-0.331973	0.52145	-0.0138958	0.130634	-0.310436	0.850636
BDH2	738	-0.272725	-0.108493	-0.354495	0.938266	-0.157299	0.287871	0.160463	-0.492389	0.849089	-0.489523	-0.430998	1.7265	1.79238	-0.906093	-0.112024	-0.125499	-0.183209	-0.205849	0.34465	0.593721	-0.66259	-0.531132	-0.779926	0.0421146	0.74265	0.112922	1.2855	0.660114	-0.01655	-0.92565	-0.716339	-0.28516	0.235216	0.30079	-0.643181	-0.245823	0.416028	-0.0505043	-0.414871	-0.337863	-0.507042	-0.441446	0.0499903	0.126086	-0.237455	-0.433242	0.446414	0.0110491
BGN	740	-0.185375	-0.187151	0.881367	0.293992	0.327866	0.48448	-0.589241	-0.759225	0.846244	-0.794646	-0.441328	-0.9935	-0.288585	-0.511728	0.0461767	-0.605854	0.510074	-0.376752	-0.417248	0.595746	-0.195995	-0.912997	-0.278403	-0.733423	-0.74235	-0.362702	-0.2025	-0.922417	-0.58885	-1.14645	-0.163759	0.286231	0.372	-0.48418	-1.11308	-0.343737	0.338406	-0.0570948	0.42251	-0.239397	0.154606	-0.596756	-0.572669	0.3287	0.653861	-0.24165	-0.0566662	0.165708
BID	748	-0.042925	-0.404876	-0.238715	0.296248	-0.485931	-0.0258409	-0.0321012	-0.333048	-0.53865	-0.0352972	-0.298217	0.4385	-0.130266	0.347037	0.793759	0.559657	-0.0538249	0.4086	-0.40984	0.217416	0.0710203	-0.153579	-0.46574	0.196182	-0.11335	-0.199019	0.2545	-0.419184	-0.38885	0.272997	-0.15891	-0.357794	-0.436844	-0.0905599	0.114657	-0.696851	0.370049	0.396995	0.46132	0.196517	0.163974	-0.336644	0.333495	-0.694507	-0.200357	0.214481	-0.115857	0.158427
BIN1	749	-0.141975	-0.13106	-0.0378052	-0.932599	-0.501772	0.619522	-0.0410843	-0.654073	-0.225432	-0.0660055	-0.662844	0.1575	1.54767	-0.744563	-0.289689	0.603482	-0.268288	-0.13657	-0.505624	0.509867	-0.00389903	-0.400399	0.241705	-0.731653	0.01125	-0.263889	-0.1235	0.0608673	0.02115	-1.16431	0.0641297	-0.216155	-0.0327125	-0.120739	-0.621625	-0.915873	0.145328	-0.00799962	0.477341	-0.208284	-0.676023	0.160828	-0.114941	0.228023	0.197131	0.0810401	-0.0226879	0.13576
BIRC6	754	0.291165	0.13907	-0.224854	-0.049062	0.0783854	0.0382605	0.0750617	-0.0930796	-0.344027	-0.239468	-0.4716	-0.3235	-0.362098	0.0763067	-0.0959536	-0.218355	0.0636126	0.204032	-0.103091	-0.0624847	0.13957	0.149459	0.690742	-0.35516	-0.17335	-0.127999	0.1155	0.12775	-0.13455	-0.192958	0.0534048	0.0867127	0.0642929	-0.213074	-0.0996136	-0.0134452	-0.204078	-0.132088	0.0232594	-0.0895881	0.277229	0.222149	-0.0235007	-0.0740664	-0.147392	0.273638	-0.228921	-0.0896484
BLMH	756	-0.186375	-0.0917224	0.04477	0.360142	-0.263961	-0.541092	-0.103765	-0.193751	-0.137908	-0.131842	0.0975153	-0.0775	-0.178921	-0.575502	0.209154	-0.346533	0.338535	-0.411283	0.313133	0.145721	-0.199769	-0.0847605	0.793454	-0.764222	0.02728	-0.396584	-0.2815	-0.498661	0.15415	-0.609815	-0.246717	0.310758	0.256541	-0.115161	-0.189824	-0.508472	-0.145506	0.15296	0.050146	0.355975	-0.152996	0.0311205	-0.170219	0.213168	0.190373	0.177791	-0.29749	-0.20242
BLVRA	762	0.425375	0.0136845	-0.449638	0.33286	0.692308	-0.050297	0.0585212	-0.485815	-0.332725	0.250086	0.249968	-0.3615	-0.264733	-0.0704327	0.294117	0.461087	-0.148139	0.364012	-0.303406	-0.32152	0.26431	0.377513	0.221932	-0.357149	0.02169	-0.308134	-0.1965	0.0739873	0.02115	-0.148463	0.0442766	0.229333	-0.420565	-0.0225667	0.116038	0.0933788	-0.280378	0.227599	-0.0525468	0.333694	-0.361015	-0.396167	0.125107	0.0646237	0.184238	0.349276	0.0493504	-0.0947362
BLVRB	763	0.372625	0.431111	-0.249797	-0.0834704	1.08826	-0.600886	-0.127829	0.0308305	-0.122429	0.00916008	-0.477504	-0.7335	-0.00194312	0.0843434	0.579182	0.69594	-0.167232	0.585983	0.125408	-0.183005	-0.00381986	0.607272	-1.04515	-0.547473	0.03801	0.327966	0.2385	-0.758038	0.36915	-1.17183	-0.57042	0.54441	-0.502501	-0.499311	-0.110683	-0.315526	0.301801	1.28653	0.0650632	-0.373949	-0.135626	0.73829	0.277385	-0.0844112	-0.0882999	0.449836	-0.116635	0.37298
BMS1	770	-0.017975	0.0771473	0.420107	-0.0499573	-0.131481	0.131487	-0.0024377	0.787593	0.0285066	-0.200653	-0.0702211	0.2935	-0.275451	0.251287	0.210374	-0.29216	0.265137	-0.512474	0.355561	0.109785	0.285113	-0.0596668	0.499412	0.0463797	-0.01395	-0.349949	0.3125	0.185776	-0.08526	0.00497815	0.375413	-0.034104	0.150928	-0.141341	0.266112	-0.0737162	0.0747867	-0.531046	-0.191045	-0.291262	0.561465	0.14762	-0.0298918	0.11599	-0.212695	-0.178704	-0.233764	0.126826
BOLA2	777	-0.160925	0.077246	-0.21791	0.137005	-0.174144	-0.0163769	0.322126	-0.285831	-0.477069	-0.00429661	-0.344048	0.2185	0.163971	-0.228237	-0.0439219	0.159006	0.312232	-0.0937458	0.054739	-0.20658	-0.502478	-0.131763	-0.563992	0.525394	0.62365	-0.197907	0.4255	-0.397368	-1.14085	0.265313	0.765589	-0.369852	0.303496	-0.0104223	-0.0376628	0.461515	-0.438188	0.0183008	-0.28055	-0.555668	0.241334	0.489086	-0.13834	-0.264872	0.263461	0.546279	0.283258	0.0583848
BOP1	778	0.025375	0.535635	0.645577	-0.110889	-0.0944882	0.0610928	-0.267093	0.463263	0.229535	0.336426	-0.254234	0.0591	0.12863	0.386336	0.0286555	0.329393	0.274037	-0.144041	-0.110781	0.418296	0.348308	0.165045	0.182	0.424932	0.36465	-0.0819157	0.6235	-0.0912557	-0.21585	-0.206249	0.381107	-0.146797	0.000589089	0.0102454	0.0831233	0.283321	-0.212855	-0.00510339	0.0764021	-0.208883	0.0811227	-0.0368396	-0.145711	-0.0969433	0.184741	-0.303076	0.0119202	0.27069
BPHL	784	0.076125	0.353507	0.482133	0.0874482	-0.217645	0.280237	0.524951	0.161739	-0.206438	-0.439101	-0.352719	-0.2755	0.985854	-0.239047	0.173687	0.450367	0.181669	0.216114	0.0547606	0.108326	0.220766	0.137751	0.057769	0.538166	0.05305	0.283204	0.2345	-0.412404	0.18615	0.0153017	-0.345665	-0.736389	0.262487	-0.569582	0.509464	0.463641	-0.273168	-0.647112	-0.649927	0.233688	-0.415881	0.0829681	-0.267555	0.490018	-0.600827	-0.0644328	-0.310226	0.456124
BPNT1	786	0.519675	-0.0293803	0.417134	-0.166609	-0.390802	0.562252	0.025351	-0.485524	0.155334	-0.546665	-0.204649	0.6965	-0.0119576	0.21928	-0.10077	0.0971279	-0.577021	0.443772	-0.115327	0.496128	0.0392276	-0.223751	0.473745	-0.186548	-0.16635	0.133029	-0.1015	0.414872	0.18815	0.237156	-0.163256	-0.423558	-0.0249701	-0.0384283	0.068205	-0.341408	0.329761	-0.191677	-0.5374	0.0107142	0.126115	0.349049	0.52333	0.661954	-0.367764	0.053205	0.0818383	0.33978
BPTF	787	-0.012695	-0.0873359	0.00875877	-0.168841	-0.385879	-0.31429	-0.14216	0.535077	0.412985	0.0707307	-0.231667	0.3405	0.07407	-0.303398	-0.0256123	-0.320509	0.469373	-0.210738	0.326273	-0.166976	1.39158	0.495134	0.0545531	0.288737	0.13765	-0.155727	-0.1095	0.13941	-0.01035	0.260708	0.282373	0.132944	0.247068	0.0838982	0.252629	0.830579	0.301009	-0.201533	0.0980573	0.3222	0.377513	0.106783	0.354608	-0.122399	-0.252594	-0.0445543	0.236799	-0.249608
BRD4	796	0.138125	-0.286755	-0.102285	-0.653313	-0.33964	-0.320564	-0.0401884	0.266681	0.563476	0.0369271	0.372634	0.2105	1.59512	-0.0837278	-0.0856111	-0.678131	0.586283	0.182955	0.588405	0.0943943	0.332103	-0.189737	0.823093	0.406892	0.81065	0.0818271	0.2685	0.358327	0.66715	0.0157126	0.163153	0.403649	0.255934	-0.00694981	-0.296762	0.0426755	-0.387338	-0.483987	-0.741531	-0.237893	-0.0356759	-0.540277	-0.415558	0.0193415	-0.0428957	-0.0337193	0.102303	-0.300237
BRIX1	802	0.127275	0.731572	0.710811	0.243526	0.995673	0.280174	-0.352831	0.344571	0.427137	0.190509	0.167793	0.2835	-0.224095	0.361694	-0.147554	-0.221486	0.274667	-0.268675	-0.110496	0.307246	0.454061	-0.123065	0.203255	0.523047	0.04755	0.515897	-0.2085	-0.513273	0.08815	-0.349872	0.428506	-0.27725	-0.0105384	-0.020826	0.344695	0.742567	0.00770757	0.222751	0.0691539	0.28119	0.0250035	0.229235	0.0390145	-0.102917	0.0389374	0.228811	-0.230805	0.181713
BROX	805	-0.070875	0.00627864	0.0572982	0.491366	0.073111	-0.0670126	-0.0674118	-0.294822	0.63093	-0.0228568	0.40584	1.8465	-0.787636	0.400806	0.0611236	-0.241326	-0.0974074	0.641229	0.271608	0.220965	-0.363131	-0.0867628	0.0686535	-0.831888	-1.26035	-0.323457	-1.2245	0.294656	0.34815	1.37431	-0.041181	0.0430772	-0.0735105	-0.19173	0.256188	-0.370975	0.172864	-0.219057	-0.23695	0.353668	0.0502397	0.242015	0.0895476	0.0779182	-0.252683	-0.15251	-0.073342	0.377811
BSDC1	809	0.769625	0.258266	-0.172648	0.216825	0.90344	0.33697	0.612615	0.047824	0.201573	0.307096	-0.0610249	0.3255	0.0249219	0.307855	-0.696217	0.380796	0.896369	0.0710041	0.0449246	-0.205385	-0.10449	-0.277596	0.315083	-0.28128	0.41765	-0.207111	0.6515	-0.0142502	0.22315	0.366977	0.0795882	0.0141082	-0.136735	-0.252775	0.33157	-0.1032	-0.276952	-0.227373	0.0536952	0.2607	0.132291	0.38763	0.231583	0.10007	-0.0773387	-0.365132	0.325767	-0.143928
BSG	810	-0.031375	0.0790859	0.14959	0.157369	1.07002	0.0556261	-0.280219	0.358716	0.499366	0.0426735	-0.0192204	0.4925	-0.0258898	-0.6725	0.196211	0.22614	-0.0186781	0.635203	0.325257	-0.148396	-0.0782848	-0.0846306	0.312531	-0.298764	0.06795	-0.239737	-0.6535	0.335746	-0.01345	-0.4399	-0.17799	0.0583023	0.124169	-0.198689	0.16869	0.0771268	0.0377647	0.329752	0.349796	-0.2378	0.178699	0.597934	-0.0704396	-0.0796578	-0.0872189	-0.17404	-0.050256	0.0567741
BST1	812	-0.096625	0.0476734	-0.326598	0.434916	0.551436	0.0426411	-0.292325	-1.00991	-0.367947	0.325372	0.247042	-0.4365	-0.878721	-0.170381	0.164206	-0.834827	-0.245081	0.361273	-0.594113	-0.0061393	-0.963684	-0.00548569	-0.650057	-0.603923	-0.80835	0.117763	-0.3035	-0.749967	-0.10855	-1.05332	-0.135249	0.378153	0.243074	-0.290394	-0.635524	-0.105104	0.792501	0.466304	0.0334638	0.112051	0.0424161	-0.510434	-0.131823	-0.432219	0.17331	-0.178051	0.797376	-0.189391
BST2	813	-0.597875	-0.825656	-0.066611	-0.143948	0.077887	-0.227884	0.476264	0.0864143	0.158183	0.0879806	-0.0714679	-1.3035	-1.37503	0.0314611	0.0173319	-1.60628	-0.488842	0.338317	0.457862	-0.0867611	-1.2427	0.0542619	1.70272	-0.329274	-1.77035	-0.381095	-1.7045	0.447215	1.84915	0.28557	-0.0607222	0.417333	0.250612	0.432147	-0.271228	0.644314	0.422651	0.114869	-0.134334	-0.490062	0.0820539	-1.88538	-1.42272	-0.499416	0.069517	0.172475	-0.237156	-0.129765
BTF3	819	0.093625	-0.308277	-0.0531204	0.0374402	-0.353425	-0.0698046	0.150411	0.48615	-0.108508	-0.0775362	-0.122575	0.5485	1.06745	0.190544	0.0296352	0.32584	-0.316449	0.250114	-0.204568	-0.126446	0.140645	0.140349	0.443588	0.323077	-0.70235	0.151341	1.4855	-0.425055	-0.01565	-0.0772026	0.28366	0.156638	-0.120295	0.299413	-0.343518	0.131322	0.474675	-0.00315402	0.00370138	-0.467023	0.290485	-0.435499	-0.371764	0.0894652	0.119483	-0.285067	-0.170923	-0.307919
BTF3L4	820	0.384125	0.148885	0.0104832	-0.256354	-0.303154	0.261582	0.410473	-0.018755	0.12259	0.281882	0.0198649	0.9375	0.492489	0.449766	-0.0289603	0.496986	-0.157952	-0.0736534	0.191771	-0.0956035	0.0402747	0.19266	0.0725886	-0.445631	-0.16635	0.185439	0.7355	-0.319392	-0.14605	-0.523327	-0.0242663	0.0349231	0.108248	-0.135512	0.358397	-0.0175965	-0.0754305	-0.0961738	-0.0224337	0.265059	0.155635	0.15177	-0.235572	0.176943	-0.288254	-0.0973086	0.227115	0.150195
BUB3	827	0.115625	-0.0697696	0.145247	0.22323	0.256339	-0.09589	0.00203267	0.331437	0.0912313	0.0597463	0.134494	0.2635	0.299534	-0.00717195	-0.221978	-0.064997	0.164177	-0.281813	0.38066	-0.0996203	0.330379	-0.182522	0.229562	0.343366	0.21965	-0.00877564	0.0611	-0.166994	-0.13105	-0.166254	0.0791728	0.109952	0.223963	0.054367	0.179509	0.170638	0.0975222	-0.0176922	-0.174514	0.0341585	0.112348	-0.00267819	-0.0523407	0.185723	-0.101015	0.0598666	0.0648026	-0.0894168
BUD31	830	-0.572375	-0.0120643	0.162991	-0.455806	-0.0748347	-0.075652	-0.204684	0.454236	0.448311	0.0360239	0.442565	-1.1635	-0.416325	1.28697	-0.190598	-0.558056	0.71562	-0.211513	0.586605	-0.125666	0.210874	0.0694735	0.0913165	-0.061079	-1.47035	-0.355474	-0.4225	0.343936	0.31315	0.499623	0.0827571	-0.107004	0.238391	-0.114553	0.476164	0.748882	-0.0662533	-0.216716	-0.166073	0.0536094	0.144586	-0.0753999	0.222904	0.163823	0.169947	-0.0231429	-0.165006	-0.0662546
BZW1	832	-0.666875	0.0904005	-0.226926	0.205107	0.720645	0.0239623	0.0274733	0.0516495	0.162559	-0.0417078	-0.588619	0.3835	-1.0942	0.409804	0.111561	-0.243844	-0.207031	-0.0825947	0.0628653	-0.348702	-0.00146211	-0.0411191	-0.0110229	-0.832727	-1.58035	-1.50626	-1.4945	0.526406	0.21415	0.301156	0.0785143	-0.216373	-0.221209	-0.0305645	-0.0457849	-0.564133	-0.330514	-0.0319661	0.37813	-0.17136	-0.365259	0.780119	-0.396642	-0.133074	0.178757	-0.100564	-0.116924	-0.227494
BZW2	833	0.234625	0.0115748	0.221626	0.221406	0.264952	0.163747	-0.321028	-0.173863	-0.272521	0.461242	-0.251676	0.0524	-0.436622	0.383468	0.175146	-0.145374	-0.244541	0.313046	0.0500704	0.0635708	0.209574	-0.268953	-0.11233	0.339133	-0.74635	-1.18011	-1.1745	0.436688	0.40215	0.463875	0.263063	0.00891046	0.220805	0.0870177	0.891829	0.14555	0.121183	-0.38528	-0.414136	0.107856	0.544592	0.135566	0.232299	-0.383421	-0.440909	-0.0345311	0.546089	-0.00791267
C11orf54	836	0.491625	0.245855	0.812632	-0.706353	-0.481866	-0.0420352	0.21344	-0.702821	0.406712	-0.879585	-0.129513	0.5685	0.856802	0.311181	-0.148148	-0.346938	-0.619089	0.230217	0.177242	0.0180263	0.00324443	0.139058	-0.137066	0.124375	0.80965	0.341249	0.3005	-0.787942	0.11115	-0.870787	1.09506	-0.394923	0.546656	-0.53818	-0.32923	-0.445215	-0.267278	-0.713654	0.0423083	0.299528	0.0178595	0.608167	-0.221161	0.493352	-0.559876	-0.292695	-0.124876	0.720253
C11orf58	838	0.306625	0.0805302	0.516049	-0.462729	-0.739253	-0.275076	0.0948637	0.583895	0.842668	0.184051	0.367922	0.6195	1.28056	0.556217	-0.34938	-0.720564	0.189157	-0.769871	0.319854	-0.0639736	0.0731822	0.318079	0.0389157	0.484434	0.25665	0.596001	-0.0443	-0.0944321	0.19315	0.0442245	0.114523	-0.4104	0.163366	0.482169	0.745343	-0.167836	0.227892	-0.386619	-0.40768	-0.0516135	-0.00794164	-0.49551	-0.122344	0.245849	-0.434804	0.0342119	0.359517	0.0820819
C12orf10	843	0.044525	0.26179	-0.766842	-0.123515	0.470539	-0.161855	0.401588	0.230212	0.201501	-0.331265	-0.263879	0.9775	0.503332	-0.273258	-0.456334	-0.0861672	0.323293	0.0898135	0.669487	-0.295576	0.178497	-0.149325	0.75912	0.441119	0.39665	-0.416834	0.7485	-0.00990806	0.34415	0.259939	-0.11221	-0.0588616	-0.22934	-0.0470627	-0.143658	-0.038838	-0.0969861	0.147761	-0.0358378	0.134929	-0.0135628	-0.672633	-0.455496	0.107231	-0.0242198	-0.178181	-0.0183022	-0.0601588
DGLUCY	850	-1.71988	0.216093	0.351609	-0.861844	0.294039	-0.24306	-0.830144	1.24647	-0.0101823	-1.88046	-0.0107833	1.2265	0.541602	-0.942861	-0.257732	-1.00254	0.226926	0.492365	0.334405	0.492201	-0.269155	0.307881	-0.214368	-1.50595	-0.58835	0.328599	-1.0545	-0.642034	1.08915	-1.09766	-0.504576	-0.430385	0.42413	-1.50662	-0.527114	-0.359775	-1.84116	-0.498998	-0.531307	-0.302316	0.0415517	-0.438834	0.18005	0.319583	-1.27301	-0.595578	0.388075	-0.953391
RTRAF	851	0.011625	0.0998871	-0.08317	-0.0429588	-0.012198	0.0169648	0.173057	0.327459	-0.0902619	-0.188253	-0.337007	0.04426	0.781055	-0.00334346	-0.119989	0.109237	-0.0837077	-0.0303161	0.141152	0.0240351	0.0701249	0.26749	0.0566961	0.211835	-1.01035	0.124253	-0.1025	0.0376694	0.38315	-0.0342419	-0.0509029	0.082706	-0.0722142	0.0412304	-0.182617	-0.292117	0.145533	0.2879	-0.18783	0.108049	-0.0554992	0.0621609	0.0400711	0.297949	0.250301	-0.0819759	0.111882	0.0907581
C1QB	875	0.048125	-0.00626329	-0.307386	0.573687	0.496563	-0.137212	-0.177435	-0.639802	0.105286	0.731679	-0.182289	-0.9365	-0.967486	-0.0649386	0.310423	-0.420419	-0.288081	-0.509558	-0.441678	0.0136711	-0.40118	-0.189321	-0.583839	-0.92062	-0.11735	-0.866573	-0.2805	0.52771	-0.42585	-1.42749	-0.601882	0.401114	0.473931	0.38145	-0.447511	-0.463752	-0.680144	0.435333	0.367983	0.226781	0.219586	0.0606975	-0.182926	-1.04843	0.132635	0.156522	-0.120673	-0.361005
C1QBP	876	0.480625	0.278109	0.135631	-0.231341	0.381857	0.00181766	-0.0248745	0.676183	-0.18476	0.797729	0.757414	-0.3105	-0.398517	0.246676	-0.135854	1.02758	0.228246	-0.00602903	-0.00409971	-0.336841	0.229643	0.774551	0.0962657	0.687235	0.47965	0.0156789	-0.2005	-0.943137	0.12015	1.1778	0.663766	-0.140334	-0.91783	-0.523475	0.147679	1.5423	-0.251245	-0.230141	-0.2432	0.949177	0.193882	-0.0689852	-0.112312	0.44148	-0.165858	-0.00671616	-0.256437	0.732265
C1QC	877	0.046125	-0.165953	-0.375258	0.482544	0.527859	-0.302246	-0.376499	-0.4602	0.128792	0.964962	-0.292881	-0.9425	-0.677319	-0.0391108	0.228478	0.0905854	-0.00417469	-0.640206	-0.852399	-0.173721	-1.26061	-0.285666	-1.17066	-0.51363	-0.23235	-1.00365	-0.2425	1.36527	0.02215	-1.02085	-0.696888	0.491869	0.0388806	0.386628	-0.684448	-1.05556	-0.606309	0.625294	0.383371	-0.114674	0.128039	0.160663	-0.229588	-1.01345	-0.0373239	0.0323916	-0.352077	-0.4512
C1R	879	0.659625	0.174659	0.0759796	0.797941	0.663604	0.441682	-0.324903	-0.89756	0.126707	0.218978	-0.742112	-0.0074	-0.536352	-0.0943618	0.160812	-0.0147692	-0.0311842	-0.25293	-0.680027	0.120607	-0.806947	-0.00395662	-0.41055	-0.565738	-0.06605	-0.310627	-0.2865	0.0847073	-0.70885	-0.917371	-0.355227	0.2742	0.175261	0.26969	-0.630173	-0.661764	-0.0575179	0.621562	0.373797	-0.328228	0.0632328	-0.0783476	-0.0522266	-0.557202	-0.0223336	0.0236013	0.349161	0.00755797
C1S	881	0.460125	0.0498847	-0.0305941	0.980248	0.839992	0.108136	-0.436676	-0.85685	-0.0217096	0.552237	-0.838151	-0.5775	-0.978215	-0.194721	0.0714621	-0.300205	-0.128788	-0.0199935	-0.655189	0.160523	-0.536731	-0.0679156	-0.612799	-0.705847	-0.65435	-0.570114	-0.4685	0.0948304	-0.39385	-0.606162	-0.400013	0.156689	0.0131099	0.294978	-0.599252	-0.81049	-0.129872	0.492394	0.38439	-0.416771	0.0123945	-0.151014	-0.107052	-0.499727	0.0246164	-0.355967	0.0954367	0.098846
CZIB	885	0.125625	0.358264	-0.202412	-0.10457	-0.0844891	0.447934	0.536715	0.303626	-0.317474	-0.2134	-0.395854	0.5655	0.389851	0.133223	-0.199567	0.430349	0.0913746	-0.337697	0.0621382	-0.0681359	0.655065	0.296413	0.0212286	0.0192237	-0.36635	0.227611	0.4225	0.0983362	0.00585	-0.170167	-0.0153529	0.131201	0.0968432	0.110315	0.18681	-0.0249081	0.291904	0.126926	-0.0566394	0.469826	-0.0110367	0.220689	0.101297	-0.154755	0.0522474	0.29645	0.0519988	0.034846
C2	895	-0.769375	0.40323	0.563117	0.504837	1.04219	0.110599	-0.0564612	-0.679347	0.881489	0.245222	-0.168967	-0.7185	-0.516647	0.016134	0.120386	-0.396681	-0.251336	-0.114176	-0.308286	-0.210266	-0.282492	-0.408987	-0.221879	-0.306855	-0.62335	-0.311048	-0.4905	0.666949	-0.33985	-0.27323	-0.0650757	0.462417	0.630055	0.0620225	-0.560278	-0.056034	-0.0142164	0.289522	0.23433	-0.216153	0.0591348	-0.426886	0.0711645	-0.238414	0.0851374	-0.40302	-0.0725168	0.232077
GATD3A	897	0.071125	-0.0784121	-0.224669	-0.361215	-0.29861	0.397555	0.457675	0.773679	0.00753127	0.0664405	0.0626576	-0.5625	0.30647	-0.432161	-0.211413	0.0605746	0.255443	-0.576085	-0.0101505	-0.254938	-0.767022	0.106749	0.229164	0.56563	0.13165	0.240476	0.7165	0.0847257	0.36915	-0.428069	0.128073	-0.138515	0.0303873	-0.194757	0.107224	-0.129814	0.222823	-0.477559	-0.105592	0.967202	0.609862	0.802963	0.205252	-0.0717359	-0.17347	-0.0831744	0.180322	0.378192
C3	907	0.226825	0.597147	0.61389	0.518242	1.11422	-0.0224053	-0.512605	-0.810792	1.07063	0.359377	-0.873227	-0.1595	-0.242474	0.387044	-0.0825056	-0.171723	-0.470642	-0.148338	-0.516936	-0.26296	-0.119252	-0.181737	0.126947	-0.0602924	-0.10835	-0.175778	-0.5105	0.209968	-1.35085	-0.797907	0.134159	-0.272774	0.469425	0.0961005	-0.448964	-0.292097	0.341269	0.368576	-0.0162242	-0.56105	0.155124	-0.289052	-0.0246909	-0.251229	-0.567728	-0.540528	0.478161	0.285685
C4B	911	-0.364875	0.884755	0.750715	1.1009	1.07965	-0.218952	-0.522444	-0.582234	1.488	0.146062	-0.552209	-0.0359	-0.141099	0.0415595	-0.0370638	-0.265551	-0.339977	-0.510632	-0.294269	-0.417657	-0.339604	-0.228009	0.418814	-0.20557	0.27265	0.0452223	-0.2215	0.220158	-0.97685	-0.440567	-0.133799	-0.561312	0.0981915	-0.60034	-0.320633	-0.432181	0.323398	0.406825	0.0702392	-0.285168	0.220351	-0.115728	-0.171351	-0.168552	-0.365436	-0.134309	-0.36294	0.301009
C4BPA	912	0.304675	0.438039	-0.712883	1.39788	1.58343	-0.446305	-0.972757	-0.64014	0.0732674	-0.263488	-0.310964	-0.3435	-0.105741	0.216102	0.447171	1.09601	-0.377514	-0.383503	-0.596503	-0.830602	-0.23435	0.426401	-0.919147	-0.158687	0.52565	-0.11712	-0.2135	0.280364	-1.13085	-1.61065	-0.344329	-0.189648	-0.16135	-0.00187054	0.0157512	-0.937674	-0.652319	0.567515	0.393736	-0.477536	0.466586	0.936466	0.177605	-0.869294	-0.173464	-0.0182352	-0.0890336	-0.0164132
C5	915	0.168625	0.432726	0.73564	1.77601	1.83683	-0.194005	-0.600921	-0.73765	1.09509	-0.404877	-0.634292	0.0009	-0.22689	-0.0529542	-0.109661	-0.374837	-0.194828	-0.325066	-0.345592	-0.282111	-0.0878958	-0.713438	0.192124	-0.000255367	-0.39635	-0.1406	-0.5965	0.982566	-1.47085	-0.98793	0.0783559	-0.293317	0.729233	-0.250756	-0.464541	-0.0760626	0.15737	0.361929	0.147399	-0.206498	0.182987	0.237002	-0.261697	-0.360337	-0.455286	-0.379307	-0.305245	0.281425
C6	920	0.277125	0.514585	0.827741	1.45778	1.96193	0.0477367	-0.760358	-0.696576	1.14843	-0.899889	-0.913254	-0.2895	0.548778	-0.182467	-0.112617	-0.0708315	-0.192629	-0.278428	-0.556087	-0.190971	0.290262	-0.494404	0.0738009	-0.00970741	0.21465	0.300619	-0.8695	0.710548	-1.22085	-0.698751	0.00410311	-0.562631	0.664135	-0.304264	-0.494362	0.0250061	0.0266952	0.0574957	0.0290861	-0.177974	0.332163	0.162951	-0.231664	-0.18205	-0.449682	-0.147466	-0.298659	0.317265
C7	922	0.151625	0.479665	0.670347	1.63562	1.99042	0.82766	-0.548203	-1.17569	1.19462	-0.867693	-0.831536	0.3415	-0.0268694	-0.367914	-0.52626	-0.470279	-0.482823	-0.670661	-1.03118	0.113325	0.024797	-0.687542	-0.149787	0.345643	0.05195	0.21261	-0.6645	0.833056	-1.47085	-1.51201	0.0246976	-0.843458	0.142689	-0.835502	-1.02432	-0.28641	0.10922	-0.343022	-0.125037	-0.255857	0.0997845	0.037348	-0.277229	-0.251686	-0.166562	-0.269974	-0.633822	0.345376
C8A	926	0.187175	0.316913	1.03159	1.60026	1.79976	-0.0218322	-0.554079	-0.796909	1.03977	-0.833583	-1.07301	-0.2675	-0.278918	-0.357857	0.0154293	-0.222259	-0.119813	-0.365983	-0.564036	0.133257	-0.121564	-0.442276	0.141114	-0.0346536	0.05375	0.242323	-0.0965	0.716154	-0.90585	-0.701513	-0.490422	-0.0708757	0.590641	-0.303286	-0.551446	-0.117516	0.218608	-0.232575	0.066321	0.0664767	0.0176359	-0.0437088	-0.472771	-0.126679	-0.578207	-0.404068	-0.279394	0.373573
C8B	927	-0.171875	0.409452	0.892753	1.3934	1.58777	-0.0669401	-0.660722	-0.576005	1.29537	-0.438854	-0.999469	-0.0306	-0.713528	-0.273678	0.0276638	-0.320196	-0.0696823	-0.371439	-0.325529	0.110329	-0.23765	-0.443856	0.181373	0.03659	-0.38335	0.136135	-0.2145	0.598424	-1.02785	-0.683101	-0.508306	-0.280613	0.603731	-0.0644651	-0.518267	-0.178756	0.161506	0.273124	0.0662712	0.0328322	0.0257712	0.0150689	-0.185923	-0.169605	-0.425267	-0.461465	-0.222178	0.516463
C8G	928	-0.146875	0.281061	0.779565	1.25065	1.97328	-0.112964	-0.320382	-0.632592	1.11599	-0.346851	-0.726015	-0.0286	-0.063386	-0.124929	0.0202348	-0.378612	-0.116068	-0.357525	-0.285074	-0.0657918	-0.118327	-0.273109	0.233355	-0.183307	-0.09335	0.134115	-0.2965	0.617022	-1.31085	-0.727956	-0.544334	-0.401826	0.517086	-0.302341	-0.469223	-0.0987704	0.363437	0.417087	0.0339314	-0.147732	0.0813418	-0.0420087	-0.56115	-0.220362	-0.666223	-0.253309	-0.201185	0.377377
C8orf82	932	-0.025875	-0.155252	0.423751	-0.788802	-0.426999	1.28078	-0.524495	0.765912	-0.335438	-0.676257	-1.33829	-0.1695	0.50915	0.148573	0.316821	0.0433396	-0.0345617	-0.00712524	-0.169083	-0.0760535	0.0709527	0.97203	-0.183239	0.128963	0.16665	0.849082	0.9495	-0.685584	-0.08387	0.0968883	0.0801762	-0.167155	0.126904	0.0154985	0.131356	0.070569	-0.354564	-0.257355	-0.25771	-0.422623	0.244155	-1.30285	-0.254222	0.195254	-0.325429	-0.432085	0.636711	1.31166
C9	933	-0.022375	0.160115	0.807466	1.56849	1.83071	-0.611344	-0.717907	-1.24373	1.32239	-0.453546	-0.615421	-0.2615	-0.798392	-0.322376	-0.322253	-0.161375	-0.17381	-0.0425173	-0.791563	-0.369107	-0.472261	-0.436321	0.0323523	0.152821	-0.31235	0.518811	-0.5515	1.08274	-1.18085	-0.868374	0.0912479	-0.412652	0.584459	-0.286616	-0.415412	-0.184066	0.340705	0.310871	0.0071798	-0.50193	-0.0268042	0.156893	-0.200189	-0.470295	-0.317185	-0.520693	-0.472149	0.396142
C9orf64	934	-0.225525	-0.102869	0.139942	-0.706489	0.404968	0.211958	0.218118	0.412401	0.0585686	0.0413286	0.238403	0.1895	0.0587016	-0.318025	-0.310278	0.0205481	-0.0526056	-0.425973	-0.281245	-0.0619622	0.525006	0.101136	0.182616	-0.383118	-1.04035	-0.0337157	0.1575	-0.117949	-0.42485	-0.171657	0.344774	-0.385705	-0.0356531	0.356171	-0.654855	0.281771	0.0200253	0.189398	0.0107451	0.628453	-0.321262	0.373068	-0.047883	0.210295	0.0301637	-0.107948	-0.248585	0.0828783
CA1	936	-0.325875	0.561856	-1.64043	-1.31478	0.501146	-1.15181	-1.07443	-0.0635609	-0.794242	-0.498521	-0.576125	-0.4945	-0.789518	-0.0512002	1.45407	0.616661	0.348488	1.21269	-0.839205	-1.28453	-0.420434	1.70524	-0.999774	-1.15849	0.68365	-0.0330212	-0.4335	-2.20701	-1.35085	-2.20914	-1.46167	-1.63299	-2.28099	-1.10749	-0.966713	-1.46075	-0.497761	2.06491	0.346202	-0.440304	0.189461	0.459415	0.610105	-0.79539	-0.605515	0.273522	-0.61409	0.87905
CA2	938	-0.376875	0.440711	-0.492105	-0.994616	0.462531	-0.966943	-0.687342	-0.259222	-0.187924	-0.558617	-0.356186	-0.5885	-1.03081	-0.135838	1.50203	0.737267	0.400192	1.00276	-0.602304	-1.2581	-0.214242	1.64129	-1.20401	-1.2445	-0.16235	-0.0704979	-0.6895	-1.24231	-1.27085	-1.87224	-0.668718	-0.959904	-0.696807	-0.475892	0.22318	-1.05324	-0.733363	2.06967	0.54126	-0.612824	0.0140926	0.575018	0.367888	-0.443905	0.00324726	0.901197	-0.292813	0.647042
CAB39	945	-0.461875	0.166017	-0.233898	-0.237272	-0.915715	0.0417502	0.210181	0.169042	-0.252062	0.157281	-0.183437	0.07	-0.196163	0.086587	0.251104	-0.130465	-0.265602	0.559355	0.123264	0.0242587	0.0599551	0.232425	-0.552725	-0.245773	-0.53035	-0.0307064	-0.8285	0.348078	0.04215	0.592834	0.132899	-0.108618	0.0264499	0.187089	-0.0431959	-0.470026	-0.0217183	0.166735	0.100453	-0.0739789	-0.252553	-0.00147826	0.0182427	-0.0139437	0.0661983	0.236899	-0.0447612	-0.011633
CACYBP	954	-0.073925	0.169742	0.313316	0.363315	0.0904046	-0.304749	-0.522758	-0.064227	0.170701	0.295382	0.270696	-0.1505	0.682644	0.180676	0.115002	0.604413	-0.317068	-0.0263392	0.441181	-0.234339	0.0614893	0.266186	0.166281	0.213618	0.75965	0.0690161	-0.1765	-0.309197	-0.43885	0.33743	0.293387	-0.12588	0.105445	-0.123893	0.366155	-0.0126315	-0.210484	-0.259567	0.767585	0.0863458	0.0927158	0.576758	0.0167292	-0.10868	-0.445523	-0.133835	0.135405	-0.10019
CAD	955	-0.017375	0.421287	-0.199986	-0.123392	0.685918	-0.00402759	0.0169351	-0.0014276	-0.29996	-0.450977	-0.143236	0.2685	0.0622273	-0.0499926	-0.245164	-0.52937	0.0347382	-0.0376656	0.388721	0.194011	0.35442	-0.416065	0.818316	-0.0871451	-0.62835	-0.748807	-0.2075	0.291836	0.20715	0.389795	0.309693	-0.252263	0.161921	-0.368623	-0.223328	-0.0371618	-0.0598115	0.101441	-0.2174	0.0341233	0.183543	0.792331	-0.701803	0.114648	-0.0869879	-0.32962	-0.185408	0.228395
CADM1	956	0.452125	-0.0584082	0.368023	-0.533313	0.173982	0.277676	-0.0370006	-0.26243	0.823411	-0.71714	-0.510658	-0.7035	-0.33235	0.369948	0.00163432	-0.229815	-0.00402314	0.0665916	-0.552041	0.50519	0.0357225	0.361642	-0.107268	-0.609769	0.73565	0.388629	0.5295	0.792365	-0.22885	0.0389553	0.118958	-0.327131	-0.64024	0.016165	-0.655145	0.616531	0.407705	0.243145	-0.117395	-0.428225	-0.467679	-0.422783	0.164842	0.118059	-0.0411853	-0.613994	0.648844	0.305243
CALD1	963	-0.657875	-0.888949	-0.0167546	-0.50934	-0.709568	0.2829	-0.528114	-0.591002	-1.00117	-0.871988	-0.0773077	-1.3735	-0.136154	-1.12371	0.345388	-1.31138	0.277599	-0.965301	-0.929886	-0.0168045	0.038766	-0.393043	-1.0578	-1.27339	-0.22335	-0.146179	0.0731	0.214811	-0.42785	-0.924426	-0.514061	0.680341	-0.316027	0.0582654	-1.47098	-1.04186	0.271926	0.770162	0.346273	-0.454852	-0.192093	-0.800814	-0.129931	-0.374717	1.02773	0.0321584	0.359949	-0.240186
CALM1	964	-0.101875	-0.201949	-0.188129	-0.508303	-0.672953	-0.00392916	-0.0172774	-0.0969633	-0.245771	0.122218	-0.066987	-0.2545	-0.0499065	0.123603	0.0525065	-0.234307	-0.1848	0.162522	-0.089926	0.264195	0.350127	0.203191	0.250513	-0.581578	0.18865	0.0538278	1.1355	-1.59505	-0.32685	-1.83133	-0.0316253	-0.328664	-0.150362	-0.0433757	-0.121728	0.167061	-0.0222897	0.287528	0.0350316	-0.280463	-0.0209229	-0.0703741	-0.0619331	-0.152421	-0.0533428	0.351639	-0.133948	0.220935
CALR	966	1.05262	0.0707326	-0.225819	0.156356	-0.483506	-0.220284	0.167359	-0.287975	0.616519	0.080721	0.11926	-0.1435	0.386517	0.368946	0.253948	0.140392	0.17892	0.271181	0.129607	0.0401046	-0.076916	0.0888258	-0.366989	-0.353012	1.01265	0.208516	0.3515	0.208728	-0.55985	0.234524	-0.034732	0.207924	-0.15378	-0.0212256	-0.13643	-0.46045	-0.4215	-0.319596	-0.15749	-0.0817823	-0.368464	-0.598004	-0.0339929	-0.122097	0.0869466	0.0104093	0.0643046	0.0696892
CALU	967	1.07462	-0.154529	-0.290963	-0.420856	-0.171702	0.442585	-0.3132	-0.320779	0.306277	-0.0940397	0.165328	-0.0745	0.538136	0.0762039	0.00626382	-0.826628	-0.0816971	0.01193	-0.0672179	0.303589	0.59918	-0.304661	-0.32771	-0.471249	0.58665	-0.320422	0.3465	0.207448	-0.45785	0.134043	0.0789129	0.406395	-0.020612	-0.581333	0.15958	0.361346	-0.323249	0.139582	0.263199	0.0549431	-0.268255	0.151729	0.172486	-0.0239244	0.0671303	0.183145	0.402626	0.206666
CAMK2D	970	-0.229525	-0.105054	-0.478543	0.00320398	-0.223039	-0.145812	-0.413135	-0.770979	-0.607578	0.0466834	-0.00426143	0.3535	0.587782	-0.960311	0.400414	-0.0399168	-0.130305	0.145532	-0.3735	0.502489	-0.113253	-0.0153012	-0.924072	-0.459403	0.50665	0.117807	-0.0272	0.232368	-0.15415	-0.380532	-0.607091	0.254122	-0.10241	0.304618	-0.245133	-0.206659	0.165478	0.190093	0.0037732	0.0257477	-0.353991	0.00135861	0.0102659	-0.0276957	0.119409	-0.0427708	-0.16813	-0.283711
CAND1	978	-0.475875	0.202041	-0.234151	-0.353534	-0.287696	-0.0525104	0.330402	-0.174468	-0.102616	-0.139854	-0.167506	0.5035	-0.928192	-0.393398	-0.0819491	-0.375492	0.0784089	0.152472	0.328108	-0.0861333	-0.100543	0.161627	0.189625	-0.515753	-1.64035	-0.834945	-1.2845	0.289465	-0.07345	0.65778	-0.258088	0.169079	-0.173886	-0.0385657	0.431839	-0.0935201	-0.00363754	0.0237931	0.139117	0.241736	-0.226531	-0.223323	-0.288658	0.245763	-0.0188981	0.0123578	0.0732097	-0.233996
CANX	980	0.520475	-0.14186	0.372132	0.0675168	0.614173	0.44237	-0.342145	-0.0517179	0.331554	0.302679	0.070637	-0.0293	-1.14151	0.065126	0.228023	-0.478709	-0.130229	0.0460242	0.0203006	0.0832795	0.158283	0.445472	0.0612171	-0.118752	-0.43335	-0.100278	-0.4295	-0.0426568	-0.06955	0.417489	0.73232	-0.201826	0.302448	-0.141388	-0.0241002	0.445421	-0.303043	0.157326	0.180312	0.190426	-0.288331	0.277966	0.659951	-0.0417478	0.246798	0.236891	0.325658	0.0085601
CAP1	981	0.184925	-0.722651	-0.323162	-0.270939	0.361265	0.234665	0.524948	-0.379029	-0.407688	0.019143	-0.0317576	-0.5525	-0.900363	-0.0704182	0.0990572	0.0974288	-0.0695252	-0.20034	-0.428707	0.0316097	-0.784314	-0.130582	-0.333885	-0.492152	0.00815	0.220748	0.4465	-0.137745	0.14415	-0.202501	-0.562852	-0.0280153	-0.484098	0.0225489	-0.0475551	-0.614738	-0.361693	0.00476924	-0.0127681	-0.225859	-0.102211	0.0055868	0.0757915	-0.305412	0.00887696	0.0880126	-0.092359	-0.218022
CAP2	982	-0.06009	-0.0285121	-0.263585	-0.116351	-0.256207	-0.0347445	-0.320225	-0.163314	0.50123	-0.903358	-0.212716	0.4635	-0.123232	-0.348178	0.0410776	-0.687025	-0.17899	-0.698762	-0.00181675	-0.262597	0.242888	-0.306015	-0.11768	-0.317531	0.25165	-0.333372	0.5595	-0.397604	-0.05565	-0.659807	-0.21031	-0.145462	-0.64549	-0.296673	0.583651	-0.207424	0.137724	0.411676	0.141709	-0.333797	-0.00967563	-0.35237	-0.127531	-0.120522	0.0699402	-0.28843	0.228422	0.295599
CAPG	983	0.341625	-0.233603	-0.459366	-0.426543	-0.710333	0.156168	0.848586	-0.351141	-0.334823	0.507693	-0.224075	-0.6245	0.733137	-0.453936	0.600778	0.799718	-0.0813764	0.351054	0.373075	0.501161	-1.13984	-0.447933	-0.493717	-0.0134978	0.48865	0.432962	0.6075	0.37049	0.01015	-0.0685515	0.0141412	0.406643	-0.00295867	0.42851	-0.349346	0.182773	-0.554162	-0.324416	0.0610375	0.00739738	-0.169413	-1.03606	0.273025	-0.380818	0.383254	-0.157161	0.0723116	-0.185819
CAPN1	984	-0.098875	-0.046829	-0.279536	-0.672229	-0.259897	0.33066	-0.400775	-0.068703	-0.0230834	0.105937	0.157791	0.1435	-0.173239	0.706058	0.0147872	-0.16166	-0.443144	0.304831	-0.312305	0.29148	0.0359019	0.222174	-0.113501	-0.0473477	-0.74035	-0.302512	0.1295	0.190574	-0.01385	-0.422884	-0.0726835	-0.32372	0.173679	0.196105	-0.0195697	-0.254097	-0.116405	0.18783	0.0538473	0.0953821	0.267379	0.102094	0.30158	0.0520314	0.0127157	0.158971	0.0725115	-0.0133843
CAPN2	986	-0.301875	0.048017	-0.0579541	-0.228499	-0.504306	0.0442821	-0.375277	0.191599	-0.33767	-0.193408	-0.0781011	-0.5775	-0.265282	0.00169008	0.0612205	-0.794173	-0.136498	0.337356	-0.55939	0.532837	-0.745991	-0.478406	-0.0421726	-1.15301	-1.05035	-0.721034	-1.2845	0.234549	-0.03755	-0.121765	-0.582118	0.716352	-0.0676533	-0.162654	0.248441	-0.322593	0.217064	0.00304339	0.0374708	0.0223285	-0.114158	-0.437646	0.0875964	-0.156267	0.27204	-0.0511427	0.0121206	0.109827
CAPNS1	989	0.042325	-0.0070324	-0.217553	-0.714856	-0.750799	0.315264	-0.475142	0.129878	-0.312996	-0.023689	-0.237692	-0.0925	0.629389	0.472975	0.0746381	0.0774709	-0.478602	0.440408	-0.520029	0.528726	-0.133044	0.00141053	-0.120694	-0.138927	-0.19235	0.100156	0.6245	-0.936988	0.13815	-0.520045	-0.323695	0.320545	-0.196177	0.113561	0.0720074	-0.313796	-0.00876976	-0.241248	-0.00845172	-0.286726	-0.051734	-0.250527	0.303573	0.118822	0.269613	0.20689	0.056586	-0.159236
CAPRIN1	990	0.378625	-0.190191	0.197302	-0.308021	-0.739066	-0.0711593	0.15712	0.256216	0.250014	0.702037	0.295177	-0.1915	0.920871	0.790975	0.120253	0.308527	-0.234564	0.136388	0.217091	-0.276903	-0.263225	0.111611	0.230575	0.882587	0.97565	0.608464	0.5955	0.0915041	0.10115	0.379274	0.0906831	0.242544	-0.275408	0.178449	0.287173	-0.134788	0.025551	0.0704678	-0.0654558	-0.408117	0.135929	0.226932	0.0680082	0.0426783	-0.231329	-0.17419	0.137791	-0.136913
CAPS	991	-0.426375	0.486652	-0.119841	-1.11998	-1.27669	0.152907	-1.23833	-0.104751	0.04283	-1.01883	-0.235566	0.7825	0.913728	0.741144	-0.920518	-2.72436	0.0304239	-0.467269	0.0717106	-1.34623	0.138726	0.172044	0.888006	-0.740323	-0.08435	0.24451	-1.6745	0.525641	-1.59085	-1.31292	0.287118	-0.861411	0.0663032	-0.188287	-0.998415	-1.61352	-2.03399	0.111152	-0.696233	-0.027435	1.20642	-1.51305	-1.20826	-0.093111	-1.07012	0.334812	0.618519	0.249743
CAPZA1	992	-0.018825	-0.0886232	0.0294629	-0.0152857	-0.106939	-0.126733	-0.15895	-0.286189	0.0404827	0.184894	0.151061	-0.8915	-0.62314	0.183665	0.130742	0.0563942	-0.0564179	0.140234	-0.0490132	0.149333	-0.15683	-0.0592326	-0.0674775	-0.289836	0.03781	-0.00698276	-0.2475	0.229815	0.22815	-0.13348	-0.120559	0.000108816	-0.27891	0.116133	-0.00717684	-0.310335	-0.107342	0.147268	0.188272	0.145209	0.303096	0.32189	0.303804	0.0256676	0.316545	0.187344	0.0370888	-0.212721
CAPZA2	993	0.032625	-0.30151	-0.282652	-0.285298	-0.584686	-0.147221	0.174532	0.174777	-0.0872254	0.0527795	0.235565	-0.6435	-0.375702	0.348646	-0.0629156	0.111374	-0.0322596	-0.00046255	-0.281656	0.121332	0.125619	-0.270896	-0.207476	-0.480575	-0.63535	0.0173937	0.3735	0.021578	0.12415	-0.0378338	-0.142658	0.216199	0.165011	-0.294883	0.0474586	0.553752	0.0700891	0.1822	0.0178161	-0.312515	0.0460873	0.374673	0.349804	0.25678	0.219993	-0.0721131	0.19383	0.0103713
CAPZB	994	-0.298075	-0.179701	-0.0588991	-0.192055	-0.26916	-0.114453	0.0507096	-0.0595003	-0.0390086	0.161524	0.211933	-0.6755	-0.367398	0.169853	0.117972	-0.0478504	-0.0305101	0.25086	-0.0897661	0.191438	-0.299885	-0.193502	-0.090028	0.0892583	-0.15535	0.113506	-0.0152	0.409354	0.16715	0.232927	-0.172029	0.099851	-0.279816	0.0132759	-0.0389721	0.00434381	-0.0797119	0.11349	0.113464	-0.134473	0.157136	0.251567	0.293125	0.00704322	0.145782	0.063741	0.0876666	-0.134677
CARHSP1	1000	0.334625	0.218224	-0.340355	-0.00412102	-0.109244	-0.269857	-0.5261	-0.636421	-0.504581	-0.268048	1.38211	0.0259	1.26483	-0.494913	-0.387345	0.29815	0.336581	0.834874	0.202737	-0.1187	-0.195423	0.0972512	-0.450885	-0.0222859	0.72365	-0.32568	1.2455	-0.242322	-0.62985	0.240124	-0.0503232	-0.0376538	0.367768	-0.188575	-0.700097	0.700044	-0.395213	-0.143119	-0.0689164	0.472156	0.0411701	0.339023	-0.305493	0.161912	-0.574555	0.114178	-0.0923743	-0.204027
CARM1	1001	-0.260375	-0.321143	0.0543485	0.333286	-0.107823	-0.188495	-0.237721	0.236648	0.615999	0.253262	0.906072	0.2075	0.235886	0.227478	0.0151244	-0.587237	-0.0675555	-0.549746	0.097652	-0.0230141	0.441275	0.119385	-0.38282	0.414071	-0.49035	0.198153	-0.3575	0.129749	0.22615	-0.112985	-0.140389	-0.1179	0.415852	0.130899	-0.303385	-0.208504	-0.124354	-0.127079	-0.124692	-0.0769909	-0.0114835	-0.191037	-0.221464	-0.417845	0.0552639	-0.0329584	-0.275466	-0.0623173
CARMIL1	1002	0.554625	-0.0636645	-0.183564	0.268928	-0.723433	0.376633	0.133379	-0.229345	-0.676848	-0.701901	-0.543443	-0.4235	-0.22392	0.244877	0.285769	0.183201	-0.292353	0.137918	0.0455944	0.272145	-0.0640046	0.198364	0.0268132	-0.101722	0.70065	-0.0712685	0.3925	-0.296173	-0.01265	0.266332	-0.208423	0.443185	0.578766	-0.231692	-0.754364	0.187907	-0.3948	0.0560038	0.0931274	-0.0906259	-0.126831	0.649737	-0.153258	-0.119739	0.235572	-0.233674	-0.089559	0.213203
CARS1	1003	-0.000875	-0.0267262	0.0516354	-0.179567	-0.430949	-0.153078	0.288296	-0.57942	0.00362351	0.411713	-0.13376	0.2115	-0.249319	0.413175	-0.00711707	-0.389566	0.0878721	0.532405	0.090825	0.165777	-0.289261	0.070937	0.489387	0.0212119	-0.67335	-0.34634	-0.5455	0.614245	-0.05595	0.10327	0.00721012	0.328768	-0.2284	0.195279	0.205763	-0.241237	-0.0185919	-0.117542	-0.058642	-0.0233748	0.349889	-0.139285	0.0788934	0.179692	0.119526	0.238347	-0.107591	-0.072654
CASK	1007	-0.355875	-0.051612	0.0563379	-0.104701	-0.40251	0.390019	-0.441514	0.168755	-0.256195	-0.609558	-0.326839	0.3835	0.545883	-0.107928	-0.167147	-0.147987	0.0711871	0.212207	-0.253927	0.277494	0.0486125	0.0852933	-0.166607	0.317219	0.38365	-0.195244	-0.3795	0.605346	0.26415	0.0990226	-0.382993	0.0126477	-0.0266953	0.00571626	-0.25752	-0.089342	0.126739	0.206648	0.0571191	0.14731	-0.309051	-0.218881	-0.157147	0.0685697	0.177138	-0.323251	0.369161	-0.134239
CASP1	1009	0.861125	0.223675	-0.21449	0.443559	-0.118619	0.253994	0.281481	-0.378368	-0.162517	0.532657	0.125756	-0.4335	-0.861736	-0.641964	0.288505	0.0703541	-0.0646255	-0.265302	-0.202186	0.431728	-1.03593	-0.178037	-0.327449	-0.276969	0.07855	0.37343	0.5125	-0.047004	0.22715	-0.142112	4.32e-05	0.202419	-0.637069	0.222069	-0.436411	0.118684	-0.0612497	-0.223807	0.0306074	0.404548	-0.374667	-0.698459	0.200196	-0.313128	0.311288	-0.0290154	0.252891	0.416597
CASP6	1015	0.001275	0.221303	-0.586267	0.18633	0.258045	0.28098	0.113766	-0.507416	0.395909	0.316053	0.299857	-0.2475	-0.212556	0.879849	0.272608	-0.097691	0.00304218	-0.256873	0.0914618	-0.252267	-0.469976	0.197632	-0.182681	-0.115742	-0.32135	-0.130335	-0.1375	0.899439	0.48315	-0.126382	0.195301	-0.47246	-0.115839	0.139849	0.00699013	0.133801	-0.147072	0.193398	-0.23592	0.463235	0.113082	-0.503926	0.0884831	-0.0763284	-0.253056	0.0804871	-0.203916	-0.408148
CASP7	1016	-0.464875	-0.18149	-0.0966531	-0.00689356	0.191776	-0.000504925	-0.38616	-0.294436	0.106704	-0.189573	-0.252838	-0.056	-1.21797	0.711321	0.261429	-0.24444	0.0633546	0.138454	-0.0849083	0.430164	-0.334399	-0.0165848	-0.120641	-0.837015	-0.47135	0.100932	-0.4475	-0.288921	-0.10515	-0.251503	0.0491232	0.237227	-0.163545	-0.135311	0.0674752	-0.0541864	-0.319604	-0.0644327	0.0327544	0.533798	0.071385	-0.510311	0.208051	-0.121787	0.184929	-0.045743	0.197378	-0.130881
CAST	1021	0.003625	-0.27873	-0.239198	-0.347257	-0.536439	0.313062	0.0970682	0.11126	-0.0971345	0.201606	0.17145	-0.0141	-0.020851	0.489023	0.313512	-0.286012	-0.118185	0.108585	-0.158767	-0.088487	-0.162424	0.0180012	-0.245887	-0.452648	0.21365	0.454296	0.3925	0.172407	0.36715	-0.655918	-0.809728	0.149061	0.177783	0.474657	-0.607842	-0.321569	-0.0922891	0.484818	0.055094	-0.48334	0.326307	-0.152989	0.224403	-0.330351	0.301032	0.109416	0.0646121	-0.135613
CAT	1023	0.255125	-0.00610453	-0.54627	0.0970169	1.16209	-0.315359	0.17563	-0.0741127	-0.366597	-0.506481	-0.125133	-0.045	-0.221187	1.11958	0.616004	0.707905	-0.143834	0.467337	-0.685427	-0.553768	-0.161235	0.782629	-0.357813	-0.514058	0.77865	0.1596	0.3075	-0.609723	-0.17745	-0.907871	-0.542581	-0.505326	-0.850897	-0.448022	-0.542955	-0.857486	0.181634	1.34088	0.173432	-0.315867	0.0302062	0.708363	0.367475	-0.368728	-0.351963	0.317432	-0.540781	-0.0489775
CAV1	1024	-1.03788	-0.434911	0.16134	-1.67335	-0.147432	0.127104	-0.524857	-0.621757	-0.385037	-0.724224	-0.363341	-1.5535	-1.07947	-1.15471	0.134976	-2.07582	0.184081	-0.84039	-0.967255	0.220422	-0.460708	-0.702532	-0.790485	-1.8606	-1.88035	-0.511539	-1.7245	-1.09665	-1.21085	-1.67391	-0.054746	-0.750691	0.0738222	-0.65734	-0.860745	-0.458938	0.952641	0.139901	0.737138	-0.570063	-0.679023	-0.909265	-0.207061	-0.10774	0.324049	1.09884	-0.216802	-0.479492
CAVIN1	1026	-0.691375	-0.567764	0.0655214	-1.3568	-0.44419	0.143864	-0.498678	-0.737958	-0.516448	-0.562455	-0.631862	-1.1935	-0.219131	-1.02605	0.117189	-1.77223	0.0801788	-0.88418	-1.08155	0.260556	-0.457087	-0.682251	-0.688041	-1.44621	-0.06715	0.186927	-1.5845	-0.761965	-1.20085	-1.74306	-0.218515	-0.331089	0.14315	-0.629927	-1.00615	-0.631737	1.35523	0.0760386	0.814869	-0.276454	-0.561214	-0.937156	-0.287295	0.0186004	0.443072	0.686963	-0.17999	-0.525877
CBFB	1031	-0.777375	-0.406198	-0.0829767	0.31047	-0.238179	-0.238891	-0.227504	-0.250752	0.0584067	0.616346	0.0628588	-0.2575	-1.20244	-0.153747	0.300228	-0.992568	0.150667	-0.228647	0.160856	0.135324	-0.0612949	0.00836409	-0.490515	-1.21836	-0.88835	-0.633286	-0.2055	0.21088	-0.39085	0.00524764	-0.179931	0.187552	-0.521611	0.0660733	0.513852	0.373237	-0.160565	0.15409	-0.212406	-0.044034	-0.487091	-0.837464	0.0924304	-0.281538	0.210829	0.107387	0.0919229	-0.149949
CBR1	1035	0.134575	-0.295144	0.0556881	-0.45149	0.0337111	-0.0180692	0.136543	-0.0947387	-0.0240129	0.255577	0.0620385	-0.5055	0.647386	-0.0337641	-0.0454827	-0.0660904	-0.0102904	-0.307689	-0.376733	0.345629	-0.0449675	0.057075	-0.184121	-0.412649	-0.70535	0.144201	0.4775	0.0311935	0.02015	-0.339516	-0.169407	-0.206376	-0.138899	0.0899056	-0.70473	0.227436	0.610816	-0.298407	0.0078331	0.593022	0.350873	0.964894	-0.164558	-0.257918	-0.0117892	-0.00980384	0.0634139	0.318756
CBX3	1042	0.325125	0.17845	-0.283051	-0.509066	-0.0840022	0.249536	-0.018852	0.557919	-0.500693	-0.198904	-0.0967065	0.5925	0.517935	0.196741	0.18269	-0.00139357	0.0234189	-0.116628	0.250203	0.220301	0.179494	-0.204206	-0.000976755	0.193374	-0.26235	-0.299803	0.0736	-0.150934	0.28715	0.0875788	-0.0305653	-0.137368	-0.177858	0.073698	0.55453	0.923649	0.369845	-0.201837	-0.461629	-0.117246	0.0465066	0.315744	-0.154051	-0.32933	-0.0419809	-0.20928	0.174425	-0.4987
CBX5	1044	0.262875	0.378453	-0.632771	-0.114217	0.0562355	-0.41525	-0.122083	0.606876	-0.118942	-0.663314	-0.0703679	1.1165	1.56671	-0.654458	-0.251377	-0.508052	0.248378	0.204192	0.756631	0.0711243	0.381021	-0.199726	-0.116948	0.698941	0.18565	-0.39271	0.01276	0.0779385	-0.09771	0.619202	-0.312149	-0.19436	0.546265	0.0772118	0.0802556	0.381877	0.123038	-0.201943	0.295405	0.160151	0.074417	-0.1458	-0.286787	-0.156573	-0.384104	-0.541007	-0.184399	-0.659201
CC2D1A	1046	0.359125	-0.420234	-0.0828983	0.220742	-0.500953	0.0700568	0.237593	-0.262326	0.382462	0.243261	0.600857	-0.3975	0.707331	0.456564	-0.0420757	-0.216972	0.25513	0.286868	0.0345151	-0.0577192	-0.27324	-0.134196	-0.68533	-0.599317	1.00265	0.45105	0.2055	-0.147042	0.19915	-0.235742	-0.349909	0.526923	-0.103771	0.505166	-0.669652	-0.139029	-0.436934	-0.463749	-0.144218	0.445656	0.144815	-0.55276	-0.30356	0.171345	-0.0613512	-0.259226	0.251832	0.0594096
CCAR1	1049	0.195125	-0.00356471	0.156796	-0.0857742	-0.202369	-0.0363471	0.16266	0.420606	0.176053	0.411376	-0.0279819	0.4765	0.48496	-0.140124	0.11366	0.280935	0.0914235	0.122848	0.35968	-0.146616	-0.115486	-0.00170503	0.179267	0.548055	0.15765	0.338921	0.2685	0.319696	0.13815	0.221726	-0.020414	0.243821	-0.00477469	0.187974	0.0519631	0.014636	0.213016	0.0513014	-0.0641539	-0.127038	0.0958808	-0.0216434	0.0513202	0.247548	-0.105901	-0.00893218	0.107359	0.125058
CCAR2	1050	-0.064975	0.379776	0.0892895	0.363929	0.0778587	0.224118	-0.229435	0.184763	0.547163	-0.189451	-0.0589187	0.9985	0.508852	-0.127563	-0.021384	-0.331975	0.0619231	0.101184	0.237765	-0.311554	-0.0878415	-0.19055	0.285587	0.645876	0.12815	-0.175207	0.2625	0.369726	-0.23985	-0.0518256	0.123271	-0.154443	-0.0420563	0.415342	-0.140294	-0.202778	0.369555	0.00874906	0.13749	0.368121	0.183218	0.0500294	-0.123472	-0.184741	0.18993	-0.158159	-0.222673	-0.264658
CCDC124	1056	-0.603725	-0.278459	-0.0373316	-0.386475	-0.981913	0.312555	0.291365	0.0689459	0.510258	-0.203305	0.32403	-0.9605	-0.189576	0.134422	-0.316936	-0.783795	-0.224846	0.128085	0.112934	-0.0856261	0.362828	-0.0253582	-0.259106	-0.670297	-0.18335	-0.648092	-0.4665	0.24095	0.47515	-0.297195	-0.176463	0.448126	0.364493	-0.14976	-0.358475	-0.0851137	0.0899672	-0.326192	-0.28438	-0.11676	0.249983	-0.260466	-0.368886	0.609597	-0.166852	0.120944	-0.25656	-0.162347
CCDC22	1066	0.020225	-0.120741	-0.265417	0.532808	0.138918	0.0212345	0.146733	-0.0798983	-0.309853	0.138731	-0.0953103	-0.3665	0.451416	-0.0728263	0.00872727	0.179866	0.248422	0.246962	-0.114242	0.0949964	-0.0374375	0.056341	-0.185816	-0.0707876	0.16965	0.00972975	0.2515	-0.154486	0.07915	-0.123795	0.090712	-0.0560503	-0.172015	0.105699	0.0126654	-0.212781	0.322674	0.768931	0.0231756	-0.0118508	-0.14623	0.253053	-0.137106	-0.179861	-0.0290708	-0.0278368	-0.0802313	-0.0399452
CCDC47	1070	0.367125	-0.306731	0.18101	0.56859	-0.0623592	0.142659	-0.271109	0.0604631	0.104963	0.300195	-0.091293	0.069	-0.46357	-0.174834	-0.338284	0.132574	0.30777	-0.285165	-0.286508	-0.0575617	0.0927729	0.326545	-0.0109563	-0.495372	-0.22035	0.506848	0.3545	-0.0199764	0.18015	0.317351	0.308514	0.440973	0.0647934	0.217819	0.154461	-0.302598	-0.334757	-0.0353413	0.00299431	0.309895	-0.0816676	-0.49988	-0.078207	-0.287773	0.0345772	-0.243831	0.708214	0.0590678
CCDC50	1071	0.143175	-0.178555	0.218265	-0.281098	-0.283097	-0.632716	-0.163423	-0.108865	-0.276113	-0.127058	-0.220684	-0.2875	0.543192	-0.163231	-0.147683	-0.363323	-0.125937	0.275261	0.726037	0.0789416	0.302763	0.0417092	-0.313392	-0.140354	0.48965	0.138524	-0.0491	0.405777	-0.01075	0.784225	-0.0584751	0.168649	-0.348703	-0.255452	-0.102368	0.166232	0.296568	-0.112326	0.131735	-0.135593	-0.263957	0.053191	0.229736	-0.152037	0.271895	-0.360236	0.0626679	-0.489295
CCDC58	1073	0.017925	-0.459921	-0.0443733	-0.466007	-0.578301	0.268849	0.593151	0.426735	0.0929388	0.00478518	-0.0160414	-0.9055	0.428963	0.859205	-0.29746	0.37711	0.100086	-0.160101	0.024386	0.0426655	-0.246921	-0.0751406	-0.00727017	0.244156	0.28165	0.383867	-1.2245	-0.153116	-0.03445	1.1364	0.295677	-0.065932	0.589424	-0.00771568	0.103368	0.062907	-0.124001	0.0539018	-0.32731	0.0146707	-0.0989101	-0.00461417	-0.037351	0.45115	-0.429524	0.260981	-0.205845	0.43085
CCDC6	1075	0.392625	0.477315	-0.190485	-0.808359	-1.56994	-0.302444	0.824056	0.423732	-0.49845	0.216528	0.412545	-0.4535	1.27538	-0.470604	-0.275853	-0.344334	0.177657	0.101679	0.0638371	-0.13658	-0.543643	0.283688	-0.266053	-0.0166382	0.42565	0.39753	0.6635	-0.476279	0.73115	0.115123	-0.648182	0.382817	0.620947	-0.533321	0.436033	0.711529	-0.592302	-0.374733	0.209838	-0.5042	0.492823	-0.104272	-0.0283132	-0.112647	-0.201956	-0.294141	0.0234039	0.0364142
CCDC90B	1087	0.137125	0.0695637	0.243519	-0.444042	-0.113515	0.651609	0.365218	-0.459941	0.0470389	-0.338918	0.349491	-0.3045	-1.27532	0.153793	-0.118568	-0.17428	-0.151656	-0.131807	0.0152374	-0.209281	-0.576515	0.628836	-0.739658	-0.191781	0.25265	-0.414618	-1.1245	-0.430747	-0.04605	1.12139	0.638231	-0.270903	0.0491844	-0.23174	-0.261141	0.702101	-0.143295	0.47685	0.231269	0.891711	0.15645	0.314897	0.221973	0.199305	0.0802618	0.103646	-0.00465118	0.946304
CCT2	1112	0.123775	-0.0151888	-0.101627	-0.0854726	0.0926481	-0.0778497	0.145078	-0.0886825	-0.227623	-0.183604	0.171263	-0.1995	0.138862	-0.0556766	-0.0390623	0.175427	0.164425	0.213208	0.243302	-0.0143553	-0.338658	0.273115	0.193956	-0.102196	0.02041	-0.0325249	0.0964	-0.594561	0.16315	0.02082	-0.0490932	0.198504	-0.417431	-0.214679	0.441578	0.128635	-0.0134246	0.0832343	0.104435	0.00329744	0.0714515	0.249028	-0.0840311	-0.00260703	-0.238241	0.264745	-0.278942	-0.135093
CCT3	1113	-0.185225	-0.027859	-0.0776968	0.128374	0.285814	-0.0181308	0.0442842	-0.0486692	-0.117303	-0.224069	0.186214	-0.3665	-0.556627	0.0497874	-0.0157353	0.358933	0.0126614	0.0709311	0.233959	0.0170969	-0.191033	0.29303	0.166356	0.0758957	-0.25535	-0.2484	-0.1495	-0.136142	0.38315	0.179972	0.0790362	0.181025	-0.270291	-0.235343	0.320137	0.197521	-0.0379327	-0.191483	0.033171	-0.0824888	0.0639831	0.339547	-0.033587	-0.0214399	-0.280501	0.310505	-0.0990997	-0.0803495
CCT4	1114	-0.056375	0.0305503	-0.0612853	0.157219	0.356958	-0.178853	0.107147	-0.109697	-0.0473291	-0.0681126	0.195948	-0.4585	-0.230549	-0.0628759	-0.0394046	0.272368	-0.0635987	-0.0727285	0.403413	0.00981366	-0.161929	0.26756	0.163433	-0.0166321	-0.41135	-0.253222	-0.1645	-0.0439063	0.36915	0.156035	-0.0532678	0.101665	-0.195504	-0.18064	0.410204	0.291665	-0.124044	-0.107251	0.0968658	-0.0478226	0.140775	0.165147	-0.146967	-0.0396404	-0.457776	0.271308	-0.242739	-0.124877
CCT5	1115	-0.026375	0.0297663	-0.0652079	0.013687	0.290575	-0.0849849	0.168043	-0.0841456	-0.227358	-0.12145	0.210948	-0.5485	-0.0333228	-0.00197228	-0.0253127	0.1553	0.127171	-0.0249235	0.269768	-0.0187025	-0.17341	0.3772	0.167088	-0.255331	-0.24235	-0.144639	-0.5765	-0.440788	0.34215	0.119882	0.037561	0.108556	-0.255361	-0.255053	0.389953	0.179218	0.0183531	0.0343039	0.124937	-0.0141239	0.108349	0.286424	-0.0830331	-0.0156514	-0.313262	0.208096	-0.23239	-0.00136652
CCT6A	1116	0.150805	-0.0534132	-0.0973705	0.152091	0.287252	0.0209489	0.164642	-0.0290576	-0.208494	-0.203274	0.20195	-0.4965	-0.160542	-0.0301469	0.0332624	0.0829912	0.0417804	0.0247666	0.228836	0.0768226	-0.170403	0.365918	0.123114	-0.250949	-0.36735	-0.0810958	0.4035	-0.29147	0.17815	0.0687427	0.00199101	0.197486	-0.298757	-0.290623	0.318053	0.186103	-0.0164817	-0.00313611	0.0704877	-0.045317	0.0962936	0.330089	-0.050001	-0.00547	-0.20212	0.168308	-0.179779	-0.0487699
CCT7	1118	-0.133875	0.0334889	-0.0648619	0.0346075	0.359677	-0.0323321	0.118005	-0.0557248	-0.115536	-0.115086	0.177501	-0.5795	-0.521591	0.0764086	-0.0404402	0.211291	0.0507785	0.0665486	0.377932	-0.00675315	-0.200361	0.265515	0.10396	-0.110894	-1.08035	-0.0123819	-0.0687	-0.238002	0.39515	0.0769949	-0.0215364	0.0760089	-0.204641	-0.268296	0.389067	0.176094	-0.00255718	-0.0830019	0.0434334	-0.101585	0.029054	0.266418	0.0151679	0.036592	-0.288751	0.137707	-0.228971	-0.13323
CCT8	1119	-0.075375	-0.01149	-0.0504232	-0.114709	0.262517	-0.049602	0.186768	-0.0858663	-0.0822609	-0.112335	0.248117	-0.1485	-0.441718	-0.0448387	0.0161686	0.198561	0.0418536	0.0394759	0.34793	-0.053251	-0.051013	0.305368	0.209838	0.150912	-0.03745	-0.233569	0.02203	0.130397	0.35015	0.0773977	0.0425517	0.153101	-0.0333538	-0.178728	0.485329	0.248986	-0.0843234	-0.105696	0.130782	0.0465073	0.106507	0.207128	-0.136904	-0.106567	-0.299895	0.272866	-0.170385	-0.0357073
CD109	1121	-0.152375	0.0967677	-0.568493	0.0323732	-1.52174	0.476848	-0.432718	-0.478938	-0.509645	-1.01913	1.21099	-0.4565	0.458161	-0.615976	-0.135044	-0.485775	0.207812	-0.0379181	0.0454223	-0.50955	-0.882449	-0.39925	1.68913	0.038178	-0.31535	-0.382111	-0.1685	-0.0514199	-0.38185	-0.603487	0.2746	0.291383	0.422023	0.857086	-0.618254	1.76158	-0.410436	0.780729	0.645221	-0.864899	0.0507182	-0.616363	-0.0954818	-0.583438	0.260179	-0.194387	1.2012	0.0985075
CD14	1122	0.348375	0.111392	-0.0495187	-0.112106	-0.0722206	0.36853	0.0379576	-0.239715	-0.302191	0.55334	-0.479178	-0.0281	-0.444261	-0.0942006	0.120343	0.32164	-0.277205	-0.0219244	-0.663634	0.39563	-1.05401	-0.137418	-0.522566	-0.149222	-0.03645	0.0763264	-0.4505	0.458396	0.31115	-0.270627	-0.357742	0.551661	-0.55538	0.0443585	0.0492523	-0.169147	-0.164253	0.190596	0.242592	-0.0600915	4.08e-06	-0.601878	-0.372044	-0.561924	-0.030003	0.427009	-0.359761	0.272547
CD151	1123	-0.045375	0.327952	0.0460184	-1.96185	-0.0992632	-0.334168	0.575217	-0.0467763	0.00376488	-0.615189	-0.193191	-0.0995	-0.478605	0.150311	-0.330136	-0.173101	-0.156913	-0.344771	0.499308	-0.0184975	0.0989188	0.103708	0.0452656	-0.210336	-0.58035	-0.259684	-1.3445	-0.486808	0.60215	-7.8e-05	0.0469042	-0.405098	0.320575	1.11102	0.31797	0.118513	-0.383931	-0.521907	0.565718	-0.395244	0.649987	-0.568944	0.82634	-0.0434889	-0.168917	0.177206	0.910986	0.0728847
CD163	1124	0.743125	-0.280609	-0.224678	-0.182604	-0.324613	-0.336607	0.0519583	-0.418919	-0.177608	0.855009	-0.814603	-0.6445	-0.758881	0.289396	0.170155	0.261396	-0.428039	-0.227148	-0.881398	-0.108846	-1.22946	-0.0627368	-0.594053	-0.1507	-0.03505	-0.0779414	-0.4675	0.326106	0.51615	-0.531755	-0.251083	0.137292	-0.0135813	0.0399472	-0.228175	0.0578366	-0.46457	-0.0123205	0.392229	-0.0147564	0.303528	0.166506	0.00454173	-0.633198	0.0303207	0.829252	-0.273581	-0.46009
CD2AP	1131	0.581125	-0.0652572	-0.536129	-0.447292	-0.977851	0.826432	0.134833	-0.061843	-0.206917	0.361131	0.825553	-0.6065	0.209484	0.502664	0.223994	0.887762	0.00029489	0.100226	0.144755	-0.0679857	-0.385608	0.0455393	-0.203525	-0.314017	0.53265	0.780142	0.4075	0.152334	0.07115	0.0876764	0.150908	0.0882991	0.121305	0.0707915	0.552461	0.784588	-0.436584	-0.252697	0.0403753	0.000926369	-0.250271	-0.229141	0.212672	0.334065	-0.2095	0.222733	0.117658	0.35844
CD44	1141	0.466125	-0.685373	-0.211901	0.495717	-0.0300331	0.214256	0.31777	-0.792186	-0.0884872	0.976703	-0.143984	-0.7005	-1.21184	-0.412982	0.616246	0.273191	0.212823	0.0795721	-0.226921	0.135092	-1.19269	0.232301	-1.26103	-0.445063	-0.22235	-0.301487	0.6295	0.48034	-0.45885	0.0184463	-0.542763	0.412022	-0.280073	0.0455113	-0.265667	0.0143292	-0.730185	0.548273	0.458049	-0.624122	0.112041	0.062684	-0.0105767	-1.14816	0.408642	0.440128	-0.0397341	-0.662102
CD46	1142	0.525125	-0.522682	-0.631444	-0.109796	0.320539	0.455514	0.149482	0.275702	0.639032	0.13185	0.4969	0.3795	-0.458934	0.296181	0.304028	0.130685	-0.0832839	0.0550081	-0.00514289	-0.0116658	0.0634462	0.155746	0.256742	-0.651079	-0.37335	0.248378	0.4945	-0.208062	0.52615	-0.20676	-0.0871963	-0.150814	0.23961	-0.0801551	0.51542	-0.0140031	-0.113208	-0.285282	-0.356241	-0.576738	-0.0986079	0.531218	0.260064	0.0906175	0.175017	0.0970942	0.260199	0.492655
CD55	1144	-0.733875	-0.563757	-0.303441	-0.309229	-0.284081	0.0283866	-0.811013	-0.991289	-0.210024	-0.303488	-1.08946	-0.3105	-0.539226	1.13164	-0.148601	-0.335239	-0.0760556	-1.00846	-0.330815	0.324792	-0.480135	0.469284	-0.740039	-1.03107	-0.79135	0.43309	0.2725	0.650522	-0.64985	-1.1376	0.460635	0.0324086	0.238196	0.347941	0.253081	0.288492	0.817647	-0.453494	0.560373	-0.284892	-0.504426	-0.255368	-0.0608257	-0.246094	-0.373935	-0.9645	0.644026	0.103836
CD59	1145	-0.361375	-0.257505	-0.186908	-0.414926	0.157989	0.390201	-0.130939	-0.204089	-0.136136	-0.365208	0.811823	-0.9735	-0.718162	1.6038	0.0575015	-1.26548	-0.214187	-0.433405	-1.02846	-0.105308	-0.627148	0.672934	-0.360586	-1.19963	-2.11035	-0.329377	-1.6345	0.385566	0.16815	0.504654	0.258908	-0.133568	-1.14964	0.486344	-0.567459	-0.516763	1.22859	-1.38236	-0.184753	-0.258005	-0.310426	-0.179142	0.0162255	0.368758	0.0207721	-0.583374	0.261064	0.113408
CD74	1149	0.391625	0.269473	-0.123313	-0.359337	-1.09702	0.536406	0.457328	-1.00778	-0.765341	0.740204	0.268216	-0.4175	-1.07204	0.222785	0.805397	-0.123921	-0.592819	0.645547	-0.190576	0.402862	-0.921311	0.684979	-0.6294	-0.70501	0.05145	0.222391	0.9345	-0.427099	0.52915	0.0568794	-0.716715	0.190118	-0.637558	1.09021	-0.196164	1.28508	-0.0251198	0.675064	-0.343715	-0.164484	-1.17469	-1.00656	0.489583	-0.404579	0.427633	-0.366406	-0.000637412	0.292926
CD81	1150	-0.410475	-0.771458	0.16791	-0.502402	-0.374683	0.227161	0.0895698	-0.410258	-0.192555	0.0642958	-0.323925	-1.1035	-1.92718	0.231299	-0.122691	-1.00164	-0.0441185	-0.314437	-0.723434	-0.315436	-0.930394	0.0798252	-0.111154	-0.946367	-2.36035	-0.440468	-1.6145	-0.0634378	0.07515	-0.658921	-0.221246	0.551244	-0.104591	0.122796	0.223777	-0.158263	0.741237	-0.367305	0.195571	-0.33814	0.234145	-0.0892039	0.351097	0.22899	0.143157	-0.111885	0.615094	0.0231706
CD9	1154	0.382125	-0.256092	-0.230315	-0.999175	0.785649	0.838954	0.175969	-0.687184	-0.135701	-0.668543	0.2888	-0.8325	-0.806491	0.140303	0.0240389	-0.256688	-0.494578	-0.033208	-0.446526	0.455236	0.0549585	0.406199	0.186435	-0.950109	-3.48035	-1.12819	-0.4015	-0.0315757	0.44415	0.351445	-0.246018	-0.439677	-0.255105	0.519173	0.115049	-0.444851	-0.321617	-0.833204	-0.769695	0.409314	0.144978	0.163844	0.226394	0.195533	0.061148	0.184713	0.538416	0.633525
CDC37	1165	-0.413075	-0.375215	-0.0385005	-0.214539	-0.988528	0.0595829	-0.215167	0.191677	0.654994	0.303825	0.424311	-0.6865	0.969769	-0.00722971	0.0328218	-0.632376	-0.124572	-0.389698	0.0608423	0.0898961	0.150568	0.220053	-0.0888128	0.348723	-1.55035	-0.172164	0.2055	-0.0997899	0.62215	0.388397	-0.237849	-0.191245	0.104214	0.262667	0.0422196	-0.450781	0.214223	0.0218943	-0.283284	-0.214582	0.296432	-0.422362	-0.202617	-0.22144	-0.104232	-0.0410803	-0.0699186	-0.240714
CDC42	1168	-0.224875	-0.0571491	-0.270645	0.151321	0.34463	-0.108474	0.117876	-0.0657692	-0.0435589	0.198697	0.248561	-0.6055	-1.00994	-0.0495214	0.212409	-0.216161	0.210734	-0.170008	-0.291486	0.104664	-0.0630074	0.043293	-0.11849	0.0496267	-0.62335	-0.590703	-1.1845	-0.25893	0.00915	0.517464	0.0400803	0.301406	-0.297952	-0.0571693	-0.0515133	0.100526	-0.116988	-0.217221	0.00999228	-0.020041	-0.134864	-0.109335	0.400608	-0.163915	0.190651	0.0627755	0.189215	-0.130846
CDC42BPB	1170	-0.190325	-0.0953993	0.0289375	0.127499	0.00211025	0.00891041	0.0428338	0.092221	-0.128542	-0.165038	-0.0379911	0.0035	-0.0804596	0.199955	0.0624147	0.00201569	0.187853	0.238396	-0.410026	-0.108649	0.094448	-0.247297	-0.279649	-0.173957	-0.57235	-0.015115	0.3295	0.154986	0.12015	-0.290553	-0.101517	0.15724	0.171966	0.17894	-0.270166	-0.0120868	0.183269	0.161624	0.0322751	0.0208977	-0.191987	0.182912	0.0862928	-0.180224	0.111342	0.0632297	0.0437479	-0.0124276
CDC42EP4	1175	0.557475	0.407864	-0.161256	-0.133213	-0.48137	-0.13375	-0.527495	-0.149222	-0.108308	-0.371315	-0.56414	-0.1215	0.801073	0.161662	0.263906	-0.0799979	0.537801	-0.0954091	-0.131753	0.140068	0.481988	0.509695	0.0464158	0.35776	0.25565	0.635593	0.5245	-0.0488002	-0.36585	0.353861	-0.12099	0.490962	-0.392741	-0.00279752	0.407636	-0.366436	0.0884379	-0.905316	0.311244	-0.415221	0.00644309	-0.287565	0.00796402	0.0369251	-0.468272	-0.365675	0.753403	-0.147178
CDC5L	1176	-0.217875	0.351403	0.0548351	-0.136617	-0.339615	-0.199074	0.111316	0.296396	0.307353	-0.0264232	0.260211	0.2535	0.675457	0.27503	0.00528963	0.139035	0.0402196	0.215831	0.553556	-0.041229	0.262403	-0.107609	0.133562	0.196447	0.43165	0.197974	-0.0339	0.238512	-0.04375	0.314061	0.214174	-0.113187	0.196122	0.297989	0.0243577	-0.0980574	0.0892846	-0.0165083	0.017675	0.160059	-0.000667025	-0.0944666	0.0480392	0.158993	-0.0590585	-0.110415	0.0536274	-0.0200501
CDC73	1177	-0.165175	0.123997	0.268652	0.621135	0.522448	-0.356973	-0.137606	0.128233	0.314822	-0.153971	0.0580195	0.3755	0.277668	0.0781237	-0.328378	0.0345665	-0.00383048	0.117038	0.569382	-0.0372371	0.358609	-0.32425	0.125263	0.544672	0.16365	-0.139087	0.2795	0.222661	-0.10915	0.0477191	0.229283	-0.166467	0.344147	-0.0485669	0.0207309	0.0247969	-0.0387861	-0.678912	0.059264	-0.0316181	-0.163353	0.256916	-0.0137977	0.14929	-0.354672	-0.11547	0.161072	-0.0358981
CDH1	1182	0.646125	0.0986634	-0.336298	-0.323628	-1.22326	0.478043	0.770573	0.282523	0.446875	-0.746036	0.409753	0.6135	0.675953	0.0741492	-0.196162	0.300675	0.140962	0.139152	0.047393	0.270125	0.350371	-0.27946	0.0779712	-0.193589	0.71665	0.827375	0.8615	-0.584032	0.07515	0.709735	-0.372293	-0.0449535	-0.0211226	0.0986183	0.133982	-0.294417	-0.0368096	-0.146036	-0.299649	0.628574	0.215129	0.188108	-0.137405	0.4493	-0.951466	-0.0727391	0.117543	0.373424
CDH2	1185	-0.673375	0.306785	-0.434366	-0.991257	-0.30399	0.123037	-0.707827	1.11473	-1.62698	0.364831	-0.691828	-0.0935	1.41328	-0.650941	-0.509955	-0.86346	-0.482998	1.29673	0.584741	-0.914356	0.2178	0.968033	0.293854	0.847442	-0.12435	-0.452213	-0.2455	-0.020184	-0.00845	0.132635	-0.45756	-0.142578	1.4485	-1.46837	0.478098	-1.04395	-0.019034	-0.447668	-0.757478	-0.887742	-0.920762	-0.379252	-0.0062576	-0.513406	-0.360117	-0.45883	0.912469	0.523191
CDH6	1188	-0.313625	-0.17479	0.685156	-1.51865	-1.85789	-0.316367	-2.15196	-0.0556199	-0.520614	0.27416	-0.994016	0.3915	0.898725	0.0529618	0.362323	-0.729135	-1.02683	-0.312673	-1.3608	0.40867	-0.106131	0.237163	0.508672	0.379215	-0.78135	-0.809662	-0.5785	0.710994	-0.24885	-1.40262	1.01547	-0.222362	0.0396189	1.35028	-0.761779	-0.371585	-0.664681	0.226944	0.29771	0.545057	0.66997	0.308727	1.14206	0.632862	0.369299	0.855161	1.00119	0.26555
CDK1	1190	-0.348375	-0.238952	-0.153553	0.824405	-0.0479841	-0.651927	-0.612445	0.0629276	-0.174691	-0.474662	0.655034	0.5625	-0.542188	0.349847	0.108896	0.146587	-0.0871484	-0.0501357	0.230658	-0.574707	0.395826	-0.317929	0.177779	0.256775	-0.11035	-0.885996	0.1785	-0.155984	0.41215	0.591502	-0.404208	-0.270147	0.133268	0.439356	0.607514	0.205287	-0.719578	-0.464105	0.257119	-0.463758	0.436248	1.10087	-0.0853943	-0.133776	-0.495097	0.772789	-0.181215	-0.292951
CDK2	1198	-0.403875	0.0939075	-0.426007	0.351232	0.571411	-0.598505	-0.0655694	-0.19085	-0.203322	-0.606674	0.0878656	0.0045	-0.366458	-0.381946	-0.249831	-0.670605	0.381195	0.182884	0.633198	-0.439317	0.0678524	-0.330945	-0.713749	0.459273	-1.18035	-0.579327	-0.7065	0.0956022	0.46815	0.704855	-0.518017	-0.10264	0.231931	0.011815	0.252554	0.0181411	0.35996	0.36811	0.199308	0.104701	0.710027	-0.206116	0.213492	-0.0807497	-0.0538158	0.191388	-0.461562	-0.577705
CDK5	1201	0.225625	0.210354	-0.382912	0.308905	0.471162	0.384745	0.314499	0.282373	0.016366	-0.649058	0.541759	-1.4635	-0.696261	0.294389	-0.22367	-0.945236	-0.207637	0.0234259	-0.261747	-0.220082	0.587626	0.226005	0.0783474	-0.825747	-0.50535	-0.790556	-0.7285	0.50871	0.26115	-0.143696	0.610093	-0.22849	-0.619324	0.112259	-0.0959459	-0.122632	-0.298581	-0.0795272	-0.125884	0.580877	-0.144843	-0.00830785	0.054061	-0.0534345	0.16739	0.0122351	0.0937736	0.125184
CDK5RAP3	1204	0.021125	-0.00160126	-0.130578	0.417943	0.0669413	0.160913	-0.156822	-0.557187	0.179944	0.298367	0.367678	0.0159	-1.30402	-0.0746088	-0.233003	-0.683506	0.0951895	0.19024	0.170964	-0.32004	0.193541	-0.0608453	0.200595	-0.755039	-0.57235	-0.0402142	0.2605	0.471731	0.05715	0.347414	0.343866	0.0305386	-0.231531	0.493696	0.0467255	0.0955106	-0.0828498	0.110964	-0.0494858	0.0295261	-0.26637	-0.581423	0.0557197	0.0766537	0.0218082	0.0998179	0.139467	0.0649807
CDV3	1218	-0.377375	-0.313528	-0.0450413	-0.258469	-0.641618	-0.0109389	0.243366	-0.0944594	-0.236602	0.343537	-0.165591	-0.2935	0.129424	-0.0991232	0.0705635	0.583889	-0.0479247	0.109844	-0.0566463	-0.0127781	0.0705934	-0.176738	-0.0220939	0.0786141	0.73765	0.573	-0.0356	0.068363	-0.12695	0.762667	-0.0888281	-0.0650321	-0.124803	0.0537628	-0.0872181	0.0939959	-0.539167	-0.0485744	-0.00130787	-0.781154	-0.0988079	0.0321788	0.0578396	-0.145237	0.107825	-0.0252373	0.129312	-0.0888655
CEBPZ	1223	-0.074875	0.134789	0.00655592	-0.0621741	0.595328	0.0240153	-0.240008	0.676803	0.117353	-0.073539	-0.186736	-0.3535	-0.361593	0.262073	0.298405	0.197158	0.176469	-0.0432096	0.496013	0.321474	0.440784	0.0679756	0.322772	0.416025	-0.25535	-0.203233	-0.3035	0.128274	-0.20385	0.27991	0.366635	-0.347238	-0.139986	0.0414095	0.00724231	-0.0612006	-0.446388	0.130805	-0.1801	0.101088	0.238198	0.130201	-0.230516	-0.124613	-0.114144	-0.0707496	-0.391412	0.137968
CELF1	1224	0.149925	-0.0185743	0.223805	0.0203988	-0.0405382	-0.255626	-0.0323474	0.453773	0.330168	-0.0277846	0.115653	-0.9355	0.571212	0.107927	-0.127595	0.0563395	0.0346629	-0.560298	0.493959	-0.240479	0.145373	-0.16215	-0.0809422	0.180882	-0.34035	0.0524564	0.0775	-0.129402	0.17815	0.0660757	0.192509	0.0217988	-0.023292	0.223596	0.444473	0.0809639	-0.0378739	-0.737945	-0.262807	0.292926	0.148542	-0.00791013	-0.147906	0.14546	-0.283622	-0.290517	0.116405	-0.275826
CEP170	1243	0.275125	-0.125798	0.20283	0.265626	-0.324201	-0.459145	-0.0959451	-0.447245	-0.302863	0.183123	-0.511994	-0.2225	0.62886	-0.00493763	0.0424445	0.0509574	0.028094	0.690626	0.156461	0.153567	-0.218397	-0.291381	-0.0336723	-0.479488	0.27865	-0.142477	-0.0945	0.0625255	-0.33685	-0.650958	0.0898402	0.34118	0.058248	0.204198	-0.151893	-0.0598143	-0.100782	0.376526	0.422601	-0.268393	-0.0556693	0.238024	0.0878326	-0.287839	0.540359	0.470273	0.336538	-0.289067
CFB	1273	0.339235	0.764667	1.04695	0.465029	1.443	-0.296025	-0.426213	-0.796953	1.12184	-0.15987	-0.719968	-0.3935	-0.261675	0.176509	-0.0869098	-0.180281	-0.568751	-0.291345	-0.744884	-0.270238	-0.0110736	-0.259419	0.00826861	0.00497302	-0.09635	0.216009	-0.2555	0.605529	-0.96385	-0.377036	0.143235	0.215822	0.634216	-0.240194	-0.542517	-0.310254	0.32278	0.46832	0.069107	-0.118573	0.0704265	-0.645639	-0.131985	-0.464638	-0.375774	-0.886796	0.247501	0.187134
CFH	1276	0.442125	0.50778	0.429563	1.02137	1.4006	-0.018881	-0.744815	-0.645107	0.835282	-0.419467	-0.849167	-0.1775	0.308743	0.00579368	0.00239717	-0.0138956	-0.235401	-0.574345	-0.752153	-0.068469	-0.163065	-0.278676	0.0787349	-0.0742268	0.30965	0.0925029	-0.4495	0.724104	-1.02885	-0.754223	0.169969	0.0249549	0.756167	-0.196182	-0.617288	-0.108926	0.307895	-0.145989	0.167147	-0.188976	0.359371	-0.0820308	-0.0436036	-0.348197	-0.327002	-0.554423	-0.0400621	0.10267
CFI	1280	0.863625	0.811402	0.523957	0.684344	1.46709	0.210751	-0.191222	-0.845919	1.24456	-0.36491	-0.468481	-0.6275	0.280633	0.308287	-0.156631	-0.350418	-0.380959	-0.356554	-0.402604	-0.110683	-0.23533	-0.378133	0.0515387	-0.115179	0.24865	0.284114	-0.5445	0.880857	-0.76785	-0.846814	0.198667	-0.197139	0.434286	0.173921	-0.561029	-0.194138	0.0946173	0.328892	-0.116937	0.0227279	0.303165	-0.233903	-0.0269531	-0.145008	-0.266115	-0.558588	-0.146238	0.0416826
CFL1	1281	-0.324875	-0.15135	-0.0736616	-0.323635	-0.0142598	0.0314496	0.0331566	-0.165017	-0.0917953	0.150154	0.315442	-0.5755	-0.461277	0.0574596	0.0885729	-0.118668	-0.273536	-0.096312	-0.206056	0.18297	0.172564	-0.141609	-0.130977	-0.348975	-1.39035	-0.683382	-0.0087	-0.344455	-0.72185	-0.170008	0.016706	-0.0755942	-0.183101	0.0536559	-0.143833	0.388801	-0.38526	-0.685172	0.214455	0.217678	0.154349	-0.0851648	0.0740857	-0.148446	0.0942408	0.0804462	0.0345186	-0.105428
CFL2	1282	-0.277875	-0.197101	-0.617252	0.125141	-0.304369	-0.28215	-0.654666	-0.151289	0.046829	-0.321217	1.08216	-1.2335	-0.358733	-0.580919	0.19825	-0.892203	-0.364027	0.546488	-0.39114	-0.172985	0.144977	0.031222	-0.754845	-0.973101	-0.20035	-0.284556	-0.5025	-0.55688	0.06915	-0.15199	-0.481469	-0.279202	-0.0315354	-0.187997	-0.335911	-0.0647535	0.915656	-0.0887589	0.130658	-0.0837222	0.265507	0.884331	-0.13275	-0.49815	0.0928224	-0.142666	0.189017	-0.368424
CGN	1285	0.741125	0.0285153	-0.511527	-0.356462	-0.74407	-0.146529	0.449382	0.0857533	0.462527	-1.09625	0.0630529	0.1026	1.25336	0.179559	-0.179606	0.362091	0.140263	0.0132257	0.117351	-0.186797	0.444122	-0.0706648	0.367864	0.101657	0.24765	0.395584	0.7835	0.00827191	-0.20285	0.605646	0.178121	0.0235431	0.268005	-0.583716	0.129805	-0.279042	0.255574	0.033158	-0.941118	0.438363	-0.0369522	0.206699	0.211281	0.547805	-0.337447	0.090001	0.283292	0.177257
CHAMP1	1290	-0.056375	-0.0662937	0.178085	-0.28865	-0.123744	-0.183214	-0.030883	0.444317	0.0841541	-0.65301	-0.167384	1.2165	1.2179	0.259593	0.144302	0.230439	-0.526833	-0.199268	0.82635	-0.0490008	0.826353	-0.3564	-0.0060418	0.836258	0.14765	-0.018262	-0.4165	0.603295	-0.17145	0.166741	0.206233	-0.324377	-0.00584367	0.0640327	0.0414239	-0.112346	0.445268	-0.160464	-0.0430402	-0.0646952	-0.278614	-0.30572	0.139715	0.0748778	0.133866	0.287939	0.13689	0.10159
CHCHD3	1293	0.402625	-0.431267	0.143311	-0.271148	0.0103964	0.497563	0.147404	0.733873	0.0528836	0.0492811	0.135317	-0.6025	0.0192892	0.0749813	0.0385845	-0.490196	0.150541	0.14878	0.204452	0.0993312	0.18947	0.190971	0.108453	0.29572	0.12035	0.239926	0.4685	-0.0423489	0.07715	0.308711	0.147986	-0.279354	0.571814	-0.236393	0.411127	0.382762	-0.020905	-0.405484	-0.290037	0.204435	0.504471	-0.0592441	0.157703	-0.117533	-0.178961	0.238571	-0.238193	0.288207
CHD3	1300	0.068625	-0.143529	-0.252741	-0.153275	-0.069471	-0.302018	-0.377721	0.170128	-0.440317	-0.304941	0.0469105	0.5695	0.0078693	-0.0645116	-0.146699	0.24294	-0.498953	-0.356577	0.517649	0.1944	0.21158	-0.106269	-0.262934	0.0911506	0.18865	0.256357	-0.1075	0.243623	-0.06395	1.07334	0.646029	-0.162675	0.615962	-0.0927308	-0.0138233	0.350139	-0.0216454	0.0358707	0.121936	-0.25496	-0.100887	0.21085	-0.227249	0.125099	-0.277282	0.0431788	-0.23741	-0.494625
CHD4	1301	0.060075	-0.0820347	0.0913345	0.110251	0.00525714	-0.218043	0.0607214	0.295606	0.2086	-0.189005	-0.124663	0.7225	0.277501	-0.0398144	0.00358531	-0.181296	0.0117543	-0.14306	0.783724	-0.0207433	0.549201	-0.0246116	0.360586	0.632289	0.40365	-0.355519	-0.1795	0.322448	0.26015	0.128205	0.162951	-0.143638	0.110333	0.0063796	0.0810129	-0.19362	0.0138064	-0.281241	-0.0195497	-0.00344589	0.0117644	-0.0919381	-0.0509735	0.076477	-0.115073	-0.00298734	0.154647	-0.0506912
CHERP	1308	0.291125	-0.0572858	0.0356816	-0.0368069	0.0031335	-0.0837385	-0.146874	0.549512	0.043961	0.197993	0.0210334	0.5355	0.386945	-0.0302877	0.079469	0.235001	-0.0153615	0.100591	0.696678	-0.0885249	0.430343	-0.451355	0.616095	0.289238	0.53165	0.0270873	-0.2545	0.420353	0.11815	0.188044	0.239734	0.26945	-0.0486686	0.11285	0.0362552	0.119842	0.115199	-0.12749	-0.329946	-0.256076	-0.00580054	0.0886207	-0.0704529	0.086455	-0.0795152	-0.0370098	0.111025	-0.156815
CHID1	1313	0.225225	0.377889	0.23244	0.0416909	0.238081	0.188288	0.392561	-0.809081	0.498746	-0.122566	-0.240486	0.03899	0.0895768	0.660712	-0.327388	-0.028227	-0.10613	0.0454981	-0.0129762	0.138902	-0.00451037	0.0332787	-0.347905	0.45591	-0.14035	0.0278009	0.0753	0.449395	0.74315	-0.366555	-0.425922	0.0559873	-0.118325	0.336439	0.346787	0.250535	0.337686	0.0968335	-0.31334	-0.337319	-0.209439	0.237877	0.162033	0.149303	0.030763	0.321732	-0.583482	0.0367523
CHMP1B	1321	0.129125	-0.301254	0.348652	0.230571	0.400112	0.152128	0.269519	0.692858	0.639678	-0.370758	0.0877734	0.3005	1.31159	-0.191323	-0.244805	0.0700493	-0.191287	-0.712665	0.253637	-0.0277325	0.070377	-0.11711	0.15222	-0.0812559	0.42565	0.61215	0.3505	-0.0835331	-0.09194	-1.47073	-0.188522	-0.478114	0.720165	0.191474	-0.137998	0.278383	-0.128409	-0.323417	-0.188894	-0.0780512	0.263582	0.878302	0.250324	0.429744	-0.133582	-0.352109	-0.173199	-0.201252
CHMP2A	1322	-0.187875	-0.0418324	-0.033151	0.224314	-0.0870392	0.590937	-0.115095	0.135759	-0.280737	0.137113	-0.584229	-1.3935	-1.00406	0.0199458	-0.47308	-0.899871	-0.272817	-0.157199	-0.668904	-0.0337326	0.147696	-0.0207065	-0.400854	-0.95104	-0.55835	-1.23692	-1.6745	-0.0158482	-0.33285	-0.579647	-0.00709148	-0.296887	0.684209	-0.286666	0.90331	0.942071	0.17083	0.0845139	-0.191413	-0.458194	0.273754	-0.20207	0.197304	-0.121819	0.0722957	0.286059	0.447044	-0.471993
CHMP4A	1325	-0.427075	-0.385294	0.157767	-0.391596	0.231336	0.0487944	0.0354736	0.110853	-0.617528	0.159933	0.467046	-0.1655	0.520194	-0.458478	0.361355	-0.0815506	-0.34609	0.467647	-0.368794	-0.14811	0.0548469	0.561151	-2.1478	-0.0423622	0.29565	0.293986	0.1525	-0.187336	-0.19785	0.27943	0.384433	0.287837	0.264515	-0.0677284	0.269742	0.216435	0.366719	0.254421	-0.189328	-0.471028	0.137632	-1.49646	0.139351	0.129926	0.222371	0.112505	-0.0845509	-0.140669
CHMP4B	1326	0.432125	-0.193022	-0.10499	-0.0978515	0.173493	-0.174104	0.0122694	-0.315318	-0.286985	0.0346758	0.199896	-0.1525	0.992973	0.638652	-0.151347	-0.210018	0.614846	-0.166259	0.491151	0.164846	0.0743788	-0.247089	-0.850379	-0.101771	0.39165	0.241354	0.1245	0.277915	0.23615	-0.232367	-0.033589	0.0276272	-0.00860964	0.351383	0.107097	0.23535	0.13733	-0.228125	0.0206652	0.4227	0.359029	-0.155845	-0.278639	-0.0963597	-0.0550656	-0.186155	-0.224363	-0.0139565
CHORDC1	1331	0.439625	0.193084	0.224333	-0.251731	0.374313	-0.0730971	-0.305729	-0.618102	0.656919	0.0685488	0.205751	-0.017	-0.140252	0.0918631	0.136824	0.500678	-0.297683	-0.065879	-0.201544	-0.38425	-0.0655601	0.413193	-0.344347	0.23903	0.46565	-0.122377	0.6495	-0.394713	-0.71685	0.0559828	0.540451	-0.31368	0.29002	-0.0634694	-0.230426	0.539333	-0.0684494	0.144109	0.578881	0.167353	0.406991	0.313168	-0.0273875	-0.461047	-0.0933917	-0.0844443	0.426586	0.0495104
CHTOP	1341	0.309875	0.0796207	0.391113	-0.410348	-0.894637	-0.44348	0.0506473	0.207152	0.297522	0.257427	-0.0784646	0.8075	0.868364	0.286631	-0.217188	0.423895	-0.0716597	-0.553416	0.608037	0.103239	0.218487	-0.245033	0.0971654	0.352374	0.80265	0.459139	0.5865	0.350602	0.55815	-0.428463	-0.0601299	-0.145168	0.364329	0.425767	-0.0760864	0.0208235	0.489867	-0.386996	-0.175612	0.360037	-0.11022	-0.170419	-0.162049	0.330088	0.263324	-0.157453	-0.0198458	-0.0204021
CHURC1-FNTB	1343	-0.246875	0.0638271	-0.099157	0.329707	-0.00371436	-0.0669416	-0.143634	0.014784	0.293599	-0.126105	0.19158	-0.0496	0.482232	-0.0299686	0.0980648	0.279314	-0.227914	0.478903	-0.388026	-0.123391	0.0627644	-0.171861	-0.145168	-0.0706971	0.81865	0.00214132	-0.0845	-0.172397	0.11315	-0.198993	-0.0672576	0.0154312	0.0184105	-0.383719	0.164491	-0.293895	0.308764	0.0827022	-0.00524238	-0.190323	-0.00281677	0.386654	-0.126019	0.019628	-0.102363	-0.0277726	-0.000129117	-0.140886
CIAO1	1344	-0.027825	-0.111398	-0.241038	0.07507	0.168124	0.0908782	0.186172	-0.0228683	0.198029	-0.0591127	0.132213	-0.3625	0.414386	0.2038	0.0161391	0.0738092	-0.140028	-0.206998	0.145977	0.120291	0.635551	0.170951	-0.258447	-0.176023	-0.16835	-0.099038	-0.058	-0.288347	-0.04815	-0.307004	0.0846216	-0.0271205	0.344664	0.0474098	-0.0287411	0.129023	-0.0310831	-0.368982	-0.0590213	-0.0942646	-0.132324	-0.250418	0.0186799	0.252726	0.0807588	0.0715766	0.0189144	0.298988
CIAPIN1	1345	0.387125	0.0682473	-0.0637859	0.14867	-0.103694	-0.00736846	0.258534	-0.0220397	0.344738	-0.508819	-0.0483925	0.1925	1.15481	-0.305493	-0.0813524	-0.0674853	-0.0283914	0.154171	-0.00214216	-0.117859	-0.34336	-0.422645	-0.176756	0.237014	0.19465	0.0384805	0.5195	0.114517	-0.0959	-0.431284	-0.109918	-0.0195596	0.108124	0.303594	0.218087	-0.186737	-0.401867	-0.396534	-0.114037	-0.300679	-0.439865	0.265755	-0.091823	0.177958	-0.16642	0.479536	0.0319185	-0.412784
CIB1	1346	0.175125	-0.188454	-0.352564	-0.166569	-0.0870907	0.93616	0.151727	-0.26352	-0.297025	0.999488	-0.849546	-1.0335	-0.210893	0.628933	-0.086706	-0.232776	-0.0180292	0.386883	-0.371705	-0.10699	-0.350147	0.15718	0.197882	-0.256324	-1.47035	0.439256	-1.1445	0.13564	0.12215	-0.868424	-0.281889	-0.110779	0.141457	0.785761	0.170441	0.5821	0.0349281	0.281859	-0.662558	-0.554298	-0.0303954	0.495871	0.472184	0.162572	0.0980119	-0.304621	0.0779509	0.443153
CIRBP	1353	0.144125	-0.148506	0.752901	-0.16792	-0.937989	-0.235006	-0.0474878	0.528112	-0.00927383	-0.248814	-0.218585	0.8765	1.69366	-0.389465	-0.335539	-0.0773163	0.148831	0.235248	-0.187686	0.293952	0.169219	-0.201727	0.701976	0.368371	0.40765	0.656774	-0.8895	0.0690797	-0.69285	-0.0162177	0.334085	0.409625	0.107892	-0.143685	-0.160508	-0.243678	0.128321	-0.652078	-0.21912	-0.103384	-0.105079	-0.571353	0.317262	0.504589	0.150913	-0.524373	0.773046	0.186677
CISD1	1354	-0.704375	-0.069324	0.563657	-0.26946	-0.087523	0.75705	0.254144	0.58614	0.62149	0.28619	0.479661	-0.0522	-0.341954	0.121962	-0.112877	-1.17532	0.25447	0.120151	-0.263082	-0.168236	-0.168318	0.548045	-0.666707	0.157968	-0.83335	-0.158366	-0.5755	-0.330371	0.86015	0.484638	0.00939247	-0.305861	0.417569	0.127384	-0.344179	0.83668	0.350735	-0.0879535	-0.352957	0.0793863	-0.441705	-0.598759	0.13589	-0.18987	0.364887	-0.197225	-0.0215724	0.135709
CISD2	1355	-1.14637	-0.232046	-0.282826	0.270428	0.706214	0.224484	0.0830686	-0.65186	1.23842	0.493028	0.467909	-0.4445	-0.724658	-0.208679	0.4915	-0.456103	-0.216166	-0.136169	0.192491	0.107743	-0.223004	0.158608	0.177525	-1.03971	-1.25035	-0.580205	-0.9185	0.417525	0.47015	-0.273635	-0.0154522	0.0896114	0.16045	0.4767	-0.230612	0.316838	-0.450141	0.305125	-0.0415816	0.0542872	-0.302358	0.108956	0.195657	0.175147	0.440276	0.394663	0.202956	-0.173182
CKAP4	1360	0.120625	-0.0558922	-0.277632	0.586144	0.330938	-0.571609	-0.441079	-0.311634	-0.623077	-0.629441	-0.594691	-0.1265	-0.330336	-1.04326	-0.456738	0.489649	0.299318	-0.267023	-0.35095	-0.198606	-0.338674	0.385608	-0.0585164	-0.445005	-0.55435	-0.837231	-0.5665	0.392157	-0.28185	0.339009	-0.342956	0.662577	-0.290305	-0.136398	-1.39094	-0.817205	-0.0519022	0.803618	0.305393	-0.623921	-0.0958281	0.2836	-0.158074	0.0707363	0.456357	-0.123716	0.0116586	-0.398724
CKAP5	1361	-0.016875	0.0137036	0.361268	-0.104595	-0.0202204	-0.0146194	0.0516584	0.00557225	0.251823	0.199452	0.357199	0.2485	-0.13261	-0.0586851	0.0242244	0.0346032	-0.0378365	-0.0497287	0.00368391	-0.321313	-0.0985588	-0.00628132	0.0417864	0.143509	-0.96735	-0.0764206	0.0411	0.166956	0.27315	0.177254	0.065902	0.255182	-0.165356	0.175628	0.105482	0.0892954	0.0431989	0.0251832	-0.0472178	0.282095	0.313598	0.545067	-0.0611402	0.164651	-0.100803	-0.224532	0.0336421	-0.0609639
CKB	1362	-1.31987	-0.350237	-0.636327	-0.649869	0.0652114	-1.66317	-0.201393	-0.44526	0.41542	-0.0615881	0.844786	0.1545	-0.400791	1.48553	-0.461613	-1.24939	0.580189	-0.354229	0.390779	0.00111101	1.71228	-0.988752	0.363115	-0.308859	-0.10935	-0.548594	-1.4945	-1.18926	-1.02785	-0.910478	-1.46165	-0.53791	0.436837	0.233174	-1.08531	-1.01843	1.62621	-0.388964	-1.68269	-1.05086	0.0759061	0.860591	-0.591685	-0.957319	-1.49907	-0.610994	-1.83792	-0.295443
CKMT1A	1364	1.03412	-0.848608	-1.65954	0.728408	-0.651197	-0.283289	-0.866502	-0.589176	-0.748728	-0.253919	0.806937	0.2485	-1.01454	-0.458083	0.0444586	0.398795	-1.28655	-0.68538	0.268977	-0.776198	-0.471496	0.0605308	-0.471362	1.02575	0.30865	0.694434	1.8255	-1.9004	-2.00085	-0.354068	0.0337743	-1.3557	0.477059	-0.922036	0.573525	-1.41854	0.668251	-0.760305	0.116062	0.177584	-0.622195	-1.53472	-0.15424	-1.4444	-0.0694699	-1.20165	-1.04749	-0.545551
CLASP1	1368	-0.311375	-0.158446	-0.200736	0.122304	0.103161	-0.205152	-0.167098	-0.407018	0.0933102	-0.225532	-0.225001	0.04286	-0.0694328	-0.0272989	-0.0763293	-0.209688	0.146072	0.412938	0.511446	0.0589242	0.0191759	-0.180064	0.0597359	-0.212749	-0.07835	-0.352833	-0.1865	0.297012	-0.01795	-0.2369	-0.0921984	-0.208439	0.424869	0.0619403	0.14004	-0.704239	-0.569222	0.339135	0.112845	0.118061	0.199309	0.442346	-0.391527	-0.107411	-0.048851	0.0552861	-0.117228	-0.209443
CLASP2	1369	-0.128725	-0.0494324	0.0464588	0.0287023	-0.136682	-0.379373	-0.116788	0.31295	0.305715	0.34907	0.236198	0.1935	0.640709	0.115045	0.268687	-0.479639	-0.0364118	0.125141	-0.0188959	-0.342491	0.37478	0.318552	0.0657707	-0.251095	-0.03865	-0.107525	-0.5355	-0.0753035	-0.13355	0.127014	-0.364525	0.23759	0.271734	0.105093	-0.0161065	-0.413988	0.152747	-0.631898	-0.0588203	0.124071	0.0705309	0.386091	0.177968	-0.328467	0.106076	0.0372867	-0.169167	-0.0739022
CLCC1	1372	-0.191875	-0.0487445	-0.276956	-0.25268	0.765691	0.715911	-0.443777	-0.557685	0.163375	-0.0120142	-0.275331	0.2545	-0.715252	0.499658	-0.145714	-0.397224	0.152454	0.772402	-0.215886	-0.205729	0.668056	-0.335897	-0.172553	-0.763858	-0.94335	-0.48986	-0.9515	0.0730538	0.52915	0.101659	0.632165	-0.206383	-0.406373	0.0929991	0.136476	-0.362908	0.331367	0.087576	-0.0957594	0.629389	-0.159816	0.239579	0.214809	0.0191574	0.203191	0.343	0.117748	-0.113193
CLDN3	1376	0.044125	-0.72158	-0.0696906	-0.978493	-0.838874	0.0578839	0.244087	-0.384404	-0.0930202	-0.0791505	0.549416	-0.1765	0.646421	0.277378	0.120699	-0.174753	-0.819418	0.0522494	0.360183	-0.287374	0.207853	0.309243	0.379994	0.147585	-0.53635	0.0613815	-0.3595	1.00303	1.11915	-0.28356	-0.126811	0.479038	0.301759	0.726484	0.202268	0.295685	-0.0715153	0.187507	-0.371774	-0.522527	0.400868	0.427513	0.186603	0.239933	-0.373653	-0.380347	0.386713	0.210486
CLEC3B	1380	0.105825	0.437784	1.15555	0.826898	0.876752	0.666897	-0.103631	0.060406	0.754081	-0.484847	-1.05693	0.04607	0.952987	-0.376677	0.33802	-1.22097	0.00999158	-0.44818	-0.104102	1.05154	0.249534	-0.399942	0.248942	-0.4522	-0.54635	0.303157	0.6615	0.636647	-0.80985	-0.622406	-0.0385277	-0.213475	1.36126	-0.245531	-1.2131	-0.0427682	0.269725	0.562217	0.492142	0.246822	-0.00689615	-0.257154	-0.360221	0.835201	-0.167499	-0.437922	0.105222	0.307229
CLIC1	1382	0.003125	-0.00376861	-0.111364	0.462215	0.266085	0.0799578	0.459731	0.110331	-0.188484	-0.119642	0.0442792	-0.1795	-0.140361	0.345263	0.107258	0.316113	-0.261822	0.213574	0.128555	0.046079	0.11414	0.440064	-0.561024	0.184083	0.09825	0.201869	0.7315	-0.435399	-0.18205	0.0794379	-0.0334017	0.0507774	-0.0916375	-0.0829081	-0.135155	0.234496	-0.36727	-0.260406	-0.0146587	0.244439	-0.0304409	0.510057	0.371586	-0.154419	-0.085786	-0.288678	0.038705	0.337492
CLIC4	1385	-0.109375	-0.128227	0.112767	0.00682272	-0.0710665	-0.423328	-0.54962	-0.18072	-0.176733	-0.306688	-0.257731	-0.3835	-0.595937	0.0515293	0.10525	-0.479131	0.218279	0.262811	-0.0668652	-0.145143	-0.356878	-0.33989	0.0795586	-0.604149	-0.43035	-0.484764	-0.4485	-0.095314	0.03815	0.547321	-0.305054	0.370141	-0.169324	-0.124425	-0.413814	-0.507212	-0.221176	0.198966	0.251915	0.0575611	0.519836	-0.517369	0.196858	-0.524399	0.465469	-0.0975049	0.223141	-0.610764
CLINT1	1388	0.457125	0.15508	0.0484931	0.140789	-0.647584	-0.0212144	0.168676	0.191889	-0.133676	0.143741	0.14696	-0.4275	0.290716	0.250931	0.288345	0.256098	-0.260605	0.18943	0.0536204	-0.0394053	-0.0157917	0.215848	0.304471	-0.0417294	0.64865	0.470258	0.3935	-0.100933	0.02215	0.0128124	0.262834	0.284525	-0.229954	-0.0942953	0.0492945	0.12593	-0.406731	0.144366	-0.00743676	-0.148518	-0.0603159	0.0516034	0.259298	0.160064	0.0307973	0.0894659	0.234795	0.0863099
CLIP1	1389	0.437725	-0.122692	-0.0911905	-0.0858411	-0.310948	-0.0109354	0.0480663	0.284474	-0.0354158	0.164527	0.433246	-0.0371	0.256617	0.0746085	0.16709	0.413024	0.36638	0.32719	-0.156621	-0.128795	0.0940352	0.471094	-0.18422	-0.274209	0.48865	0.414142	0.7305	0.140872	-0.46385	-0.259806	-0.16496	0.350777	0.0207386	0.179768	0.461496	-0.336541	0.0791913	0.056911	0.232591	-0.284903	-0.0395704	0.152332	0.190325	-0.139879	0.010121	0.0211705	-0.115205	-0.431992
CLPB	1400	0.318625	-0.21615	0.397642	0.175156	0.0235554	0.0506256	-0.0772905	0.384538	0.0497131	0.0733374	0.231794	0.0063	-0.303617	-0.235966	0.147663	0.351485	-0.170549	0.178989	-0.319701	-0.0175419	-0.299419	0.165044	0.396071	-0.117694	0.17865	0.104786	0.5245	0.427757	0.21315	0.178912	0.472868	-0.295702	0.12459	-0.219894	0.0356575	0.0146693	-0.374348	0.18182	0.0956338	0.332656	0.277514	-0.265838	0.299459	0.154548	0.0361696	0.0717992	-0.109598	0.406966
CLPP	1401	-0.15648	-0.000178535	0.141953	0.238757	-0.557889	-0.214714	-0.0875172	0.432995	-0.535618	0.563433	-0.327726	0.6675	-0.372549	0.401246	-0.22226	-0.290507	0.0173759	-0.35579	0.296906	-0.539633	-0.459936	0.816624	-0.479376	-0.0453885	0.62965	-0.326022	-0.2375	-0.425527	-0.69085	-0.336378	-0.0167366	-0.250614	0.0267546	0.0797576	0.0575857	0.596815	-0.618392	0.116838	0.111418	0.132493	0.829035	-0.403216	-0.164635	-0.16369	-0.0837045	0.335807	0.149803	0.210612
CLPX	1404	0.294325	-0.187546	-0.141739	0.609729	0.200424	0.0669765	-0.00244952	0.332385	-0.0955391	0.0685834	0.256947	-0.1855	0.194015	-0.237079	0.0270655	0.548104	0.110663	-0.0169832	-0.147548	-0.28115	0.0135495	0.196754	0.226181	0.554383	0.55665	0.0670974	0.4425	-0.258634	-0.04465	0.218558	0.20392	-0.218966	0.138307	-0.115208	0.168482	-0.00683236	0.212967	0.117796	-0.0486045	0.275619	0.0193361	0.0508338	-0.00404131	-0.0892986	-0.0497674	0.231557	-0.0908165	-0.0415393
CLTA	1408	0.434625	0.0409459	-0.208039	0.194	0.624541	-0.20401	-0.0445989	0.457719	-0.0924449	0.409472	-0.336581	-0.3455	-0.214427	-0.00279553	-0.335176	0.480812	0.180672	0.00310507	-0.0200604	-0.262116	-0.102843	-0.00927507	0.342083	-0.262596	-0.57235	-0.17231	-0.3805	0.198241	-0.07895	0.492695	0.186007	-0.0498607	-0.209781	0.312932	0.248043	-0.331027	-0.471184	0.26895	0.0550846	-0.359759	-0.152496	0.306529	0.389534	0.206955	-0.257842	0.158036	-0.142585	-0.201425
CLTB	1409	-0.579375	0.103492	0.413584	-0.738412	-0.614872	0.370773	-0.273153	0.126568	-0.389061	0.0875382	-0.120906	-2.3935	-0.567486	0.359105	0.0515843	-1.03331	0.0330619	0.0605611	-0.532054	-0.17544	-0.108313	0.934051	-0.172856	-0.842569	-2.29035	-1.06838	-1.7145	-0.0131754	-0.25385	0.357249	0.538331	-0.149366	-0.192913	-0.0725469	-0.654828	-0.376044	0.0706259	0.0408904	0.582306	0.0177677	-0.223771	0.172119	0.149224	-0.219855	0.109368	0.145057	0.735815	0.263328
CLTC	1410	-0.270875	0.0941984	0.0107122	0.576487	0.586	-0.0537295	-0.128344	0.147695	-0.00823016	0.160164	-0.254148	0.1314	-0.673688	0.104868	-0.200496	-0.313158	-0.071633	-0.0142156	-0.192925	-0.269118	-0.113012	0.141148	0.247395	-0.393154	-1.18035	-0.523419	-0.9815	0.0176905	-0.16915	0.350201	0.170949	0.0996157	0.0260526	0.200792	0.0505071	-0.273178	-0.224391	0.256046	0.21929	-0.0749485	-0.0221364	0.077525	0.176492	0.00350568	0.165565	0.18049	0.277172	-0.0168457
CLU	1411	2.21513	0.717984	-0.00916783	2.36236	1.86616	0.62275	-0.493916	-0.33453	0.40724	-0.0195738	-1.1975	-0.4215	0.225774	-0.109117	-0.121509	-0.43609	-0.37739	0.638164	-0.771532	-0.290441	-0.614481	0.0811146	0.485235	-0.319616	-0.16435	-0.355276	-0.3695	0.2643	-1.55085	-1.06312	-0.542573	-0.20951	-0.0190369	-0.47544	-0.690245	0.231725	0.161768	-0.0334733	-0.400204	-0.674886	-0.31021	1.17283	-0.266218	-0.313618	-0.823872	-0.613372	1.30164	0.336558
CLUH	1412	-0.324375	-0.0403602	0.175297	0.327205	0.278553	-0.169198	-0.0132459	0.190008	-0.0292106	0.302337	0.439037	0.1445	-0.424669	-0.278126	0.0633387	-0.212009	-0.0565762	0.117621	0.124102	-0.0589615	-0.0477359	-0.0286312	0.0356689	0.0358825	-0.81835	-0.421594	-0.3675	-0.244086	-0.00015	0.730865	-0.13561	-0.617664	-0.156229	-0.188927	0.335714	0.960373	-0.22314	-0.078069	0.0201124	0.0186755	0.414744	-0.0926463	-0.0475556	0.0326059	-0.197517	0.0844535	-0.19827	0.212781
CMAS	1414	0.498625	0.141049	-0.155178	-0.0138886	-0.347165	-0.239149	0.0207053	-1.51668	0.206454	-1.13085	-0.302096	0.5255	-0.176501	-0.0457722	-1.03397	-0.940073	0.496278	0.121832	0.148185	0.419162	0.220537	-0.793825	-0.0188964	-0.672687	-0.65435	0.318529	-0.5415	-0.284915	0.28015	0.116927	-0.442254	-0.0477822	-0.856149	-0.34001	0.165787	-0.429785	0.541217	-0.436614	-0.5542	0.911169	-0.341075	-0.0595156	-0.129189	0.714944	0.0518828	-0.168359	-0.116525	0.345698
CMBL	1415	-0.024875	0.585294	-0.245405	0.773542	-0.539898	0.0375776	-0.0100676	-1.29935	-0.474719	-1.51903	0.620414	1.2865	-1.43555	-0.212184	-0.184242	-0.642491	-0.319767	1.28939	-0.640634	-0.537448	0.254741	-0.135116	-1.27088	-0.917379	-0.70135	0.249231	0.00587	-0.835081	-0.93485	0.207933	-0.31536	0.193368	-0.209761	-0.608715	-0.329852	-0.749419	1.1925	-0.0076188	0.097178	-0.37891	-0.994086	-0.0711844	-0.0170496	-0.495239	-0.238461	-1.18719	-1.18785	0.853775
CMPK1	1418	0.374925	0.0787303	0.273551	0.165941	0.613893	0.782644	0.936803	-0.131701	0.139735	0.192303	-0.2971	-0.2475	0.238533	-0.069443	-0.0952232	0.534013	-0.0147366	-0.0687164	-0.580562	0.128631	0.115226	-0.0842997	-0.185291	0.0153246	0.78465	0.702412	0.6655	-0.305975	0.41915	-0.729585	-0.41223	-0.0177915	-0.524541	-0.0142855	0.469754	-0.798518	-0.201028	-0.026209	-0.088598	0.742184	-0.256228	0.470807	0.073536	-0.197461	0.0360577	-0.0122122	0.0983385	0.0122766
CMPK2	1419	0.665625	0.777396	-1.4023	0.722315	-0.985922	-0.76038	0.228133	0.101602	0.0253387	-0.0346175	-0.385221	-0.6335	-0.697421	-0.57516	0.527319	-0.216191	-0.396598	-0.460659	0.192612	-0.31953	-1.08756	-0.424745	0.331311	-0.665956	0.12665	0.130698	-0.1285	-0.267893	0.55115	-0.165967	-0.399866	0.0979711	-0.681796	0.466069	-0.254898	0.263046	0.018794	-0.197565	-0.0322237	0.297558	-0.588363	-1.00461	-0.575977	-0.267035	0.112982	-0.0329041	-0.542041	0.763114
CNBP	1424	0.352125	0.107398	0.28636	-0.803875	-0.7301	-0.176646	-0.169687	0.464523	-0.528132	0.160133	-0.301016	-0.2225	0.944692	0.430766	0.00330377	-0.0898068	0.297278	0.4064	0.0988727	-0.048131	0.322934	-0.321793	0.168692	0.589858	0.28865	0.713819	0.1575	0.535546	0.83515	0.312302	-0.147432	-0.261955	0.0222316	-0.0555141	-0.0820243	-0.37462	-0.165863	0.185691	0.11888	-0.190355	0.162139	0.848418	0.459002	-0.356419	-0.819538	0.3431	-0.138639	0.377094
CNDP2	1426	0.577625	-0.194653	-0.268457	-0.278	-0.0712717	0.400479	0.0484238	-0.137973	-0.689201	0.307409	0.0520199	-0.1805	-0.0475772	0.228102	0.17041	0.150151	-0.331053	-0.0801487	-0.256992	0.0981055	-0.365051	0.0254782	0.184184	-0.0637544	-0.25435	-0.0488703	-0.1435	-0.030172	0.41115	-0.382922	-0.581804	-0.0553988	0.28343	0.0328243	0.112996	-0.171475	-0.0835172	-0.20048	-0.248573	1.05202	0.121745	-0.161304	1.02249	0.165124	0.177513	0.0625911	-0.773299	0.466728
CNN1	1429	-1.36688	-1.65247	-0.439485	-0.0477319	-1.48211	0.275227	-1.87061	-1.60468	-1.25001	-2.29145	0.28845	-1.4335	-1.07863	-1.75511	0.864691	-1.50234	0.1551	-1.21306	-0.492599	0.0583424	-0.623271	-1.91009	-1.15981	-1.57595	0.41065	-0.558173	-0.5085	-2.76	-0.21885	-1.76856	-0.7867	0.729543	-0.644658	-0.755991	-2.10539	-0.757897	-0.141711	0.088339	0.20364	-0.81848	0.411564	-0.879689	-1.08721	-1.8544	1.05494	-0.298592	-0.0513066	-0.881239
CNN2	1430	-0.718875	-0.62827	-0.2304	-0.277376	-0.213776	-0.513638	-0.680859	-0.826858	-1.21942	-0.471538	-0.87572	-1.1035	-0.907343	0.0627111	0.0525636	-0.229527	-0.314718	-0.358392	-0.834147	-0.117613	-1.26419	-0.082322	-0.571213	-1.32006	-0.75235	-0.738243	-0.3155	0.617036	0.03215	-0.0928265	-0.679871	0.925816	-0.578859	0.263482	-1.17452	-1.18499	-0.395809	0.345579	0.333141	-0.49409	-0.111192	-1.12527	0.121415	-0.829949	1.00825	0.142921	0.152963	-0.0998723
CNN3	1431	-0.187375	-0.223757	0.102368	-0.042278	-0.653591	0.163201	-0.783281	-0.477007	-0.711888	-0.476767	-0.481829	-0.5815	-0.0749381	-0.689922	0.112985	-0.504003	-0.086543	-0.616349	-0.353416	-0.186195	-0.58499	-0.176918	-0.429544	-0.892443	-0.28335	-0.527648	0.6055	0.239939	0.46115	-0.225462	-0.818965	0.760237	-0.718051	0.291844	-0.531117	-0.624591	-0.334709	0.430858	0.341296	-0.403559	0.154944	-0.671256	-0.253954	-0.943341	0.906329	0.0110332	0.299867	-0.524839
CNOT1	1434	-0.250875	0.13374	-0.114804	0.20554	0.173688	-0.00156486	0.0646107	0.112532	0.179992	0.0653408	-0.12667	0.1445	-0.00422345	-0.0893061	0.0347247	-0.209812	-0.00670159	0.143013	0.301647	0.189596	0.0468966	-0.264862	0.180891	0.0959913	-0.27735	-0.501209	-0.6145	0.324849	0.14315	-0.0192849	-0.14985	-0.0173416	0.161331	0.0720676	0.251759	0.120561	0.168233	0.193841	0.0931879	0.127944	-0.0954319	0.0349385	-0.0388866	0.139534	-0.0377923	0.0920653	0.0469317	-0.0632919
CNP	1443	0.194625	0.265039	0.00690334	-0.0741705	0.118747	-0.281865	0.00701247	-0.163258	0.107073	0.10534	-0.23563	0.0758	-0.53706	-0.273687	0.0713899	-0.392793	0.134871	-0.53129	0.271722	-0.348359	0.663941	-0.139174	0.450557	-0.534347	-0.53435	-0.0310004	-0.2435	0.055646	-0.16605	-0.54409	-0.203634	-0.015502	0.406047	0.299628	0.00663165	-0.116845	0.190719	-0.0775927	0.155298	-0.022309	-0.0314723	0.12335	0.0598219	0.276349	0.0843842	0.0451472	-0.188147	0.183985
CNPY2	1444	0.450625	0.202358	-0.399176	0.0632222	-0.396612	0.234621	0.106481	-0.228644	-0.399364	-0.199243	-0.344889	-0.1825	0.323706	0.13802	0.0209693	0.0306467	0.26428	0.0701475	-0.244724	-0.207141	-0.26766	0.381674	0.2241	0.530447	0.27265	-0.370243	0.1635	0.31657	-0.02795	-0.315089	-0.316242	0.0358494	-0.472204	-0.00826097	0.0748144	-0.22559	0.0390715	-0.1683	0.0716441	0.305916	-0.0420496	0.172435	-0.272273	0.254444	0.193886	0.209506	-0.199903	-0.144864
CNPY3	1445	-0.399375	0.134638	-0.507177	0.0952082	-0.128802	-0.421829	0.17833	-0.590134	-0.107784	0.115981	0.111765	-0.6295	0.175493	0.35574	-0.246521	0.0546333	-0.0506482	0.0857552	0.459112	-0.0643496	0.144834	0.318883	-0.128612	-0.224987	0.15465	-0.339213	-0.4675	0.702023	-0.06905	-0.489755	0.417328	-0.200991	-0.475739	0.327538	-0.318321	0.429651	-0.208465	-0.103926	0.0780234	0.131226	-0.0730271	-0.0350769	0.0981671	0.0772674	0.164818	0.125394	-0.247605	0.337399
COASY	1460	0.038125	0.0905845	0.00389458	0.588708	0.369103	-0.0220796	-0.183346	-0.193182	-0.330354	0.56127	0.0419058	0.5015	-0.189738	-0.412282	-0.282488	0.292103	-0.386577	-0.75276	0.143314	-0.0334525	0.647676	-0.0758866	0.0425452	0.361871	-0.18735	0.406584	-0.0379	-0.206965	0.35215	-0.291125	0.00215495	0.0468818	0.156787	-0.0125221	-0.215678	0.366608	0.0187134	0.0928287	0.00127617	0.382353	0.648959	0.034485	0.00753257	0.172855	0.117228	0.200213	-0.290568	0.14319
COG2	1464	-0.221175	0.0773546	-0.239266	0.542342	-0.0258313	0.399998	-0.186856	-0.366365	0.0450258	0.0732679	-0.125649	0.7035	0.284474	0.215619	0.0792634	0.321909	0.276224	-0.135661	0.212387	0.127712	0.0935582	-0.0459175	0.176151	0.493295	-0.34735	-0.198276	-0.5425	0.0831135	0.18315	0.0256987	-0.329957	0.196549	0.0111608	0.0862029	-0.1948	-0.0683276	0.157168	0.0611215	0.204078	0.536498	-0.0489743	0.168623	0.0965142	-0.0128733	0.0787194	0.275346	0.166418	-0.0384909
COG3	1465	-0.104875	0.0209036	-0.0952341	0.421769	-0.0722713	0.0832617	-0.114839	-0.307466	0.228898	0.108695	-0.0197507	0.6835	-0.17538	-0.165194	-0.0827819	-0.608046	-0.119078	-0.132995	0.22779	0.00221818	0.338445	-0.104986	0.246267	-0.128558	-2.60035	-0.80705	-0.3145	0.309601	0.02415	-0.103344	-0.13446	0.233341	-0.0128541	0.0431499	-0.193075	0.0837549	-0.101641	0.323854	0.238344	0.64489	0.00259239	0.178552	-0.080341	0.114203	0.0311517	0.23526	0.178281	0.1306
COL11A1	1472	-0.904375	-0.53066	-0.256068	-0.331954	-0.32308	-0.828572	-1.64927	-0.689751	-0.0121569	-0.772113	-1.61084	-1.7735	-1.29307	-0.716002	0.344057	-0.870227	0.711001	-0.766079	-0.35812	0.357849	-1.13605	-0.860486	-1.00488	-1.73346	-0.48835	-1.77892	0.6975	-0.0642015	-0.21185	-1.04123	-0.674276	0.319307	0.311319	0.434257	-1.34705	-1.99267	-1.1612	-0.110818	-0.178124	-0.738257	-0.460085	-0.726556	-1.4307	-0.399841	0.716618	-0.0828445	0.705225	-0.890958
COL12A1	1473	-0.299375	0.0439153	0.322521	0.103125	0.257021	-0.613749	-1.12273	-0.759862	0.455318	-0.645603	-0.670636	-0.0613	-0.43781	-1.24946	0.275853	-0.537017	-0.146911	-1.09404	-0.766586	-0.297967	-0.077224	-0.542344	-0.421922	-0.316526	-0.35135	-0.623314	1.0055	0.188292	-0.46785	-0.606163	-0.458822	0.450947	-0.688292	0.881452	-1.22222	-1.54038	0.173111	0.355316	0.318928	-0.239826	-0.124565	-0.767094	-0.820847	-0.068179	0.536223	-0.395542	0.489242	0.248303
COL14A1	1474	-0.716375	0.599386	1.13846	-0.406199	-0.0799523	1.42431	-0.227559	-1.78402	1.0472	-1.12438	-0.981861	-0.4225	-0.422227	-0.4923	0.187918	-1.41044	0.459142	-1.0749	-0.827053	0.284161	-0.992839	-1.81675	0.331923	-0.489439	-0.55435	-0.0435194	-1.1445	-0.668496	-0.93885	-1.87999	0.615894	-0.872885	-0.394809	-1.74818	-1.77033	-0.772737	1.55581	-0.307367	-0.415919	0.170212	-1.14652	-0.66912	-0.711569	1.29004	-0.170578	-1.12148	-1.4989	1.12057
COL18A1	1477	0.283125	0.561295	0.0289145	-0.457306	1.66215	-0.159489	-0.246501	0.45408	0.629311	-0.592046	0.0107963	0.4615	0.0419233	-0.466112	-0.0958772	-0.669368	0.354732	-0.0169625	0.372376	-0.109193	0.474802	-0.434135	-0.142584	-0.0367852	0.69265	0.440698	0.4065	-0.0914727	-1.01285	-0.527063	-0.0440612	-0.505306	0.372862	-0.671885	-0.318597	0.551849	0.690251	-0.0849318	0.221909	0.0531187	-0.291707	0.962089	-0.520001	0.142281	-0.263212	-0.265733	-0.0884488	0.0387424
COL1A1	1478	-0.659375	-0.176413	1.13	-0.262163	0.319013	0.57982	-0.700069	-1.0662	1.15409	-0.898919	-1.30392	-0.4965	-0.241838	-0.495664	-0.0562918	-1.84932	0.186119	-0.893195	-0.79879	0.379559	-0.305798	-0.927255	-0.479053	-1.59062	-0.88635	-0.799731	-0.7705	-1.37416	-1.95085	-2.6183	-0.182477	0.0184775	1.10576	-0.425066	-1.59852	-0.565745	0.584208	-0.0370826	-0.253909	0.0295483	-0.526192	-1.25593	-0.981036	0.741341	0.337421	-0.811539	-0.04826	0.384328
COL1A2	1479	-0.917375	-0.222752	0.921039	-0.539591	0.344661	0.213179	-0.689737	-0.789407	0.74737	-0.933087	-1.02669	-0.9735	-0.537447	-0.859529	0.0325989	-2.03999	0.279744	-0.93596	-0.767249	0.28785	-0.447557	-0.780565	-0.406518	-1.6716	-1.05035	-1.07534	-0.8285	-1.06333	-1.83085	-2.24089	-0.365789	-0.0494888	1.04327	-0.43253	-1.53584	-0.559005	1.04718	-0.013638	-0.211634	-0.0681744	-0.507989	-1.39351	-1.08426	0.763096	0.23725	-0.830507	-0.228144	0.289505
COL3A1	1481	-0.185875	-0.109746	0.372317	-0.288388	0.723429	0.47827	-0.668722	-0.531102	1.16473	-0.648104	-0.822266	-0.5095	-0.234769	-0.95013	0.102715	-1.20959	0.285157	-1.04468	-0.870201	0.292543	-0.458981	-0.591484	-0.725546	-1.20448	-0.99035	-1.24885	-0.4845	-1.13899	-1.39085	-1.68561	-0.522988	0.187507	0.848374	-0.201452	-1.36448	-0.63984	-0.469819	0.316818	0.0211158	-0.316384	-0.314674	-1.08869	-0.877379	0.115211	0.327709	-0.395111	0.310684	-0.215131
COL4A1	1482	-0.034875	0.249815	0.211979	-0.119452	0.899046	0.0180434	-0.152381	0.296603	0.431275	-0.452146	0.181229	0.2445	-0.458808	-0.543226	0.38964	-0.841458	0.10107	-0.316099	-0.100315	0.508555	0.332797	-0.389213	-0.479546	-0.596606	0.24765	0.870901	0.3265	-1.57176	-1.11085	-0.930794	-0.131296	-0.0852361	0.418755	-0.597988	-0.107342	0.363639	0.583648	-0.619691	0.302855	-0.0136109	-0.227551	-0.0340036	-0.481077	0.0561403	-0.0697863	0.408006	0.0220471	-0.188179
COL4A2	1483	-0.073375	0.171734	0.12176	-0.0171188	0.940217	0.113852	-0.126791	0.316696	0.391602	-0.441907	0.103877	0.0795	-0.180558	-0.448903	0.504025	-0.742867	0.397135	-0.265667	-0.217357	0.477592	0.201093	-0.21169	-0.509939	-0.514417	0.12745	0.844381	-0.0303	-0.967407	-0.66285	-0.986999	-0.120421	-0.213173	0.384697	-0.454333	-0.120166	0.377567	0.400545	-0.285613	0.349217	-0.0965823	-0.298112	0.147536	-0.442372	-0.0335583	-0.133652	0.288057	-0.0854814	-0.229046
CERT1	1484	-0.098875	-0.139407	-0.46103	0.270404	0.160204	-0.112007	0.623136	0.549126	-0.241634	0.225846	-0.0368712	0.02682	-0.0665318	0.207221	-0.192115	-0.121721	0.0777373	-0.2358	-0.317717	-0.515253	0.0857076	-0.0629385	-0.0992304	0.0348144	0.27965	-0.0501855	0.2435	-0.123669	-0.08025	-0.143834	-0.0979042	0.353165	0.353121	0.0190136	0.115417	-0.283072	-0.237311	-0.222758	-0.229055	-0.629873	-0.23035	0.374487	-0.0273045	0.332914	0.119199	-0.230686	0.146201	-0.319301
COL5A1	1486	-0.321025	-0.0504561	0.374998	-0.179673	0.954034	-0.315848	-0.93901	-0.440115	1.17241	-0.641978	-0.961442	-0.3685	0.0780011	-0.532545	-0.314585	-0.67664	0.125154	-0.344403	-1.16418	0.452769	-0.46278	-0.510978	-0.647537	-0.585668	-0.66435	-0.805764	-0.2375	-0.0794544	-0.64685	-1.2926	-0.488941	0.550807	0.728107	0.0273855	-1.28577	-0.654492	-0.474427	0.385737	0.333621	-0.41441	0.155804	-0.496707	-0.52499	0.0100508	0.347916	-0.182072	0.301734	-0.290187
COL5A2	1487	-0.018775	-0.279327	0.0729631	-0.214059	0.524586	-0.0515151	-0.74027	-0.641452	0.757888	-0.64201	-0.728741	-0.4335	-0.196898	-0.649215	-0.0540332	-0.733974	0.164221	-0.640167	-1.0631	0.329871	-0.608204	-0.60782	-0.647665	-1.05119	-0.21435	-0.629108	0.0293	-0.935605	-0.41985	-1.07856	-0.475451	0.523613	0.483197	0.179986	-1.10058	-0.698455	-0.397927	0.288871	0.0085609	-0.274338	-0.0521387	-0.495911	-0.339955	-0.0282339	0.550775	-0.0982697	0.42214	-0.137861
COL6A1	1489	-0.047775	0.0827521	1.00986	-0.0161793	0.83671	0.416152	-0.373186	-0.591818	1.41896	0.184396	-0.446263	-0.2095	-1.10031	0.286262	0.166819	-0.99234	-0.011379	-0.627284	-0.965574	0.511491	0.0268636	-0.216045	-0.288709	-0.36306	0.42365	-0.327096	-0.7505	-0.275682	-0.36085	-0.96548	-0.367411	-0.278194	0.789869	-0.31426	-1.03654	-0.0306021	0.252884	0.161101	0.0497818	-0.292299	-0.779669	-0.670489	-0.499802	0.183257	0.0502542	-0.192345	0.0775115	-0.175347
COL6A2	1490	-0.100455	0.0900475	0.908925	-0.0384946	0.740855	0.446403	-0.240349	-0.479434	1.43969	0.183388	-0.410687	-0.3155	-1.045	0.158866	0.15437	-0.834044	-0.0524126	-0.464972	-0.887131	0.499678	-0.0796399	-0.227599	-0.31499	-0.332685	0.08465	-0.455805	-0.8015	-0.278865	-0.52285	-0.867777	-0.37973	-0.249284	0.651943	-0.386206	-1.01025	-0.0745205	0.392927	0.084959	0.0254068	-0.342214	-0.642854	-0.608803	-0.386781	0.195508	0.0488327	-0.239665	0.00786199	-0.146761
COL6A3	1491	-0.187375	0.0391021	0.957015	0.0661377	0.810244	0.385164	-0.330766	-0.533292	1.30334	0.161705	-0.394569	-0.5685	-1.0883	0.31204	0.123058	-0.850236	-0.0854568	-0.61575	-0.925364	0.394533	0.0030412	-0.213671	-0.169233	-0.379027	-0.01875	-0.345928	-0.8865	-0.0703897	-0.49685	-0.951986	-0.316835	-0.255885	0.678296	-0.352169	-1.05925	-0.0725008	0.332918	0.347169	0.0493225	-0.297593	-0.69218	-0.73058	-0.473769	0.223402	0.0636206	-0.219853	0.102385	-0.199885
COLGALT1	1498	-0.327375	-0.661526	-0.15182	0.18002	-0.0749698	-0.455405	-0.353565	-0.662539	0.00132192	0.0828439	0.133429	-0.5355	-0.836812	-0.126814	-0.100357	-0.125137	0.0863833	-0.23646	-0.131338	-0.111866	-0.217661	-0.078732	1.39887	-0.504772	0.38665	-0.495617	0.2925	0.580775	0.04015	0.102249	-0.427173	0.860545	-0.300615	-0.0463369	-0.17851	0.454349	-0.530136	0.460448	0.0748137	-0.348373	0.0683387	-0.0924641	-0.106279	0.254209	0.30239	0.244584	-0.0331911	-0.382204
COMMD4	1505	0.04311	-0.207271	0.0509145	0.0688177	0.410363	0.024091	0.116683	-0.178134	0.24236	0.228795	-0.0316031	-1.0535	-0.0760682	-0.051487	-0.216512	0.54912	0.00327125	-0.355954	0.255054	-0.0181559	0.212071	-0.0457473	0.0235041	-0.108097	-0.25935	-0.166927	0.2525	-0.271527	0.02715	0.0317946	0.154019	0.190771	-0.256994	0.266539	-0.0399193	-0.098397	-0.0936984	0.141993	0.0774191	-0.0321294	0.0762746	0.100549	-0.156042	-0.177465	0.0115633	0.0794496	-0.072703	-0.175247
COMT	1509	0.372125	-0.129635	-0.502829	0.0574673	0.200654	0.346309	-0.210132	-0.493929	-0.381539	0.00467035	-0.0736586	-0.1805	-0.0431782	0.105515	0.23485	0.166926	-0.45526	-0.423088	-0.524766	-0.260343	-0.0422457	0.295921	-0.214283	0.114991	0.21365	0.396386	1.0655	-0.172491	-0.24085	0.0933786	-0.0760451	-0.017421	-0.135922	-0.158275	-0.107312	-0.420108	0.178241	0.152784	0.0919203	0.311736	-0.070307	0.244454	-0.0938285	-0.187683	-0.302159	-0.322119	-0.0327476	-0.190122
COPA	1510	0.111625	-0.0632416	-0.149664	-0.03626	0.0374766	0.122479	-0.0762696	-0.385016	-0.0334743	0.195557	0.303343	0.4715	-0.417602	0.0121936	-0.146406	-0.12539	0.00764984	-0.240169	-0.239409	-0.124235	-0.0951344	0.250482	0.160403	-0.246691	-0.32235	-0.315429	-0.0287	0.390786	-0.01955	0.228632	0.128678	0.142571	0.0521685	0.164739	-0.068537	-0.0541375	-0.121106	0.191066	-0.0279597	-0.0112748	-0.0183132	0.011176	0.234564	0.185733	0.205003	0.214451	0.331564	0.155139
COPB1	1511	0.074125	0.00562224	-0.106086	-0.0178594	0.0131289	0.0932041	0.00718662	-0.268229	0.000153245	0.164324	0.27443	0.3645	-0.591894	0.0317207	-0.0865729	-0.329152	-0.0939238	-0.151072	-0.140813	-0.0201264	-0.209663	0.267426	0.210224	-0.324299	-0.80535	-0.435666	-0.3895	0.152842	-0.12205	0.218569	0.106801	0.154045	0.0107837	0.203735	-0.0917402	-0.0478491	-0.128574	0.132138	0.0333243	-0.0702156	0.0419667	-0.0945126	0.247878	0.224833	0.196264	0.175962	0.27067	0.12747
COPB2	1512	0.140625	-0.0527927	-0.0296185	0.0765809	0.0556214	0.0542448	-0.0112562	-0.452067	0.0979767	0.213086	0.587395	0.1925	-0.501608	0.046888	-0.171731	-0.0353563	-0.0269825	-0.259581	-0.164049	-0.0772667	-0.0723374	0.191222	0.203694	-0.21335	-0.51235	-0.20246	-0.2895	0.214069	-0.03565	0.380608	0.0703485	0.046599	0.0131445	0.1916	-0.0549861	-0.089966	-0.122988	0.248006	0.0791495	-0.0841223	-0.0530303	-0.00901334	0.192177	0.213489	0.223	0.297599	0.270476	0.161811
COPE	1513	0.228125	-0.0649118	-0.12814	0.1142	-0.113585	0.22751	-0.0368674	-0.329801	-0.0666975	0.169508	0.298125	-0.0725	-0.182287	0.0171562	-0.111972	0.180517	-0.0592942	0.0191282	-0.153074	-0.0226853	-0.0972812	0.200831	0.203049	0.0553025	-0.02435	-0.274893	0.2105	-0.181935	-0.19285	-0.0975306	0.123422	0.156274	-0.00933056	0.176503	-0.0533036	0.00186438	-0.0468102	0.280848	-0.0230697	-0.0341021	-0.029943	-0.0936287	0.145464	0.118767	0.121991	0.185707	0.21512	0.122667
COPG1	1514	0.071625	-0.0733103	0.00413032	-0.0797972	0.0284605	0.161976	-0.233429	-0.387196	-0.0608416	0.23917	0.266303	0.3655	-0.507259	-0.0511421	-0.05652	0.0180698	-0.0852824	-0.197468	-0.393721	0.0370104	-0.180293	0.288106	0.128029	-0.192014	-0.63135	-0.192123	-0.05	0.256129	-0.16815	0.26524	0.243801	0.133828	-0.0746862	0.344549	-0.142193	-0.53706	-0.165088	0.198482	0.0687235	0.0281971	0.0272753	-0.216055	0.236784	0.0948546	0.256564	0.297966	0.368064	0.128368
COPG2	1515	0.291625	0.0874396	-0.268821	0.394439	0.259466	0.10714	0.345621	-0.275416	-0.109903	0.024255	0.286245	0.5825	-0.619881	0.267734	-0.282712	-0.483719	0.184299	0.112207	0.182448	-0.297992	-0.00618033	0.179351	0.271977	-0.603216	-0.68235	-0.36611	-0.8505	0.0195538	-0.17995	0.381599	-0.221782	0.2908	0.0850896	-0.290681	0.0504474	0.464666	0.0314437	0.275726	-0.0962994	-0.0615091	-0.0457866	0.206655	0.125242	0.412486	0.0579606	-0.190538	-0.15437	0.352699
COPS2	1516	-0.265875	0.140345	-0.0409148	0.263064	0.099079	0.128849	0.193451	0.191067	0.0271592	-0.116399	-0.0614407	-0.0835	-0.458928	0.229318	0.00571501	-0.343586	-0.268625	-0.0256157	0.0145105	-0.20823	0.0677486	0.302755	0.238905	-0.055693	-0.93135	-0.176635	-0.0624	0.419321	0.15815	-0.020844	0.208904	0.110006	-0.210887	-0.032833	-0.184363	-0.109338	0.00902242	-0.0667613	0.0366612	-0.0390963	-0.333369	0.322659	0.171286	0.204138	0.162977	0.0987187	0.188805	-0.0782296
COPS3	1517	0.000125	0.142374	0.0058996	0.0388952	0.0531667	0.0717412	0.102736	0.0806292	0.0394951	-0.0749195	-0.145194	0.1316	-0.215857	-0.0102643	0.0386952	-0.33526	-0.123794	-0.366044	0.0469938	-0.182338	-0.00687058	0.301966	0.215809	-0.506992	-0.61235	-0.252569	-0.4185	0.285512	0.08515	0.0285889	0.17244	0.113139	-0.26569	-0.0872661	-0.190256	-0.0834893	0.149105	0.133741	-0.00227054	-0.0552736	-0.236319	0.428365	0.170553	0.396019	0.0445855	0.100909	0.268188	-0.00935649
COPS4	1518	0.161625	0.136186	-0.0264277	0.135777	-0.0673076	0.127983	0.177525	0.139642	0.159187	-0.0276471	-0.0993856	0.3165	0.0826485	0.0408282	0.10302	0.165678	-0.0927592	-0.105373	-0.016467	-0.10361	0.0286419	0.258411	0.21003	0.182739	-0.07005	0.164573	0.3475	0.194831	-0.02015	0.0593573	0.156373	0.0932062	-0.373992	-0.0469989	-0.250845	-0.149389	0.141377	0.195505	-0.103345	-0.0668689	-0.207926	0.210987	0.0398276	0.279969	0.106345	0.138327	0.249864	0.100727
COPS5	1519	-0.157875	0.31693	0.0608515	0.0474399	-0.084894	0.0454537	0.246384	-0.0247551	-0.0397151	-0.0451572	0.0886027	0.0149	-0.105615	0.0408737	-0.0648595	-0.150122	-0.0359216	0.114576	0.178736	-0.318339	0.0206755	0.0660638	0.32067	-0.043918	-0.43435	0.0513603	0.1255	-0.110256	-0.13745	-0.20959	0.111134	-0.0101778	-0.0568914	0.0222055	-0.102807	-0.09739	0.118935	0.11052	-0.0713127	-0.0991753	-0.105927	0.0451766	-0.103617	0.0770703	0.154349	0.164314	0.145805	-0.0276896
COPS6	1520	0.051625	0.21038	0.0291056	0.0467006	0.0877128	-0.02764	-0.0278118	-0.0237706	0.29855	-0.166413	-0.146338	0.0002	0.0688714	0.019475	0.00519239	0.138522	-0.0934915	-0.0777169	0.0352478	-0.104885	-0.0515419	0.28005	0.182042	0.05976	-0.29935	0.208152	0.5225	0.160257	0.21115	-0.253969	0.132209	0.0213692	-0.03341	-0.0688075	-0.1839	-0.0193766	0.1694	0.114526	-0.0849605	-0.0361294	-0.12829	0.299048	-0.0578731	0.369154	0.0503543	-0.0465409	0.208771	0.109535
COPZ1	1524	0.147825	-0.0774425	-0.172998	-0.0220013	-0.237296	0.0914295	-0.0173929	-0.139433	0.0861344	0.138843	0.800815	0.8835	-0.229867	-0.429467	-0.0911538	0.459109	0.115382	0.083075	0.00445749	-0.0546455	-0.109622	0.396348	0.287053	0.402706	-1.60035	0.233424	0.0775	0.106401	-0.00235	0.5343	0.142062	0.202137	-0.499298	0.00557623	-0.226605	-0.27515	0.0317854	0.152742	-0.0447582	-0.547353	-0.0654297	-0.0395136	0.278125	0.132229	0.0770269	-0.0880847	0.109564	0.155633
COQ5	1527	-0.102975	0.149216	-0.088593	0.241375	-0.546958	0.391283	0.521181	0.622591	0.178097	-0.170067	0.27707	1.3965	0.282462	-0.346916	0.0633408	0.783115	0.264731	0.498906	0.0324559	-0.22155	-0.383895	0.0925054	-0.00839305	0.727429	0.63465	0.432964	0.2735	-0.806176	0.30915	0.404618	-0.153856	0.0792929	0.344191	0.125503	-0.0161381	-0.0865295	0.131484	-0.0434897	-0.0706467	-0.317844	-0.330775	-0.395609	0.271022	0.247221	-0.109127	-0.188998	0.353164	0.426601
COQ7	1529	0.217625	0.162594	0.0784161	0.0255579	-0.44286	0.0538508	0.892777	0.196847	-0.37717	0.543597	0.407066	0.8985	0.478644	-0.463171	-0.220267	0.980543	0.540868	0.360044	0.0273701	-0.19226	-0.0742773	-0.0271582	-0.0774969	0.594645	0.34565	0.381597	0.3745	-0.372235	0.45115	0.872828	-0.189903	0.0972724	0.130501	-0.119208	-0.0909917	-0.42742	0.197203	0.00340082	-0.405057	0.282667	-0.798475	-0.419839	0.175847	0.780398	-0.220456	0.0675817	-0.0535829	0.71543
COQ8A	1530	0.578625	0.225732	0.328429	0.166102	-0.670915	0.477583	0.492977	0.319547	0.215218	0.550971	0.423692	1.2565	0.2993	0.211502	0.321011	0.625102	-0.0323401	0.377441	0.164716	0.0300061	-0.117612	0.0506006	-0.118538	0.535916	0.50065	0.355223	0.3325	-0.653773	-0.42185	1.00518	-0.0918747	-0.0599867	0.169338	-0.413656	0.570687	-0.0616885	0.211048	0.131316	-0.473441	0.299385	-0.612518	-0.467602	0.151757	0.146524	-0.264504	-0.191051	-0.124924	0.853262
COQ9	1532	0.075625	0.393339	0.169121	-0.250684	-0.696286	0.585431	0.422287	0.468418	0.270284	0.368715	0.258641	0.8605	0.684714	-0.466333	-0.0207256	0.468069	-0.192596	0.204926	0.084091	0.0349052	-0.640672	0.0836143	-0.138377	0.91974	0.16865	0.381683	1.2255	-0.640974	0.49715	0.232761	0.0613103	-0.129533	0.309822	-0.0128325	-0.210736	-0.312182	-0.0592608	-0.606397	-0.661801	0.14476	-0.919583	-0.269122	0.309468	0.53927	-0.582401	0.191969	0.193366	0.664917
CORO1A	1533	-0.197575	-0.420122	-0.207517	0.589173	1.08671	-0.00768291	0.474112	-1.08614	-0.657243	1.14204	0.277035	-1.2535	-1.41399	-0.482955	0.764474	0.000533578	0.145016	-0.148683	-0.706345	0.784632	-1.19674	-0.0519829	-0.828613	-0.154537	0.40365	-0.00607949	-0.6725	-0.0102227	-0.16345	-0.680044	-0.354846	0.378479	-0.213429	0.099079	-0.32289	-0.391521	-0.201195	0.00138185	0.232706	-0.579515	-0.0717866	-0.357908	0.884555	-0.51548	0.4768	0.47039	-0.548943	-0.414525
CORO1B	1534	0.197125	-0.153945	-0.336229	-0.570747	-0.0575114	0.129864	-0.0870467	-0.402888	-0.396117	0.128333	-0.161351	-0.0206	0.162163	0.344045	-0.144925	0.0915637	-0.302438	0.161188	-0.0865113	-0.117158	-0.0219739	-0.207012	-0.183862	0.00766721	-1.22035	-0.0481753	0.5575	0.300701	0.77015	0.302823	0.215461	-0.112644	0.033052	0.100352	-0.152038	0.158983	-0.183629	-0.15902	0.203941	0.212333	0.172344	0.321878	0.263199	-0.0470575	0.11486	-0.0937146	0.112022	0.549196
CORO1C	1535	-0.284375	-0.49415	-0.330308	-0.00731541	-0.272364	-0.116412	0.0174565	-0.490738	-0.407148	0.0696335	0.598297	-0.6685	-0.912247	-0.851361	0.390706	0.255442	-0.0677564	-0.156537	-0.226066	0.0497316	-0.4864	0.374314	-0.313692	-0.594289	0.49265	-0.216127	-0.3925	0.461216	0.13115	-0.220414	-0.349312	0.208801	-0.0295592	0.295386	-0.279996	-0.100815	-0.211062	0.336941	0.48774	-0.116924	0.240805	0.0184901	0.017746	-0.367374	0.489969	0.0426893	0.0906448	-0.283712
CORO7	1539	0.062625	-0.00075258	-0.221178	0.246253	0.183047	-0.23866	0.315769	-0.211565	-0.116066	0.476013	-0.149921	-0.4135	-0.576184	-0.231629	-0.0251925	0.124553	0.163978	-0.327757	-0.27453	0.139486	-0.227529	0.15059	-0.456561	0.0831056	0.31365	0.147642	-0.1755	-0.137066	0.71015	-0.0613826	-0.148787	0.201586	-0.227299	-0.0894108	-0.214892	-0.22123	-0.387893	0.342491	0.111408	-0.0691172	-0.259221	-0.0633954	0.176629	-0.366405	0.212906	0.213911	0.0247455	-0.0832499
COTL1	1540	-0.153875	-0.36164	0.162157	-0.263377	-0.38521	0.287635	0.391272	-0.906143	0.202858	0.77306	-0.0164508	0.1595	0.395286	0.0442999	0.456601	0.153322	0.0792636	-0.315186	-0.831655	0.913612	0.0328356	-0.369418	-0.549261	0.0727754	0.92465	0.557576	0.2285	0.177922	-0.40185	-0.547783	-0.367688	0.207576	-0.200293	0.142307	-0.132973	-0.171093	0.102673	0.0747104	0.38146	-0.291405	-0.142145	-0.546271	0.470206	-0.349628	0.328702	0.487425	-0.290314	-0.38084
COX17	1543	0.861125	0.187697	0.132057	-0.911771	-1.73311	-0.0564037	0.353143	0.156077	-0.0744127	0.198505	0.0671894	-0.5215	-0.434237	0.144594	-0.0670595	0.408189	0.415911	-0.830261	-0.519281	-0.326801	-0.578819	0.779906	-0.753156	0.0830702	0.27765	0.585393	1.6455	-0.376769	0.52515	0.55927	0.0699584	0.343832	0.038622	0.230024	-0.149821	0.755097	-0.568888	-1.03256	-0.314875	0.432015	0.195905	0.306778	0.597035	-0.0551271	-0.182154	0.730236	-0.225202	0.229435
MT-CO2___PTGS2	1545	-0.736875	-0.010177	0.341036	0.253411	0.473192	0.0881233	0.16093	-0.252786	-0.0411746	0.497669	0.965272	-1.1435	-1.02826	-0.15968	0.195711	-0.181599	0.287832	0.145241	-0.477565	0.0250981	-0.0479408	0.756476	0.094232	0.323275	1.40965	-0.393164	-0.5885	-0.728143	-0.03355	0.293185	-0.556363	-0.0119837	0.246272	0.0671427	-0.252885	-0.0717915	-0.0391863	-0.174916	0.483327	-0.470722	-0.0041783	-0.703298	0.620756	-0.377253	0.0979848	0.295904	0.301694	-0.096924
COX4I1	1548	0.086175	-0.151197	0.188892	0.195093	0.239317	0.18554	0.163746	0.0932546	-0.156869	0.0935059	0.676058	0.4275	-0.650551	0.0116417	0.264477	0.153822	0.248612	-0.255675	-0.503142	-0.0872342	-0.0831846	0.663022	-0.0189156	0.438189	0.03751	0.360944	-0.2265	-0.309579	0.35215	0.608108	-0.203564	0.104742	-0.0713684	-0.0307549	0.264663	-0.205403	-0.0741994	-0.0249621	0.282874	-0.00482713	-0.142144	-0.62853	0.40954	-0.587515	-0.26425	-0.0330807	0.191796	-0.11481
COX5A	1549	0.581875	-0.196647	0.00516902	0.185764	0.267297	0.244052	0.159627	0.0514392	-0.338224	0.146444	0.483794	0.0652	-0.0581692	-0.0342079	0.108608	0.565404	0.221496	0.415764	-0.451033	-0.0421403	-0.393007	0.674816	-0.141003	0.923541	0.87565	0.787949	0.7295	-0.658897	-0.29085	0.281481	-0.12489	0.132969	-0.0199026	-0.0352094	0.352095	-0.00111954	-0.0730634	-0.00033776	0.266408	0.0531221	-0.165175	-0.353685	0.597527	-0.356547	-0.0559867	-0.259578	0.210693	-0.203515
COX5B	1550	0.262825	-0.112333	0.102512	0.188904	0.0457277	0.0706098	0.165433	-0.0186546	-0.435054	-0.0754292	0.46955	-0.6785	-0.369423	-0.065809	0.300997	0.246222	0.332844	0.25468	-0.314941	0.0294691	-0.47909	0.730722	-0.159688	0.160508	-0.37435	0.615079	-0.4035	-0.372102	-0.04915	0.402192	-0.218822	0.185109	-0.015591	-0.0150376	0.0506455	-0.155468	-0.0275949	0.178232	0.305284	-0.117819	-0.0604547	-0.332172	0.535518	-0.238775	0.121488	0.176817	0.155334	-0.162871
COX6B1	1552	0.428125	0.0392564	0.200576	-0.460743	-0.0664358	-0.202946	-0.0486641	0.0466658	-0.116812	-0.179728	0.73853	0.0042	-0.0312681	-0.289012	0.0777868	0.100291	0.26021	0.105494	-0.183144	0.0323951	0.102243	0.539931	0.00689837	0.867775	0.76165	0.725007	0.4515	-0.548695	0.06815	0.610774	-0.534874	-0.109882	0.251608	0.273397	0.351848	-0.333523	0.0299519	-0.741985	0.0141628	-0.207324	0.581161	-0.550009	0.571544	-0.164286	0.040858	0.0118145	0.124456	-0.0970813
COX6C	1553	-1.11738	-0.179952	0.26174	0.0814147	0.293107	-0.0853858	-0.115267	0.180856	-0.313235	0.126307	1.39859	-1.5535	-1.06568	-0.23816	0.193811	-0.643539	0.314199	0.182832	-0.432065	-0.0968058	-0.341289	0.410968	0.368721	-0.0605516	-1.33035	0.268525	-1.7945	-0.396247	-0.42885	0.869065	-0.329912	0.289126	-0.221787	-0.0177698	0.133097	-0.185219	-0.140372	0.74553	0.313773	-0.195092	-0.00596114	-0.75514	0.816674	-0.492635	0.254755	0.0525111	0.321396	-0.312379
COX7C	1556	-0.331875	0.187863	0.499602	-0.0131014	0.231169	0.113677	0.362218	0.245426	0.229132	0.274036	0.770313	0.4985	-0.663197	0.260179	0.242803	-0.115071	0.327784	-0.0576934	-0.1862	0.0081948	-0.259005	0.983035	0.0577852	0.704036	-0.09035	0.727603	-0.5035	-0.461554	-0.06785	0.129787	-0.534484	0.0233974	0.372078	0.200644	0.215467	-0.180674	-0.0403557	0.133424	0.537259	-0.696898	0.159328	-1.18802	0.439562	-0.580714	-0.142434	0.00171035	-0.110144	-0.375184
CP	1558	0.614125	0.706108	0.710961	0.672157	1.30125	0.189407	-0.186241	-0.821264	0.876798	0.410345	-0.673344	-0.1375	-0.119769	-0.00662864	-0.222362	-0.217693	-0.572175	-0.0555747	-0.688632	-0.107586	-0.185277	-0.170589	0.154972	0.156459	0.08685	0.0527461	-0.6325	0.0476733	-1.36085	-0.716994	0.0943146	-0.380306	0.225321	-0.397248	-0.0494799	-0.690445	0.294511	0.119963	-0.186435	-0.134525	0.21033	-0.321554	-0.178472	-0.187086	-0.536673	-0.625652	0.0750996	0.0754993
CPNE1	1569	-0.273875	0.356867	0.103798	0.161695	0.60861	-0.0805227	-0.227802	-0.278463	0.169104	-0.412949	-0.116583	-0.7555	0.422079	0.122825	-0.205346	1.01628	0.709667	0.100594	2.0256	0.395277	0.592172	-0.475956	0.31159	0.0848646	0.12865	-0.186281	0.0894	0.544193	-0.10755	0.0377693	-0.0446282	-0.171064	0.0347692	0.232401	-0.427048	-0.570422	0.249196	-0.150653	-0.0118141	0.385415	-0.789768	-0.458928	-0.093142	0.637498	0.310793	-0.329853	-0.587253	0.0503583
CPNE3	1571	-0.565375	-0.448923	0.0848652	-0.106779	0.689784	-0.113308	-0.410245	-0.0809745	0.0789017	0.0697679	0.526763	-0.7405	-0.725142	-0.303503	0.343095	-0.758777	-0.484218	-0.0194519	-0.452712	0.307376	-0.502456	-0.0147951	0.181267	-0.455819	-0.74435	0.116557	-0.9205	0.202664	0.38315	-0.6745	0.382896	0.123506	0.500341	-0.141861	0.753437	-0.0385171	0.124606	0.0376856	0.354381	0.573236	0.241336	-0.423396	-0.0818638	0.581472	0.0784381	-0.351073	0.123866	-0.230984
CPPED1	1574	-0.121375	0.0126786	-0.174385	0.235459	-0.511321	-0.0451157	0.227392	-0.465153	-0.808484	0.208843	0.462046	0.3065	0.289598	-0.101589	-0.565648	-0.0519525	-0.270607	0.227119	-0.328765	0.0536837	-0.247289	0.489044	-0.913976	-0.0375634	0.71365	0.49974	0.7675	-0.760003	0.94915	-0.794796	-0.349295	-0.134596	0.357513	0.34443	-0.00545529	-0.522522	-0.151131	0.357359	-0.23477	0.423331	-0.431709	0.123763	0.452921	0.407921	0.0326159	-0.0982582	-0.0742708	-0.084528
CPSF1	1577	-0.220475	0.0518593	-0.0111394	0.27588	0.328619	-0.195623	-0.176811	0.0885351	0.141547	0.255533	-0.320232	0.4715	-0.225964	0.138499	-0.0242736	0.0840249	0.0159559	-0.333032	0.730704	-0.0472236	0.113627	-0.21621	0.0628217	0.00596119	0.15165	0.0914387	0.0441	0.157874	0.12615	-0.0323381	0.134548	-0.100129	0.252977	0.182719	0.265781	0.123333	-0.155726	-0.177722	0.11238	-0.257651	0.221692	0.186637	-0.120045	0.0306347	0.036453	0.0292447	-0.0871306	0.0829554
CPSF2	1578	0.192575	0.0183319	-0.0489088	0.218252	0.408478	-0.204786	-0.0930168	0.0154531	0.01339	0.251263	-0.164786	0.8685	0.131055	-0.0165764	-0.0542003	0.3715	0.206082	-0.0406601	0.560322	-0.102963	0.0318314	-0.187778	0.129655	0.111681	-0.67835	0.0355313	-0.0019	-0.107485	0.00825	-0.154299	0.241973	-0.0331503	0.0396712	0.057929	0.0975773	0.0736938	0.153252	-0.272602	0.0535868	-0.278497	0.0430703	0.192121	-0.0532396	0.15469	0.0901773	0.265478	-0.0648157	0.065227
CPSF3	1579	0.442625	0.0778103	0.126801	0.261114	0.142515	-0.243608	0.0444449	0.0337048	0.0488282	0.199735	-0.133297	0.4415	0.384063	0.0269098	-0.183457	0.1021	0.030541	0.126848	0.55891	-0.130382	0.0541017	-0.169346	0.260418	0.392593	0.37165	-0.13012	-0.1645	0.0464709	0.17815	0.0866427	0.0755147	0.184398	0.292854	0.168871	0.0588783	0.0963098	-0.171066	-0.115434	-0.0165733	-0.226728	0.0663279	-0.0444349	-0.140854	-0.0455597	0.0148637	0.0251157	-0.0731714	0.0280308
CPSF6	1581	-0.090025	0.113248	0.174735	-0.296816	-0.387701	-0.0570612	0.000304235	0.478256	0.329649	0.209042	-0.0409712	0.3615	0.856888	0.0557603	-0.0867746	0.159246	0.104699	-0.0211165	0.778731	0.0110766	0.483163	-0.213259	0.100465	0.497085	0.25665	0.167246	0.01374	-0.00890831	0.21415	-0.0774985	0.146608	-0.0283358	0.29387	0.326998	0.235066	-0.0524634	0.114955	-0.467831	-0.10918	0.109512	0.000979408	-0.00725602	-0.0796199	0.331256	-0.0405691	-0.0269596	0.0624732	-0.0998001
CPSF7	1582	0.057625	-0.0703341	0.405366	-0.497486	-0.0570141	-0.106889	-0.118859	0.383496	0.376224	0.25192	0.24298	0.5745	0.594804	0.0440218	0.0605379	0.328035	0.00421445	0.00037997	0.211601	-0.191736	0.413661	-0.0986585	-0.0358459	0.40251	0.54865	0.430035	0.1062	-0.200232	-0.18725	0.527012	0.274758	-0.0538878	0.386713	0.202559	-0.0748719	-0.768733	-0.207157	0.0348238	0.0857735	0.00574988	-0.380009	-0.267202	-0.0634704	-0.331031	-0.255169	-0.0526783	0.0867547	-0.115218
CPT1A	1583	-0.100875	-0.798339	-0.200725	-0.261152	0.998114	-0.28244	-0.0845843	0.836534	0.415769	-0.0384279	0.364599	0.5605	-0.653435	0.472839	-0.345967	-0.446761	-0.290338	-0.151421	0.136863	-0.359573	0.726063	0.0514874	-0.123066	-0.498487	-0.77035	0.101865	-0.4265	-0.582848	-0.10365	0.600464	0.230848	0.0435736	1.00378	-0.09066	0.668411	0.749692	-0.270374	-0.165268	0.84666	-0.0197527	0.0628927	-0.653084	-0.422612	-0.358607	0.0437761	0.538401	0.277962	-0.0394781
CPT2	1584	-0.066875	-0.0519796	0.187666	-0.0899763	1.02774	0.78893	0.722631	0.322025	-0.0134784	-0.0189613	-0.0162932	-0.0063	-0.627146	-0.119324	-0.171979	0.711403	-0.276861	0.22572	-0.27328	-0.195818	-0.49093	0.7024	-0.194275	0.592866	-0.26235	0.135567	0.6235	0.106754	0.82815	0.293125	-0.381612	-0.160972	0.446821	-0.292321	0.350674	-0.0424144	-0.524186	-0.351919	-0.172196	0.897731	0.312241	0.334092	0.215749	0.473357	-0.217421	0.00917762	-0.236372	-0.146805
CPVL	1585	-0.387375	1.14659	-1.06278	-0.059397	-0.456985	-0.218678	0.795006	-0.670467	-0.344865	0.177267	-0.402537	-0.3715	-0.940317	-1.0218	-0.527698	-0.238581	-0.459569	-1.05347	0.0462893	0.701753	-1.22043	-1.0136	0.904996	-0.769606	-0.00735	-0.40195	-0.5215	-0.087714	0.29515	-0.433439	0.986597	-0.41979	0.0354307	-0.294423	-0.958065	-0.64572	-0.688762	0.503793	-0.205562	-1.14491	-0.0633815	-1.21454	0.0359954	-0.0324002	-0.160524	-0.110418	-0.225063	-0.101563
CPXM1	1586	0.009475	0.118878	0.550957	-0.31911	1.07072	-0.0228006	-0.0736329	-1.04349	1.0788	-0.756572	-0.690509	0.1138	0.763134	-0.110838	-0.881721	-0.289544	0.277591	-0.656229	-0.155392	-0.337554	0.702486	-0.255888	-0.00672136	-0.412461	0.08015	-0.308881	0.0023	-0.878551	-1.13085	-0.125341	0.256532	0.209662	0.14774	-0.77965	-0.856218	-0.98709	-0.0285799	0.331248	0.510739	-0.14811	-0.138317	-0.187792	-0.0674301	0.423778	0.234849	-0.307072	0.308716	-0.225017
CRABP1	1590	-0.837875	-1.77695	-1.64781	1.48574	-0.776781	-0.708884	0.67913	-0.185919	-0.951024	-1.74901	1.5657	-0.7125	-0.147379	-2.4462	-0.00223288	-0.663716	0.232104	0.0453824	-0.605887	0.430587	-1.32362	-1.98599	0.0507481	-1.90714	-0.65335	-1.16517	-1.4345	-2.77062	1.93915	1.9721	-0.0696532	0.351173	-0.731044	-1.91283	-2.20063	-2.31648	1.05728	-1.04453	-1.57795	-1.48629	-1.92658	-1.24148	-2.55555	-2.24463	-1.96656	-1.89718	-2.07201	-1.9374
CRABP2	1591	-0.935875	0.529587	0.607405	-0.931503	-0.437981	-0.0199159	-0.860421	-0.940218	-1.49022	-1.01899	-0.26694	-0.8675	0.501443	-1.60261	0.454407	0.0405197	-0.0401128	0.103732	-0.472577	0.538139	-0.681222	-0.832267	-0.0141037	0.717617	-0.35235	0.934489	0.4025	-0.193345	-0.13255	-0.204003	0.85977	1.14747	-0.107517	-1.65639	-0.313983	-0.668164	-0.775939	-1.37162	0.60381	0.208145	0.584845	0.0680446	0.00249466	0.722637	-0.805717	-0.320673	0.878636	-0.392007
CRIP1	1602	-1.23838	-1.75755	1.04927	-1.48712	-0.718464	-0.440811	-0.66224	-0.641777	0.0356495	-0.107071	-0.101541	0.1445	-0.462161	0.110034	-0.318407	-0.0424252	-0.985929	-0.594941	-2.26692	0.0570244	0.269373	-0.17176	-1.10311	0.0551841	0.71765	-0.29936	1.7955	-0.933089	-0.29085	-1.44438	-0.390049	0.718903	-0.284701	0.494225	-0.15589	-0.64635	0.25922	0.0221907	-0.418671	-2.99924	-0.182678	-1.99408	0.663723	-0.371585	0.40023	0.153607	1.34149	0.368562
CRIP2	1603	-0.018375	-0.138282	0.17613	-0.746911	-0.361773	0.245176	-0.387639	0.156694	-0.21477	-0.774056	0.331274	0.1825	1.17152	0.928822	-0.247081	-0.732812	-0.140641	-0.0859341	-0.649907	-0.159291	0.445389	-0.372767	-0.584526	-0.325335	0.21665	0.266146	1.0955	-0.613122	-0.44185	-0.969155	-0.354439	-0.155906	-0.133789	-0.147432	-0.0682307	-0.746453	0.429542	-0.215977	-0.432551	-0.259837	-0.741981	0.570119	-0.415006	0.022446	-0.237471	-0.48896	0.285293	0.203636
CRK	1607	0.497625	0.077552	0.308863	-0.695108	-0.262519	-0.166558	0.027953	0.367589	-0.446695	0.27193	0.36716	-0.0865	1.12429	-0.306086	-0.23255	0.433269	0.0121973	-0.0775085	-0.051307	0.0581063	0.121917	0.210041	0.00624684	0.0578857	0.19465	0.378149	-0.1895	0.388919	-0.17565	1.26842	-0.272502	-0.2502	-0.38081	-0.303354	-0.0879187	0.827153	0.189052	0.0882304	-0.134777	-0.220371	-0.0727878	0.0588579	-0.129588	0.0848577	0.0511215	0.0342296	-0.0805876	0.111355
CRKL	1608	0.134425	-0.0960838	0.132865	-0.307869	-0.178971	0.0130703	-0.423637	-0.167945	-0.290358	0.0554843	0.406514	0.3535	0.693097	-0.0276288	0.318717	0.165041	0.974088	-0.139008	0.0546262	0.104497	0.109321	-0.165238	-0.214459	0.955151	0.36165	0.360403	0.1345	0.0656275	-0.33185	0.132589	-0.0108159	0.12146	-0.488307	-0.168037	0.220137	-0.20155	0.0458076	-0.013235	0.176213	-0.308501	-0.199386	-0.105853	-0.0597705	-0.0729012	0.00700375	-0.0170842	-0.019557	0.069041
CRNKL1	1611	-0.471375	0.118241	-0.455802	0.66269	0.600852	-0.521633	-0.285515	0.237724	0.0865596	-0.271001	0.150306	0.4215	-0.448369	-0.0544399	-0.276188	-0.528667	0.374425	-0.170748	0.4473	-0.215837	0.410101	-0.371059	0.135311	0.0530863	-1.64035	-0.124112	-1.1245	0.370154	-0.03435	0.148905	-0.0372283	0.261171	0.109004	0.013481	0.00203473	0.00546536	-0.0299113	-0.479525	-0.264112	-0.0208457	0.0391484	-0.0854083	-0.0990042	0.246771	-0.397269	-0.0505512	-0.475869	-0.013103
CRTAP	1616	-0.028225	0.00643132	-0.0752034	0.425641	0.778399	-0.467471	-0.501382	-0.561969	-0.379941	-0.447269	-0.401686	0.3415	-0.551536	-0.194225	-0.493376	-0.16832	-0.0483038	-0.489012	-0.134814	-0.692032	0.59761	0.131433	-0.452363	-0.118149	-0.15935	-0.449534	-0.0822	0.249372	-0.47785	-0.46233	-0.414349	0.135863	-0.059795	0.0502006	-0.787302	-0.478196	-0.661898	0.478405	0.545739	-0.149565	0.139017	0.142664	-0.0202256	-0.17868	0.238308	0.191489	0.512926	-0.396208
CRYAB	1620	0.113625	-0.399412	-0.716646	-1.75346	-1.23372	1.38338	-0.911972	-1.15584	-0.96669	-1.29906	-0.913539	-1.4435	-0.105257	0.292162	-0.0887563	-0.520558	-0.667323	0.152143	-1.17878	-0.00757905	-0.435869	1.40066	-0.200479	-1.80267	-0.31535	-0.691431	-1.0345	-0.821451	-0.97585	-1.63706	-0.563539	-0.637788	-0.7901	0.614816	-1.18285	-0.404079	-0.388433	-0.398863	0.142759	-0.923581	1.75424	-0.229732	-0.618981	0.290394	-0.125398	1.44036	-0.899396	1.78262
CRYL1	1625	-0.096875	-0.38604	0.559323	-0.49809	0.668154	0.678404	0.300381	-0.108606	0.0806047	0.184253	-0.361472	-0.0855	-0.326775	0.0463716	-0.0361757	0.151471	0.0782981	-0.404312	-0.53126	0.109039	-0.166985	0.0357302	-0.529952	-0.748502	-0.58735	-0.228222	-0.7435	0.212089	0.19515	-0.927309	-0.165651	0.0196968	-0.340257	0.200883	-0.593378	0.185985	0.524613	0.587436	0.0260567	0.0773118	-0.518495	0.50326	-0.130188	-0.37684	0.214423	0.456566	-0.22359	0.133467
CRYZ	1627	0.059625	0.640281	0.29688	-0.266108	0.0156484	1.27221	0.133136	0.388485	-0.309326	-0.503485	-0.363623	0.1329	0.431374	0.132093	0.117003	0.102966	-0.504978	0.421877	-0.233826	0.350692	-0.260628	0.0427915	0.501901	0.593519	0.55465	0.292147	0.8085	-0.542587	0.58515	0.0871483	-0.328935	-0.127156	0.0432506	-0.054438	0.527261	-0.416697	-1.20725	0.122518	-0.544333	0.603504	-0.242425	0.0454708	-0.272968	0.562491	0.20922	0.0520062	-0.170478	0.710772
CRYZL1	1628	0.260425	-0.169847	-0.307968	-0.155589	-0.119102	0.271986	0.112885	-0.350086	-0.416372	-0.105141	-0.111783	0.4435	1.31558	-0.0692884	-0.129874	0.198796	-0.206248	0.396899	-0.214473	0.124547	0.232909	0.152025	0.27593	0.659027	0.23565	0.271644	0.6315	-0.182595	0.36915	-0.774878	0.16951	0.116958	-0.173994	-0.0775478	-0.509815	-0.00425211	-0.0396368	0.19705	-0.139758	-0.240695	0.256287	0.806108	-0.0781301	-0.256254	0.0031042	0.0718812	-0.200651	-0.079815
CS	1629	-0.458375	-0.117406	-0.120345	0.4213	0.24774	0.231472	0.455549	0.475081	0.0164294	-0.00688635	-0.0073939	0.0906	-0.623611	-0.0461205	0.136738	-0.0686379	0.380769	0.216171	0.256358	-0.217611	-0.303783	0.272052	0.00464411	0.667215	-0.40435	-0.479194	-0.4365	-0.0815041	-0.17565	0.774913	-0.243278	-0.1763	0.534417	-0.0881052	0.398774	-0.102631	-0.469335	-0.187342	0.0966644	0.78515	0.00473037	-0.334673	-0.14979	0.2182	-0.147961	0.154175	-0.142206	-0.158102
CSDE1	1631	0.023625	0.0663975	0.0408056	0.942508	-0.00363495	-0.100016	-0.224042	-0.0361622	0.19428	-0.0743792	0.254075	0.1139	0.0950775	-0.0402494	0.080712	0.373239	-0.0781278	0.188305	0.134421	-0.191789	0.0811812	0.170742	0.0342827	0.250616	0.85965	0.0128045	0.4325	-0.29064	-0.05785	-0.355105	0.0924948	-0.0548389	-0.0818598	0.208525	0.109016	-0.246188	-0.220348	0.0383501	0.114062	0.347428	0.181905	-0.156862	-0.0908437	-0.0401003	-0.124441	0.0708679	0.127952	-0.221158
CSE1L	1632	-0.441375	-0.0394819	0.450054	0.278802	0.483462	-0.324048	-0.111742	-0.100693	0.130783	0.100532	0.612013	0.3435	-0.229487	0.23606	-0.0715798	-0.557151	0.20362	0.102021	0.330809	0.0602219	0.0787774	-0.19219	0.440623	-0.30593	-1.70035	-1.05471	-1.1645	0.293577	0.23915	0.768883	0.245459	-0.284354	0.0811747	-0.196284	0.267896	-0.200472	-0.107985	-0.383607	0.135478	0.475331	0.154592	-0.175586	-0.129818	0.166922	-0.414239	-0.231689	0.498485	-0.0495614
CSK	1636	-0.275875	-0.180824	-0.311128	0.222945	0.229651	-0.102672	0.312545	0.388	0.025285	1.01408	0.0459301	0.3985	-0.442707	0.0406962	0.313922	0.338575	0.0668804	-0.423964	-0.327496	0.161327	0.0280403	0.353968	0.202	0.326199	0.11725	-0.0949525	-0.2215	0.226117	0.01415	0.484506	0.482052	0.119555	-0.23017	0.423125	0.319226	-0.184556	-0.0234997	-0.0312229	0.173766	-0.0407335	-0.294189	-0.183294	0.333212	-0.143129	0.296912	0.190326	-0.0138325	0.170046
CSNK1A1	1637	-0.239375	-0.00521679	0.169951	-0.33745	-0.147915	-0.0530309	-0.204597	0.220248	0.0349827	-0.0469716	0.013789	0.1915	-0.277447	0.265166	-0.0822888	0.11248	-0.300012	-0.010243	0.0970632	-0.164322	0.201971	0.0789172	0.0434205	-0.0964432	-0.75535	0.570561	-0.2625	0.0630501	-0.17195	0.259604	-0.152833	-0.248158	0.188858	0.221916	0.145004	-0.192871	-0.295013	-0.295312	0.0215755	-0.0894348	0.113901	0.287078	0.235064	0.0438934	-0.0614084	-0.143211	0.852581	0.0362381
CSNK2A1	1640	-0.193775	0.033268	0.127599	-0.175816	-0.33794	-0.223527	0.0372457	0.384043	0.0804485	0.0529603	-0.114765	-0.0775	0.413482	0.0139417	-0.0140456	-0.0521277	0.115216	-0.00575959	0.0928854	0.0799973	0.235242	-0.199947	0.148738	0.159638	-0.57935	-0.0949337	-0.1545	0.281885	0.00505	0.267244	0.262606	0.00319011	0.0966471	0.388366	0.201466	-0.102756	0.0173517	0.0787148	-0.325376	0.210924	0.0429775	0.518628	0.00702606	0.120636	-0.103912	-0.0860765	0.0310406	0.0651427
CSNK2B	1642	-0.093875	0.0393249	0.0711477	-0.0394993	-0.100158	-0.0960645	0.142226	0.181367	0.128653	-0.11935	-0.13889	0.132	0.634103	-0.114646	0.0389655	0.142678	-0.0177017	-0.168445	0.17863	0.0894904	0.166484	-0.0614928	0.0850161	0.00061803	0.46465	0.10899	0.4065	0.515591	-0.00765	0.209479	0.0864446	0.0850501	0.250064	0.204846	-0.0490835	-0.0152421	0.0416361	0.081082	-0.195332	0.0141395	-0.133163	0.261208	0.00380375	0.227731	-0.217282	-0.134563	-0.0550559	0.185023
CSRP1	1645	-0.351375	-0.335671	-0.240674	-0.650068	-0.47051	-0.057412	-0.612635	-0.0877059	-0.807268	-0.995165	0.401063	-0.7725	0.104975	-0.0237435	0.280952	-0.262458	0.41643	0.154477	-0.648288	0.680212	-0.651541	-0.193468	-0.511658	-1.25971	0.48065	-0.112141	0.1076	-0.697179	-0.65985	-0.0297139	-0.213321	0.254916	-0.127496	-0.177409	-0.657047	-0.181636	-0.0399838	-0.383262	0.274052	0.123775	0.0510651	-0.901746	-0.22664	-0.2586	0.527901	-0.175473	-0.227502	0.277911
CSRP2	1646	-0.250375	-0.281587	-0.500858	0.0784207	-0.267102	0.0317441	-0.902828	-0.67541	-0.249546	-0.54964	-0.138668	-1.1035	-0.0257703	-1.61946	0.177656	-0.398099	-0.319964	-0.719634	-0.503379	-0.136726	-0.420993	0.497559	0.465899	-0.597022	0.35765	0.0836522	-0.3535	1.9893	-0.73885	-0.325966	-0.522359	-0.00486248	-0.825592	0.440398	-1.50912	-1.0662	-0.375393	0.552702	0.22337	-0.206854	-0.57768	-0.718168	-0.102219	-0.909591	0.556078	-0.274705	0.478791	-0.837145
CST3	1649	0.630125	0.473303	-0.266761	0.340286	0.195276	-0.137298	-0.10675	-0.232421	0.0225009	1.08762	-0.171307	-0.3625	1.04866	0.647251	-0.107985	0.140127	-0.148705	-0.830892	-0.430492	-0.360976	-0.387167	0.132222	0.121118	0.188329	0.64165	1.19404	0.5935	0.596741	-0.73385	-0.758064	-0.211437	0.0670589	0.0369895	0.391485	-0.427381	-0.650835	-0.267912	-0.158473	-0.0717039	-0.0616399	-0.139641	0.0867244	-0.176716	0.157543	0.208007	-0.267489	0.122911	0.0303874
CSTB	1652	0.185125	-0.457797	-0.738142	0.0269733	-0.328657	0.608988	0.454199	-0.517487	-0.171525	-0.0501241	-0.175926	-0.5375	0.86074	0.0304301	-0.150622	0.243403	0.00229413	0.0868981	-0.0750084	-0.21343	-0.963287	-0.0613656	-0.208355	0.0949891	0.67465	-0.343491	0.7115	-0.142456	-0.42685	0.0152528	-0.234022	0.0801171	-0.26996	-0.345434	-0.418202	0.0237441	1.08766	-0.00745597	-0.0497645	0.378667	-0.0795131	0.79086	-0.725028	-0.414026	-0.173102	-0.477634	-0.133571	-0.0760572
CSTF1	1653	0.347175	-0.100162	0.29118	0.120024	-0.104827	-0.436836	0.00715583	0.234756	0.237966	0.32783	-0.0558411	0.6465	0.355799	0.0255973	0.0609877	-0.0831474	0.125886	0.0644261	0.519607	-0.13698	-0.219108	-0.00068671	-0.0236288	0.219896	0.17565	0.258036	0.3065	0.00428103	0.00505	0.00364647	0.265329	0.0940336	-0.0339589	0.133949	0.162025	-0.0256241	0.0212186	-0.267156	-0.143223	-0.556079	0.184136	0.199149	0.175151	0.293634	-0.109928	0.0499721	0.389102	0.0356204
CSTF3	1656	-0.074975	0.145102	0.143417	0.324354	-0.211409	-0.369774	0.0850682	0.205264	0.019175	0.519768	-0.0171631	0.6405	0.363729	-0.256737	-0.0352285	0.0826454	0.151454	0.05676	0.794427	-0.211519	0.00361172	-0.143345	0.237262	0.557871	0.49965	0.172607	0.2535	0.225469	-0.16165	-0.121006	0.120525	-0.0521131	-0.0226987	0.211962	0.199828	-0.01903	0.160052	0.154739	-0.0962612	-0.401863	0.222205	0.177092	0.162147	0.0678909	-0.0744421	0.196117	0.175824	0.10714
CTBP1	1658	-0.124775	-0.0273757	0.106803	0.0311132	0.120352	-0.0214384	0.176403	0.456831	0.140431	0.184394	-0.391591	0.1615	0.194494	-0.0845858	-0.24375	0.12048	-0.130542	0.0697863	0.00105021	0.0824628	0.623811	-0.247119	0.0635874	-0.0758676	-0.18335	-0.00181031	-0.1085	-0.351513	0.28315	-0.193021	-0.170377	0.0456657	-0.0134255	-0.038095	-0.447249	0.391974	-0.305267	0.170452	0.0714105	-0.0961839	-0.18844	0.163131	-0.22454	0.196189	0.179067	-0.391792	0.295019	-0.0405106
CTBP2	1659	-0.225875	-0.13486	-0.312317	-0.270904	0.555114	-0.431974	-0.326885	0.306861	-0.0706321	-0.268641	-0.258061	-0.3585	0.588977	-0.0495423	-0.468788	-0.235857	-0.283316	0.0832577	0.563226	0.16852	0.141801	-0.601629	-0.0247748	0.198262	0.15765	-0.162981	-0.2725	0.0947428	0.19015	0.628764	0.0878767	0.0236012	0.23423	-0.0807681	0.152464	-1.46102	0.0522115	-0.147063	-0.287657	0.170753	0.0484935	0.294063	0.0808417	0.12845	-0.0404809	-0.312763	-0.301462	0.0598546
CTCF	1661	0.254125	-0.11243	0.159489	-0.205176	-0.37415	-0.174354	0.0258608	0.447189	0.035447	0.117057	0.277652	0.6935	1.00033	-0.109546	0.0530968	0.229458	0.0869468	-0.0679937	0.474348	0.101372	0.426154	0.0524447	-0.208569	0.140796	0.53865	0.189423	-0.1355	0.117523	-0.09724	-0.431486	0.0185062	-0.0550182	0.222065	0.141589	0.289948	0.427756	0.276063	-0.571747	0.0903543	0.203283	-0.204054	-0.128321	0.193305	-0.0885832	-0.0197602	0.254537	-0.105666	-0.0138614
CTNNA1	1670	0.362825	0.137593	-0.049975	-0.294499	-0.710771	0.282228	0.356354	0.434011	0.195625	-0.342877	0.14706	0.4125	1.01357	0.109106	-0.0739253	0.105799	-0.0178441	0.28238	0.1333	0.121547	0.258131	0.147997	0.226675	0.437349	0.19865	0.390393	0.0502	-0.226127	0.15015	0.35655	-0.10839	0.189073	0.0920092	0.300144	-0.0444744	-0.471654	0.144324	0.172318	-0.199119	0.237775	0.090152	0.0573629	0.291185	0.235189	-0.0582435	-0.112693	0.495278	0.383877
CTNNB1	1673	-0.043725	-0.0687527	0.0439678	-0.537345	-0.342776	0.30859	0.441687	0.440995	0.163546	-0.615414	0.123624	0.5035	0.759187	0.000105375	-0.168309	-0.0420117	0.107564	0.368545	0.107762	-0.124064	0.341822	-0.0914869	0.190674	0.176728	-0.07935	-0.0786427	0	0.330608	-0.03725	0.480197	-0.0983284	-0.0204259	0.190247	0.183773	-0.134857	-0.681372	0.0922482	-0.0250146	-0.3361	0.279281	-0.0370237	0.191494	0.226906	0.176736	-0.200769	-0.94847	0.248422	0.313247
CTNNBL1	1674	-0.202375	0.355857	0.161127	-0.0723606	0.431055	-0.200586	0.0745335	0.411473	0.497434	-0.0786169	0.222567	0.5565	0.101712	0.184727	-0.185551	0.0362648	0.242517	0.229414	0.662893	-0.0849031	0.370283	-0.23854	0.0700018	0.269927	0.0215	0.0917097	0.0277	-0.206237	-0.00095	0.140521	0.291391	-0.105935	0.181175	0.1948	0.0339523	-0.150541	0.173064	-0.212062	-0.0345542	0.0118145	-0.0414407	-0.0518599	0.056443	0.148789	0.070412	0.142538	0.0863638	-0.0240966
CTNND1	1675	0.131675	-0.00144572	-0.0761699	-0.201851	-0.482115	0.0473083	0.40671	0.314087	0.344278	-0.455364	0.187765	0.2555	0.276688	0.0967951	-0.122486	0.012645	-0.0739793	0.321964	0.00258002	0.0349242	0.374923	0.0641754	0.094247	0.103939	0.08165	0.392195	0.3995	-0.0707319	-0.10705	0.466522	-0.00834019	0.0650252	0.255549	0.284514	-0.339954	-0.449328	-0.0609712	0.00892847	-0.217263	0.253647	0.152622	0.219992	0.117958	0.0485561	-0.151457	-0.154338	0.402542	0.375846
CTPS1	1676	-0.268275	-0.248105	-0.498787	0.208836	1.27551	0.0225202	0.566654	0.0721709	-0.472779	-0.4166	0.321463	0.0138	-0.750115	-0.210977	0.161519	0.162653	0.219221	-0.0329132	-0.223469	-0.433017	0.483718	-0.375213	-0.169037	0.0753521	-0.16935	-0.707931	0.5335	-0.221311	-0.31885	0.0964225	-0.284043	-0.272819	-0.348058	-0.165997	0.250877	-0.409463	-0.793505	-0.460407	0.0794688	0.217409	-0.259577	0.433129	-0.0585023	-0.146081	-0.814197	-0.182033	-0.1618	-0.111183
CTPS2	1677	0.277775	0.152854	0.111474	0.252802	1.02502	0.395706	0.0397531	-0.282501	-0.0209779	-0.582128	0.298916	-0.0012	0.271788	-0.0108777	0.18202	-0.194672	0.190746	0.188199	0.0474815	-0.244225	0.598502	-0.224433	-0.284117	0.279595	0.50265	-0.749512	0.1615	-0.103535	0.19915	1.05593	-0.00928728	-0.377755	-0.286916	-0.557827	0.055304	-0.0784618	-0.117988	-0.0819012	-0.4414	0.499429	-0.213798	0.332516	-0.435363	-0.22366	-0.204066	-0.456148	-0.385154	0.317906
CTSA	1679	-0.185875	0.387415	-0.309773	0.0535252	-0.813411	-0.386743	0.220911	0.274225	0.206669	0.603646	-0.175268	0.1264	-0.445012	0.301371	-0.25929	0.509659	0.201917	-0.235849	0.0347615	-0.35129	-0.160341	0.0608123	0.317996	0.238876	0.63065	0.518038	0.4165	-0.0199918	-0.06585	-0.141662	-0.287497	-0.123429	0.728827	0.209044	0.318627	-0.285546	-0.605949	-0.255625	0.217195	-0.0502001	-0.0669676	-0.136505	0.0387123	0.152005	0.0528056	-0.118993	0.289976	-0.25019
CTSB	1680	0.560125	0.325929	-0.271332	-0.638274	-0.670654	0.11682	-0.0420719	-0.402162	-0.348991	-0.0010612	-0.502849	-0.3245	-0.0382054	0.892685	-0.168768	-0.187841	0.166057	0.420053	-0.826471	-0.279986	-0.790183	0.715143	-0.524766	0.0325496	0.00555	-0.23396	1.1855	0.16949	-0.48185	-0.0442122	-0.02293	-0.116366	0.216924	0.316692	-0.755655	-0.416292	0.138747	0.108935	0.322798	0.365457	-0.0831742	0.37494	0.00423405	-0.141132	-0.456381	-0.19985	-0.164396	-1.07218
CTSC	1681	0.668625	0.706531	-0.701064	0.208081	0.553148	-0.316389	0.568725	-0.445531	-0.355916	0.435115	-0.359329	-0.2275	-0.915974	-0.325061	0.055333	0.292878	-0.211085	-0.135357	0.229668	-0.0257882	-0.759357	-0.32323	-1.13363	-0.178486	0.05945	-0.100674	0.3495	-0.547949	-0.78185	0.179401	-0.228255	-0.195321	-0.113504	-0.0615572	-0.276735	0.362524	-0.141573	0.233723	0.130975	0.109371	-0.280221	-0.216047	0.453705	0.318965	0.15058	0.258674	-0.141389	-0.112
CTSD	1682	0.131325	-0.0407342	0.270241	0.206139	-1.02343	-0.425712	1.59652	-0.706171	-0.0464318	0.445902	-0.483856	-0.5375	-0.275084	0.271865	-0.156444	0.335562	-0.141574	0.10403	-0.347693	-0.344348	-0.915179	0.82774	-0.421486	0.0378107	0.33065	0.307115	0.0642	-0.607375	0.56115	-0.737845	-0.211642	0.378246	0.0258975	-0.03715	0.383922	0.262168	-0.440164	0.125289	0.11808	-0.325663	-0.345415	-0.218969	0.290967	-0.00721644	0.44494	-0.0567427	-0.0749812	-0.283008
CTSS	1688	0.732625	-0.0274888	-0.747303	0.0831277	-0.659621	0.390367	1.42089	-0.400707	0.429576	0.905732	0.186578	-0.5975	-1.12106	-0.100194	1.15998	0.008711	0.0142322	-0.68363	0.0794894	0.614422	-1.49676	-0.00180363	-0.989016	0.0848281	1.38965	0.471459	0.5395	-1.58586	-0.53285	-1.45392	-0.540762	0.440606	-0.171122	0.377171	-0.28894	0.512294	-0.328989	0.22488	0.274654	0.00933268	0.0733277	-0.924327	0.810436	-0.202786	0.581438	0.336765	-0.297195	-0.0545685
CTSZ	1689	-0.028375	0.413284	-0.225336	-0.478187	-0.629048	-0.156574	1.03385	-0.230383	-0.0788569	0.501663	-0.421139	0.1385	-0.175177	0.495982	-0.238304	0.173313	0.0958021	-0.768804	-0.145031	-0.0915896	-0.509679	-0.113813	-1.04126	-0.17035	-0.11035	0.145159	0.7375	-0.00695891	0.09315	-0.55492	-0.101219	0.297957	-0.202176	0.107175	-0.542816	-0.155772	-0.251974	-0.558822	0.188006	-0.329197	-0.0393278	0.232003	0.190091	-0.468296	0.241795	0.169786	0.376508	0.211941
CTTN	1690	0.170025	-0.0533891	-0.138354	-0.877333	-0.802034	0.373759	-0.177141	0.448383	-0.287208	-0.605505	0.0675311	-0.1775	0.541599	0.301187	-0.104916	0.490223	-0.247449	0.347181	-0.340796	-0.0477523	-0.138917	0.00719805	1.14441	-0.191358	0.51965	0.660293	0.3925	0.00541845	0.40215	0.734319	0.140568	0.016702	0.00464376	0.353258	-0.155152	0.051271	-0.168292	0.162728	0.599331	0.532013	0.264101	0.336717	0.0322498	0.157198	0.273579	-0.344475	0.292596	0.464287
CUL1	1695	0.293625	0.199052	-0.0771813	-0.156659	-0.0488408	0.243704	-0.0998843	0.136992	-0.0382196	-0.296013	0.154631	-0.0417	-0.310342	0.150212	0.00764766	-0.416629	-0.110211	0.158493	0.252711	-0.310807	0.464713	-0.147952	0.165131	-0.244498	-0.65635	-0.232878	-0.0975	0.0874357	0.01115	0.181846	0.218221	-0.0566071	-0.38926	-0.192422	-0.0774559	-0.103842	-0.109658	-0.30741	0.121645	0.214318	-0.027349	-0.0695911	-0.0417258	0.165971	-0.22234	0.0482856	0.138118	0.0840392
CUL2	1696	-0.129375	0.47196	-0.038223	0.555771	0.212171	-0.154753	0.0636331	-0.347999	0.218551	0.396071	0.313746	0.3635	-0.184683	0.123269	0.0285779	-0.0847033	0.0238226	-0.0913746	0.225136	-0.272002	-0.607616	-0.0950125	0.00861905	-0.364959	-1.42035	-0.283799	-0.3155	0.396293	0.42715	0.143067	-0.0197932	0.183849	0.194337	-0.102403	-0.0139491	0.0990694	-0.230363	-0.0942627	0.125545	-0.0469509	0.0693626	-0.224695	-0.0617311	0.167414	-0.106959	0.381843	0.363399	-0.00913345
CUL3	1697	-0.140375	0.279365	-0.313714	-0.312398	-0.0466463	0.0672713	0.235328	0.201095	0.104768	-0.414479	-0.117997	0.1635	-0.284843	-0.217902	-0.0704678	-0.510172	-0.0361251	0.262601	0.3186	-0.138579	0.0740118	0.356165	0.497669	-0.224976	-0.51435	-0.299816	-0.1285	0.401085	0.22415	0.224272	0.0210714	0.142247	0.0198293	-0.00999192	-0.359792	-0.436668	0.213999	0.0509708	0.127285	0.250392	-0.2112	-0.0837341	-0.105129	0.320849	0.0103338	0.00934041	0.051973	0.163351
CUL4A	1698	-0.360725	-0.0743435	0.469796	0.258755	0.274558	0.726237	-0.408949	0.334196	-0.166713	-0.380036	-0.156917	1.3065	-0.0221649	0.199588	0.134998	0.291659	-0.414328	-0.0173661	0.4335	-0.0451204	0.220734	-0.324169	-0.0152534	0.23573	-0.40035	-0.536363	-0.6045	0.219007	-0.16225	-0.341089	0.240668	-0.0960214	-0.0326156	0.163051	0.474489	-0.250415	0.0144655	-0.0746385	0.144666	-0.0925115	0.0186938	0.41355	0.0237119	-0.0168097	-0.247555	0.0173036	-0.434354	0.150004
CUL4B	1699	-0.460875	0.0663017	0.110077	-0.226818	0.0433301	-0.0594151	0.280137	0.159312	0.259087	0.6395	0.316141	0.6915	-0.420835	0.0495226	0.39489	-0.471473	0.293563	0.273029	-0.212793	-0.229288	0.127844	0.12343	-0.238947	0.0998463	-0.48635	0.00692564	0.3455	0.22434	0.44715	0.0785882	0.139245	-0.354738	-0.117456	0.148805	-0.191897	0.083093	0.0918113	0.326934	-0.000193218	0.0135339	-0.532632	-0.116379	0.0901924	-0.124921	0.045043	-0.0755321	0.247495	0.421378
CUL5	1700	-0.099875	0.543197	0.350063	-0.227982	0.0857627	0.440914	0.294921	-0.213365	0.183902	0.00190466	0.0469781	0.6715	-0.0298776	0.140059	0.0454699	-0.152035	-0.106844	0.0880007	-0.127585	0.0639907	0.120598	0.268903	-0.168465	0.0854737	-0.92535	-0.104883	-0.0218	0.0476215	-0.17105	0.726978	0.716787	-0.309713	0.177518	0.18281	-0.228068	0.52207	0.201733	0.0827792	-0.400863	0.410706	-0.1818	-0.0429073	0.0205203	0.107179	-0.15336	-0.146542	0.334845	0.508172
CWC15	1705	0.276125	0.339445	-0.0795715	0.487628	-0.4161	-0.187634	0.173396	0.330541	0.0944038	0.00369879	0.190255	0.6255	1.05357	0.426835	-0.0683784	-0.375358	-0.0584157	0.10024	0.273205	0.0461102	0.226217	-0.237872	0.0761733	0.325572	-0.67435	0.543607	0.3425	-0.0399096	0.00335	0.081223	0.391826	-0.144605	-0.0471963	0.0983365	-0.0766687	0.263865	0.0729326	-0.0467952	0.139342	0.0539383	0.0717768	-0.260241	0.0502062	-0.136263	-0.0406616	0.00735198	0.123911	0.0131483
CWC27	1708	0.073125	0.472233	-0.0242345	0.493311	0.222867	-0.262722	0.209534	0.535299	0.291997	-0.137975	-0.401481	0.7335	0.985057	-0.321402	-0.0910308	0.0688494	-0.2017	-0.107344	0.405353	-0.460479	0.303905	-0.567683	0.174202	0.524055	0.68865	0.411895	0.5775	0.0542749	-0.20785	-0.371736	-0.294671	0.00161872	0.131979	0.361021	-0.26508	-0.167513	0.0396566	-0.564844	-0.400677	0.424594	0.114561	-0.0561733	-0.502904	-0.00725972	-0.312039	-0.882757	0.133717	-0.33313
CWF19L1	1709	0.046625	-0.168324	-0.248085	-0.227131	0.169314	-0.0168189	0.398459	-0.0996713	0.031151	-0.0774674	0.183224	0.2185	0.763159	0.0608468	0.079231	0.214507	0.143324	0.354969	0.0488603	0.318516	-0.755161	-0.395141	0.331847	0.541625	0.23165	0.106605	0.3895	-0.196743	0.49615	0.338328	-0.482936	0.383911	0.0979792	-0.332441	-0.203085	0.279549	0.351868	0.00580666	0.194453	-0.247227	0.131528	-0.591364	0.212667	0.544014	-0.107739	0.031474	-0.056043	-0.782708
CYB5A	1719	0.335625	-0.299193	0.0319946	0.452048	0.450335	0.443533	-0.546871	-0.415694	-0.594986	0.390479	0.267165	-0.0576	-0.761599	0.222794	0.109304	-0.678556	-0.427467	0.251768	-0.583811	0.389789	-0.369751	-0.268594	0.238636	-1.10736	-0.87335	-0.337956	-1.1345	0.165236	-0.58885	0.176916	-0.626034	0.241657	-0.663667	-0.336176	0.0173683	0.108829	0.738087	0.00583034	0.104311	1.17132	-0.380527	0.448642	0.0984126	-0.54883	0.143257	0.235762	-0.497776	0.224266
CYB5B	1720	0.216275	-0.137134	0.240616	0.411839	0.628167	-0.121523	0.0669279	-0.550385	0.127663	0.256609	-0.0774142	0.9075	-0.0964469	0.186656	-0.458773	-0.418584	-0.0296315	0.127466	0.583917	0.268268	-0.018904	-0.143982	0.229229	-0.381435	-1.07035	0.190652	-0.0895	0.46472	-0.0833	-0.255705	0.554325	0.0159067	0.503809	0.238644	0.608695	0.485012	-0.188136	-0.360957	0.61289	-0.0735065	-0.574667	-0.121214	-0.0781152	0.027579	-0.0115432	0.128374	-0.377144	-0.0906326
CYB5R1	1721	-0.151875	-0.18541	0.393599	0.120773	-0.349157	-0.327102	0.169852	-0.132004	-0.0765615	0.0216387	-0.329014	0.0187	-0.437793	0.0693809	-0.172278	-0.380846	-0.31703	0.33138	-0.59403	0.611439	-0.527706	0.567566	-0.13236	-0.421807	-0.44435	-0.138896	-0.3285	0.297307	-0.06645	-0.647636	-0.183943	-0.0890556	-0.14973	-0.0578603	0.164023	0.308313	-0.135221	-0.369415	-0.0183388	0.105395	0.267373	0.781946	0.211231	0.316898	0.0333083	0.0798812	0.00385639	0.165325
CYB5R3	1723	-0.113875	-0.130928	-0.155712	-0.195868	0.196593	-0.250531	-0.334244	-0.588617	-0.587247	0.155315	-0.142817	-0.1015	-0.581055	-0.213201	0.0359308	-0.306592	0.510466	-0.371844	-0.72553	0.19379	-0.208779	-0.237979	-0.0648293	-0.460941	-0.30135	-0.249359	-0.1895	-0.294539	-0.29485	-0.588045	0.274204	0.389621	0.032049	0.0304291	-0.344892	-0.20203	0.267209	0.271754	0.62937	-0.00370459	-0.0691612	-0.118252	-0.0972354	0.0730637	0.479222	0.194173	-0.0295139	-0.201864
CYBB	1726	-0.158875	-0.0807681	-0.160296	0.845795	1.38259	-0.186002	0.574217	-0.321447	-0.228599	1.09147	0.168064	-1.6335	-1.71949	-0.207549	0.88237	-0.0309258	-0.055443	-0.589451	-0.378242	0.161101	-1.29249	-0.0229715	-0.937271	-0.399757	-0.60935	0.274067	-2.0445	0.671506	0.98915	0.277378	-0.262438	0.213738	-0.474041	0.612771	0.000764305	0.378832	-0.601604	0.36959	0.067797	-0.135224	-0.312024	0.0114708	0.358678	-0.578017	0.419836	0.409187	-0.629337	-0.267577
CYC1	1728	0.065125	-0.123724	0.687185	0.0396431	0.0600287	0.865352	-0.277378	0.76289	-0.0555052	0.433751	0.486582	-0.0985	-0.325047	-0.648911	0.217633	0.222847	-0.181117	0.103461	-0.458452	-0.0629644	-0.220984	0.746427	-0.0501956	0.562564	-0.53035	0.761354	0.4535	-1.47694	-1.21085	0.544599	0.192529	-0.135023	0.547823	0.0904679	0.37809	0.46686	-0.422325	0.368751	0.259433	0.405297	0.185111	0.02753	0.480398	-0.977644	-0.113529	-0.102601	0.63494	0.213969
CYCS	1729	1.13813	-0.26015	0.0982557	-0.606968	-1.55416	0.705042	-0.0904088	1.40672	-0.326658	-0.14838	-0.566196	-0.7125	-0.310569	0.606806	0.326172	0.26576	-0.185222	0.118414	-0.585981	0.0788192	-0.237365	0.508472	-0.348948	0.876773	0.18265	0.546473	0.4935	-3.81928	0.50415	-1.67199	0.920589	-0.0639071	0.312573	-0.628482	0.366559	0.515368	-0.440417	-0.378494	-0.258591	0.625851	-0.0629298	-0.326383	0.101047	-0.229126	-0.127409	0.276405	0.391798	-0.258426
CYFIP1	1730	0.042125	-0.0846823	-0.401641	0.0108436	-0.21427	-0.165457	0.149094	-0.133111	-0.167891	0.177337	-0.0150496	-0.0524	-0.262683	0.371905	0.0289079	0.0199044	-0.453335	0.234567	0.0427894	-0.0370793	-0.540956	-0.0483259	0.128598	-0.443922	-0.49835	-0.250492	-0.4445	0.605403	0.55715	-0.132447	-0.111018	0.0578323	0.0396341	0.306513	-0.00759198	-0.169964	0.0862918	0.112596	0.0694606	0.259541	0.119496	0.14774	0.136592	0.028341	-0.0317664	0.0149658	0.266899	0.0718357
DAB2	1751	0.138625	-0.184964	-0.030258	-0.454902	-0.518415	-0.332376	0.180819	-0.529406	-0.264478	0.583277	-0.596789	-0.4595	-0.527184	0.00197293	0.00857271	0.0859716	0.012642	-0.00792066	-0.570976	-0.350744	-0.34885	-0.0574069	-0.229412	-0.51125	0.04385	0.186537	-0.5995	0.41511	0.07715	-0.665217	-0.178585	0.36864	-0.472768	0.107252	-0.264275	-0.423205	-0.0970398	0.445817	0.23285	-0.254469	-0.151867	0.236411	0.133095	-0.184132	0.173554	0.159053	0.0365599	-0.133799
DAG1	1755	0.390175	-0.0835827	0.130505	-0.569063	0.206785	0.0943375	0.277696	0.111129	0.449971	-0.511421	0.134646	-0.1905	1.02852	-0.448133	0.394203	-0.265991	0.0282783	-0.0872523	-0.0297543	0.0774665	0.178799	-0.181844	0.108312	-0.0568249	0.79965	0.244092	0.5185	-0.183852	-0.36185	-0.0977772	-0.077781	0.189461	0.5216	-0.0981456	-0.0275756	-0.18784	0.568544	-0.0346545	0.13926	-0.129901	0.22618	0.190858	-0.0134936	-0.0953532	-0.0482134	-0.168969	0.806184	-0.174121
DAP3	1759	0.148875	0.028905	0.163172	0.42711	0.0456101	-0.224426	-0.127729	0.622659	-0.255528	0.0543024	0.312298	0.6425	-0.492056	0.269202	0.414948	0.496356	0.314018	0.174387	0.353145	-0.334244	-0.0762897	-0.0928237	-0.482828	1.0329	0.42965	0.308708	0.3095	-0.111097	0.14915	-0.157778	0.212151	0.261704	0.335228	-0.160979	0.578181	0.265913	-0.0367862	0.0107584	0.0268192	0.00455992	0.247365	-0.00541039	0.231481	0.0958915	-0.186855	0.280656	0.373094	0.0836793
DARS1	1763	-0.428875	-0.0162502	0.00784321	0.343084	0.384154	0.244283	0.134899	-0.0963694	0.314929	0.107213	0.0153999	0.5095	-0.0353211	0.352368	0.0520556	-0.0128906	-0.271374	0.53238	0.300309	0.176159	-0.252578	-0.119054	0.295655	0.413387	0.25765	-0.139706	-0.1255	0.499162	0.23215	0.494897	0.367095	-0.225831	0.498086	0.0239944	0.304299	0.0438917	0.0245646	-0.131646	-0.145897	-0.190003	0.0120052	0.113641	-0.245189	0.205413	-0.213933	-0.183152	-0.18305	0.0441899
DARS2	1764	-0.140225	0.149385	0.124465	0.47713	-0.243978	-0.0251047	-0.0344656	-0.229766	0.349709	0.204263	0.354708	0.1825	-0.439863	-0.26872	-0.0705567	0.642241	-0.113619	0.246983	-0.0307298	-0.106661	-0.528877	-0.3218	0.642404	0.0918616	-0.71835	-0.0959825	-1.2245	0.11003	0.13915	0.791252	0.228104	-0.0333704	0.593537	-0.262143	0.25993	0.254749	-0.106458	-0.254557	-0.167185	0.306592	0.428748	-0.3051	0.0333078	0.601877	-0.25225	-0.104615	0.217204	0.209118
DAZAP1	1766	0.350625	0.0705217	0.100321	0.152777	0.00940771	-0.056006	0.030772	0.412975	0.116247	0.0279545	-0.0330331	-0.3095	0.341785	0.218303	0.100026	0.346944	0.100929	-0.0111038	0.150494	0.330628	-0.111765	-0.0399441	0.20997	0.0839877	0.56865	0.334158	0.01654	-0.382764	0.18315	-0.0950624	0.250721	0.163354	-0.15901	-0.0503235	0.209407	0.0247151	-0.0252905	0.118857	-0.147938	0.33274	-0.177271	-0.431677	-0.0307063	0.220689	-0.0354703	-0.00274053	0.0843672	0.365376
DBN1	1770	0.317628	0.503143	-0.170687	-0.079486	0.0469428	-0.247669	-0.36199	0.27186	-0.328455	-0.524464	-0.370695	-0.1055	0.598082	-0.360819	-0.0470841	0.00619131	-0.184235	0.298623	0.570277	0.115369	0.432604	-0.299916	0.200402	-0.0419218	0.18965	-0.566128	0.2835	-0.483482	-0.19285	0.106596	0.181704	-0.473509	0.295424	-0.239527	-1.17294	-0.11859	-0.554685	0.148521	0.442297	0.358673	-0.209093	0.500867	0.132284	0.101293	0.211446	0.0168693	0.366281	0.114982
DBNL	1771	0.577625	0.0128024	-0.275656	-0.228135	-0.151877	-0.0862328	0.203501	-0.427481	-0.660763	0.0507711	0.108866	-0.4945	0.535568	0.124551	0.0732997	0.0859392	-0.135591	0.215922	-0.20603	0.115928	-0.388127	0.0330845	0.454735	-0.161124	-0.16835	0.11432	0.3565	0.390038	-0.11035	0.0882127	0.184551	-0.0447829	-0.247286	0.286739	-0.0544775	0.0328269	-0.0740948	0.221243	0.0107023	-0.0322873	0.178766	-0.0955093	0.420473	0.156166	0.263293	0.22004	0.114696	-0.10212
DBR1	1772	-0.074375	-0.490315	0.167729	0.406077	0.339136	-0.244236	0.104151	0.250358	0.319713	0.0847386	0.741722	0.3505	0.134024	-0.207252	-0.0510387	-0.0824545	0.462135	-0.113075	-0.111005	-0.13713	0.143949	-0.0631502	0.0165587	-0.205992	-0.06235	-0.165913	-0.1595	0.33947	-0.38485	0.493245	-0.136367	-0.0487153	-0.0670542	0.0589927	0.00939731	0.00853333	-0.190047	-0.385828	-0.169134	-0.112795	-0.0152709	-0.169012	-0.0552414	-0.0175797	-0.229731	0.0549494	0.00593752	0.0629908
DBT	1773	-0.081425	0.0767951	-0.0117034	0.214228	0.390654	1.07397	-0.2195	0.356761	0.596012	-0.0240272	0.178977	-0.0825	0.93102	-0.18065	-0.108408	-0.0394195	-0.138048	0.576567	0.102422	0.00436885	-0.646058	0.339797	-0.0691206	0.590494	0.21865	0.836666	0.1925	-0.217017	0.89415	-0.256277	0.0970326	-0.477189	-0.287556	-0.293592	0.344425	-0.600073	-0.159642	-0.292029	-0.439161	0.617153	0.0994641	0.510559	-0.646854	0.611437	-0.405179	0.218938	-0.127692	0.233562
DCAF13	1777	-0.000725	-0.0450917	0.0929166	-0.0328527	0.521319	0.236857	-0.318541	0.778062	0.0921527	-0.291826	-0.352512	-0.1005	0.0333444	0.581563	0.339185	-0.112722	0.156676	-0.402432	0.206331	0.0901162	0.120089	-0.0865353	0.264337	0.274605	0.29765	-0.243069	0.0394	0.234547	-0.09825	-0.0596481	0.219514	-0.382823	0.265546	-0.379423	-0.282199	-0.266973	-0.20136	0.114555	-0.150265	-0.0598353	0.400106	-0.184049	-0.343	-0.033238	-0.137779	0.168154	-0.233707	-0.0101577
DCAF7	1782	-0.039475	0.0664313	-0.00167311	0.167	0.268522	-0.298233	-0.235052	0.00834682	-0.11184	-0.0837978	0.0115951	0.4865	0.350797	-0.423583	-0.172173	-0.16276	0.22395	-0.0954243	0.321792	0.0666724	0.437067	-0.0877724	0.065685	0.331434	-0.13735	0.0185872	-0.1335	-0.220917	0.54415	-0.18065	0.411924	0.341348	0.105104	-0.1768	0.213284	-0.186641	-0.0695116	0.0908318	0.339189	-0.117679	0.193444	0.307149	0.00294658	-0.0456961	-0.172404	-0.172308	0.263979	0.154226
DCAF8	1783	-0.185875	0.656794	-0.311158	-0.151562	-0.273602	-0.0906864	0.100875	0.464685	0.634503	0.0186515	0.102904	0.1425	-0.0348403	-0.161973	-0.167572	0.305347	0.0680368	-0.093388	-0.271082	-0.611572	-0.176363	0.221694	0.18312	0.0652577	-0.38935	0.00379126	0.6375	-0.087651	-0.01525	-0.588804	0.183538	-0.199215	0.0809407	-0.162037	-0.15982	-0.270833	0.362639	0.00646771	-0.245832	0.398867	-0.0414441	0.108861	0.382918	-0.0634857	-0.291978	-0.119024	0.409499	0.15519
DCN	1794	-0.396675	-0.359526	0.212651	-0.284213	0.44228	0.082341	-0.774065	-1.42682	0.644323	-0.497096	-1.20938	-1.1835	-0.707006	-1.2896	0.27404	-1.23982	0.218913	-1.22532	-1.01437	0.644939	-1.22911	-0.759242	-0.664856	-1.30317	-0.06665	-0.802895	-0.5175	-0.722673	-1.43085	-1.69233	-0.523694	0.164287	0.504889	-0.0362627	-1.6635	-0.6187	0.963686	0.232085	0.130716	-0.241166	-0.599011	-1.28932	-0.649142	0.413249	0.429963	-0.0673881	0.0982268	0.0171473
DCPS	1798	-0.367375	0.154037	0.0976599	-0.350754	0.367606	-0.0595382	-0.044312	0.0813558	0.21451	-0.313674	0.0274021	-0.4235	0.781083	0.35218	0.0401524	-0.189453	0.0656981	-0.0882301	-0.522866	0.258292	0.54416	-0.176671	-0.121528	-0.259521	0.33265	0.185442	0.2755	-0.22398	-0.67685	0.760662	-0.156513	-0.14246	2.31e-05	-0.0517087	-0.535931	-0.277599	-0.0189515	0.305175	-0.435352	0.00519419	-0.292572	-0.51675	-0.309422	0.0260005	0.20828	0.0781291	-0.0700249	0.429133
DCTN1	1800	0.017125	-0.416669	-0.200372	-0.00724989	-0.271086	0.179159	0.0956433	-0.369565	-0.35959	-0.284812	-0.200856	-0.041	0.567547	-0.112171	-0.0891845	-0.0157089	0.102464	0.0614788	-0.0318703	0.126218	-0.157487	0.0893392	-0.0212042	-0.115185	0.04385	-0.168568	0.4615	0.117384	0.18515	-0.058761	-0.0238389	0.168553	-0.132183	-0.0166928	-0.116315	0.00085642	0.214904	0.185724	0.172886	-0.0581651	-0.0999479	0.0414064	-0.0167115	0.026404	0.208152	0.0923468	-0.425889	-0.0897763
DCTN2	1801	0.483625	-0.32969	-0.271929	-0.124544	-0.373145	0.197451	0.115401	-0.400005	-0.58175	-0.198971	-0.263401	-0.3125	1.09115	0.0433261	-0.120326	-0.0213109	-0.00938178	0.163505	0.0575686	0.241028	-0.215547	-0.00404695	-0.070003	-0.294674	0.20765	-0.00982929	0.3195	0.0274327	-0.03425	0.0213479	-0.111074	0.0697215	-0.125063	-0.0240709	-0.148395	-0.0122994	0.111899	0.350108	0.176015	0.0156009	-0.0170555	0.00668554	-0.0610703	0.00457774	0.221259	0.0944727	-0.374319	-0.184374
DCTN3	1802	0.346625	-0.567449	-0.237671	-0.000775818	0.162922	0.0810625	0.0862102	-0.439074	-0.470789	-0.332812	-0.139527	-0.049	0.878492	-0.100367	-0.139533	0.125259	0.259472	0.238838	0.0761537	0.211852	-0.0126243	-0.0240396	-0.00529334	0.106301	1.14965	0.143236	0.6415	-0.459064	-0.10175	-0.608005	-0.0590678	-0.194414	-0.292317	-0.12814	-0.208712	0.143752	0.125524	0.197986	0.0722451	-0.0763641	-0.128244	-0.219934	0.0411689	-0.169921	0.142274	0.187819	-0.273854	-0.162371
DCTN4	1803	0.238125	-0.229981	0.0624421	0.168318	-0.217717	0.232293	0.119854	-0.317592	-0.15172	-0.358802	-0.190424	-0.2565	0.630522	0.105712	0.136467	-0.239959	-0.0926216	-0.320022	0.0369065	0.175673	-0.126538	0.166736	0.045858	-0.260726	0.16665	-0.129572	0.1345	-0.0507146	0.11915	-0.48734	-0.056009	0.15741	0.0164997	-0.0399183	-0.154362	0.229313	-0.268128	-0.393574	0.284171	0.163939	-0.0258908	0.0601273	-0.200868	0.000208294	0.684141	0.27822	-0.21192	-0.193508
DCUN1D1	1807	-0.478875	0.176227	0.027907	-0.149004	0.129084	-0.530091	0.0315833	-0.15344	0.175017	-0.208831	-0.0927694	-0.6115	-0.680736	0.180088	0.00667331	-0.263053	0.0179659	-0.0637359	0.507949	-0.0462145	0.473591	0.168944	-0.0404488	-0.736301	-2.23035	-0.238559	-0.3215	0.239919	-0.06385	0.921892	0.0491135	0.113658	-0.0524926	-0.249933	-0.38591	0.301577	-0.203736	0.0674	0.0103836	0.209947	-0.195272	-0.142204	-0.178537	0.244804	-0.2006	0.204354	0.705979	-0.290271
DCXR	1809	-0.456875	0.0847609	0.386267	0.0837863	0.306507	-0.100956	-0.0580849	0.648075	-0.09235	-0.169849	-0.651979	-0.4245	0.488316	-0.313297	-0.128672	0.0346346	-0.483876	-1.0138	-0.689285	-0.358367	0.769318	0.222661	-0.654596	-0.419695	-0.45535	0.192887	-0.2275	-0.507564	-1.23085	0.691799	0.446149	-0.609335	0.00659118	0.544683	0.435176	0.148549	-0.155252	-0.082698	-0.186578	-0.220998	0.0776478	1.60597	0.0414179	-0.561282	-0.303207	-0.413633	-0.25389	-0.404796
DDAH1	1811	-0.242375	0.508075	-0.171127	-0.629657	-0.348539	0.975455	-0.452908	0.226969	0.323681	-1.12335	0.396148	1.1065	1.07772	-0.501144	-0.583923	0.10727	-0.143024	0.485199	0.134418	-0.335125	-0.0369021	0.0347453	0.254965	0.421037	0.16765	-0.0822194	-0.1495	-0.234307	0.74215	0.153868	-0.38226	-0.853105	-0.820132	-0.103285	0.183062	-0.392956	0.237716	-0.0854304	-0.39743	0.485633	-0.0503692	0.216368	0.0659145	0.157295	-0.854794	-0.0982612	0.278069	0.0474087
DDAH2	1812	0.004125	0.358008	0.102605	-0.710418	-0.172558	-0.0819586	0.4279	0.21055	-0.00883492	-0.60411	-0.165472	0.5065	1.29947	-0.103829	0.23752	-0.385157	0.11447	0.269974	0.928315	0.504138	0.150114	-0.0504628	-0.167641	-0.168735	0.48865	-0.0235375	-0.3525	0.159042	-0.18555	-0.395637	-0.383576	0.285651	0.0954478	-0.273263	-0.237212	-0.00295847	0.360489	-0.322917	0.0306501	0.658788	-0.221805	0.110635	0.682958	0.072647	0.105213	-0.21989	0.220199	0.456643
DDB1	1813	-0.236375	0.173685	0.199503	-0.250621	-0.660558	0.0836282	0.0288731	0.26446	0.583694	-0.00976447	0.355948	1.0085	-0.0706387	-0.0345492	-0.018386	0.184457	-0.135633	-0.00579755	0.269703	-0.298227	0.333204	0.121841	0.0665317	0.289016	-0.08135	-0.00661546	0.3265	-0.116731	-0.06055	-0.00929667	0.128013	0.0525119	0.401952	-0.0630715	0.0404563	-0.523131	-0.035967	-0.162888	-0.12074	0.111972	0.00676219	0.146378	0.0808473	0.0265479	-0.145766	0.0791023	0.276196	0.216819
DDI2	1817	-0.012525	-0.146003	-0.222014	-0.119812	0.152817	-0.194756	0.0914713	0.327337	-0.134002	-0.282445	-0.0602733	0.4545	-0.266863	0.339839	0.299837	0.549395	0.310755	0.521819	0.0584672	0.00491675	-0.163961	-0.0600949	0.09593	0.742855	0.33665	-0.174204	0.6825	-0.331255	0.49315	-0.0824195	-0.218144	-0.189354	-0.498809	-0.463294	-0.0572738	-0.0260066	0.109316	0.624292	-0.141176	0.348354	0.244336	0.362392	0.167408	0.0584661	-0.142154	0.0996897	-0.071413	-0.39975
DDOST	1819	-0.063875	0.0894738	0.0104188	0.205373	0.405263	0.25534	0.0455003	-0.179119	-0.0711041	0.215558	0.0639291	0.5345	-0.361207	0.166073	-0.111198	0.0567604	0.111686	0.051835	0.115052	0.0413804	0.518279	-0.0481554	0.166428	0.149701	0.22765	-0.0830574	-0.4105	0.191506	-0.05215	0.613762	-0.239658	0.292438	0.401594	0.0841232	0.163458	0.00673869	-0.0472343	0.313904	-0.0994875	-0.13262	-0.110468	0.191996	0.132272	0.0380004	0.363014	0.254415	0.143346	0.156836
DDR1	1820	0.099625	0.668751	-0.507596	0.327807	-0.0946114	-0.162816	0.609673	0.144037	0.623056	-0.0225936	0.37236	0.2165	-0.643387	0.209013	-0.0312686	-0.153049	0.251164	0.180977	0.257939	-0.0534957	0.134067	0.3329	-0.0666343	-0.592927	-0.68435	0.0613981	0.3225	-0.137749	0.36915	0.137833	-0.0272713	0.35051	0.258093	0.0364868	0.421496	0.0631705	-0.020306	0.471322	-0.0792994	0.471311	0.0596418	-0.541775	0.0979647	-0.0575962	-0.121767	-0.448473	-0.0601858	-0.143021
DDRGK1	1822	0.527625	0.0728219	-0.0908198	0.338514	-0.706182	0.155143	0.00261504	-0.776269	-0.00268644	0.360605	0.25102	-0.1745	-0.271251	-0.141864	-0.309257	-0.433552	-0.0432008	0.0542933	-0.123901	-0.443338	-0.159386	0.212156	-0.015842	-0.545827	-0.51935	-0.17047	0.0306	0.207103	0.04915	0.278884	0.233319	-0.0903317	-0.285244	0.362783	-0.128771	-0.298052	-0.460238	0.258065	0.070042	0.140629	-0.255403	-0.54066	0.231036	-0.0982968	0.206536	-0.0296506	-0.10417	-0.0265138
DDT	1823	0.011625	-0.412224	0.343533	0.116069	-0.951796	0.177818	-1.25383	-0.0542259	-0.562711	0.245428	0.373001	-0.1835	0.0522629	0.155281	0.0373528	0.461862	-0.0128942	-0.122809	-0.362903	0.12552	-0.344041	-0.418554	-0.423966	0.103759	0.23265	-0.442324	0.4965	-0.55752	-0.74285	-0.385197	0.484463	-0.155906	0.118093	-0.56675	0.758928	-0.144194	-0.185729	0.0784117	0.208839	-0.236644	0.0606636	0.274259	-0.0700659	-0.102892	0.272511	0.118505	0.220335	0.552395
DDX1	1824	0.248225	0.0920413	-0.10175	0.0143698	0.0697064	-0.00979717	0.177121	0.312266	0.105614	-0.271265	-0.269783	0.3305	0.210554	0.0535971	-0.174428	0.182458	-0.0269958	-0.13164	0.071779	0.0359564	0.00628907	0.193485	0.0994984	0.40288	-0.02015	0.109767	0.1153	-0.0229817	0.19915	-0.241743	0.0159335	0.0935063	-0.0373815	0.033292	-0.153162	-0.198964	0.252296	0.0165629	-0.200068	0.0362194	0.0166181	-0.00160798	0.057219	0.170169	0.243955	-0.100494	0.105454	0.147393
DDX17	1827	0.123175	0.00232063	0.15256	-0.111611	0.164185	-0.126461	0.0289662	0.263835	0.0998945	0.207957	0.152571	0.1875	0.560724	0.00228225	0.116323	0.239837	-0.11187	-0.0687323	0.442545	0.183335	-0.0444191	0.0854087	0.141794	0.178975	0.42565	0.104814	0.2775	0.106071	0.38315	0.0186882	0.0404941	0.0035157	-0.0047815	-0.0874079	0.250301	0.19057	0.256241	-0.158322	0.00624602	0.294165	-0.0971707	-0.195875	-0.0999393	0.14682	-0.0550519	-0.237317	-0.129686	-0.0318921
DDX18	1828	-0.539875	0.103187	0.155748	-0.0806244	0.743586	0.245778	-0.217831	0.0233236	0.265057	0.12718	-0.00486316	0.1207	-0.0427101	0.170742	0.0985349	0.43743	-0.0749061	-0.00051991	0.265152	0.250047	0.345758	0.0181712	0.0456857	0.539245	0.22365	-0.0105968	-0.9155	0.192199	-0.17075	-0.303042	1.1005	-0.366826	0.123487	0.0604961	0.324018	0.128495	-0.0844376	-0.0534308	-0.0363897	-0.0309764	0.153615	0.103019	-0.0278099	-0.0887094	-0.0470698	0.0283582	-0.521158	0.0210017
DDX21	1831	-0.004005	0.074992	0.475424	0.146243	0.16579	0.342475	0.187572	1.03827	0.537426	0.0772225	0.345081	0.0544	-0.0414016	0.483229	0.450685	0.227852	0.126169	-0.0974982	0.208124	-0.160432	0.367635	0.327444	0.286082	0.429552	-0.05225	-0.711103	0.4905	-0.248644	-0.05485	-0.0758789	-0.052613	0.112754	0.681099	0.172905	0.453786	0.581364	-0.400712	0.0913528	0.188162	-0.193056	0.0473193	-0.315828	-0.116261	-0.0661537	-0.14109	-0.14855	-0.250698	0.160689
DDX23	1832	0.179325	0.162094	-0.272129	-0.0397983	0.58192	-0.133337	0.0256155	0.410815	0.078125	-0.0615786	0.0847339	0.1985	0.198559	0.0179271	-0.0822058	-0.0148996	0.33715	-0.315113	0.573307	-0.118896	0.610147	-0.0607477	0.186918	0.00357683	-0.15135	-0.220041	0.0472	0.218122	-0.04505	0.213505	0.0657037	0.0253098	0.173173	-0.0521433	-0.250745	0.0978563	0.063333	-0.295553	-0.0233557	0.117525	0.169143	-0.0760722	-0.0991561	-0.0459837	-0.0331877	0.0628631	-0.0430243	-0.0380931
DDX24	1833	-0.039825	0.395567	0.557474	-0.380826	0.608396	0.281371	-0.468528	0.323332	0.0225994	0.155297	0.148994	-0.0865	-0.281686	0.284921	0.19936	-0.296771	0.274731	0.291895	-0.181781	0.143251	0.510415	-0.222595	-0.407428	0.0395323	0.08135	-0.0593491	0.6305	-0.356697	-0.15335	-0.440084	-0.15295	0.0936397	0.0287864	0.360216	-0.154834	0.300591	0.465748	-0.0626992	-0.306619	-0.154463	-0.29523	0.0925407	-0.181668	-0.454946	-0.198966	0.163535	-0.0902525	-0.0117998
DDX27	1834	-0.096375	0.645693	0.80756	-0.188842	0.359831	-0.0107265	-0.268377	0.551678	0.482181	0.316306	-0.186107	-0.3725	-0.172152	-0.045646	-0.207473	-0.338731	0.259535	-0.501244	0.267364	0.502627	0.560924	-0.0762476	0.323709	-0.0505878	0.45865	0.0994608	0.1735	-0.0100764	-0.15675	-0.0744177	0.663226	-0.31934	-0.0233941	0.0139595	0.0581448	-0.141506	0.0593426	-0.418439	-0.191309	0.0970941	-0.0727129	-0.380161	-0.362873	0.0268146	0.0276581	-0.133447	0.045461	0.182837
DDX39A	1837	0.153325	-0.333125	-0.161675	0.120722	0.664703	-0.628761	-0.416196	-0.0273932	0.600833	0.420365	-0.0176156	0.3895	-0.335695	0.391832	-0.00771792	-0.168167	0.323524	-0.0787175	0.155014	-0.447466	0.0411698	-0.89951	-0.00121595	-0.587415	0.34865	-0.125793	-0.1835	0.251565	-0.19055	0.386696	0.440074	0.48875	-0.233251	0.0794357	-0.29023	-0.0843867	-0.576588	-0.0682968	-0.0733586	-0.48412	0.0855925	-0.981502	-0.572382	0.00772114	0.111666	-0.140719	-0.19741	-0.50392
DDX39B	1838	-0.206765	0.165152	0.273592	0.199979	0.240398	-0.0240495	0.0710058	0.469916	0.293586	0.0229999	-0.0316507	0.1555	0.076649	0.0973754	0.122313	-0.0134061	-0.113055	-0.153528	0.422856	0.0523039	0.148668	0.1009	0.0365308	0.417151	-0.05125	0.00363201	-0.1785	0.0840676	0.26715	0.0811939	-0.300231	-0.0181253	0.163208	0.129983	0.162228	0.14971	0.144219	0.0360491	0.114798	0.0611578	-0.14116	0.292005	0.209543	-0.0189343	0.0477139	-0.0338248	-0.0219933	0.159451
DDX3X	1839	-0.007925	-0.151188	-0.0277053	0.285514	0.373962	-0.109176	-0.121398	-0.125487	0.172477	0.107566	-0.583475	-0.1455	-0.340379	-0.144624	-0.0669729	0.44828	0.0629951	-0.168091	-0.167514	-0.251686	0.239486	0.0941273	-0.0668962	0.297424	0.57865	0.0745689	0.3635	0.00282	0.03215	-0.0582675	-0.36968	0.0845402	-0.184747	-0.00131931	0.151934	-0.0513592	-0.239023	-0.073682	0.108732	0.14984	-0.0616086	0.167481	-0.181569	-0.215338	0.0357259	-0.0829709	0.210124	-0.146287
DDX42	1841	0.035125	0.0198958	0.149423	-0.125273	-0.404508	-0.22186	-0.137174	0.761308	0.0696426	0.0237258	-0.108364	0.3385	0.494358	-0.124362	-0.138559	-0.122778	0.247824	-0.0731855	0.218308	-0.010879	0.216382	0.0385673	0.218719	0.546405	0.47365	0.329596	0.0875	-0.0660075	-0.15825	0.167055	0.329981	0.173948	0.0571493	0.14886	0.19219	0.0358022	0.156865	-0.0778319	1.35e-05	0.313387	0.428667	0.0698751	0.0905629	0.0827552	-0.0485828	-0.108089	0.192891	-0.21116
DDX46	1842	0.146925	0.179531	0.141767	0.187921	-0.0760431	-0.179399	0.07414	0.324067	-0.00477299	0.115989	0.240989	0.2265	0.42037	0.134631	-0.152553	0.144453	0.172063	-0.056118	0.630964	-0.121352	-0.0885975	-0.0610232	0.288888	0.419345	0.61465	0.40048	0.1137	-0.213623	-0.01465	0.0874611	-0.00466367	0.0747259	0.245711	0.0955649	0.161098	0.559442	-0.188293	-0.088801	-0.0541069	0.250717	-0.0296489	-0.14275	0.076927	0.219706	-0.061002	0.131105	0.0480836	0.116584
DDX47	1843	-0.07522	0.273434	0.103243	0.224612	0.898638	0.296151	-0.0356391	0.626383	0.144311	-0.117171	-0.123845	0.1865	-0.0374496	0.0778259	-0.0747563	-0.0090761	0.355321	0.122259	0.570025	0.0115485	0.802402	-0.00334536	0.450749	0.181669	-0.04725	-0.365037	-0.3825	-0.462355	-0.14075	0.00867482	0.655151	-0.28383	0.192361	0.017227	0.463731	-0.165612	-0.263747	-0.166826	-0.409708	-0.182849	0.119028	0.0981027	-0.188467	0.160007	0.0197845	-0.557759	-0.800499	-0.0777994
DDX5	1845	-0.014225	-0.040805	0.0757496	0.176111	-0.058299	-0.349174	-0.345756	0.611046	0.0131804	0.0542299	-0.229575	-0.2675	-0.237035	-0.284939	-0.182706	-0.0628232	0.327727	-0.495602	0.326903	-0.389979	0.672734	-1.2411	0.157576	0.182133	0.44965	-0.012729	-0.031	0.0745757	-0.13905	0.233542	0.271301	0.0022672	0.071426	0.237977	0.101056	-0.0462947	-0.44758	-0.00475281	0.115356	0.0829976	0.297161	0.0580441	0.169305	-0.114162	-0.440825	-0.060746	0.382227	-0.424407
DDX50	1846	-0.087775	-0.0480865	0.289629	0.0157624	-0.0532859	0.0304596	0.133439	0.383727	0.112969	-0.147746	0.67142	-0.0112	0.630979	0.28402	0.0714274	-0.248435	-0.0504538	0.16193	0.385279	-0.109825	0.355188	-0.207961	0.0605309	0.298403	-0.03325	-0.160389	-0.0225	-0.170029	0.33015	0.216793	-0.0662511	0.296454	0.453695	0.0702206	0.0657362	0.649485	0.108238	-0.0546984	0.08723	-0.269567	-0.0759879	-0.401398	-0.162493	0.121894	-0.0632098	-0.290206	-0.0901394	0.0364999
DDX51	1847	0.118625	0.0449258	-0.0603445	-0.257594	0.25828	0.336851	-0.00963011	0.450878	0.192669	-0.445871	0.0700891	0.1975	0.232369	-0.0751091	-0.0634082	0.084527	0.18726	0.161658	0.231214	0.199304	1.0892	0.175886	0.193927	0.606904	-0.32035	-0.0633683	-0.2165	-0.313197	-0.08951	0.0788278	0.427097	-0.0757445	-0.294853	-0.0874306	-0.156767	-0.218841	0.0245842	0.0886394	0.117934	-0.0809288	0.270302	0.129198	-0.0403876	0.0602642	-0.251516	-0.0243719	-0.203749	0.337333
DDX58	1852	0.354625	0.523466	-0.845201	1.04931	-0.884681	-0.298924	-0.101374	0.0395349	-0.195934	-0.15205	0.658245	0.1755	-0.728426	-0.597733	0.629539	-0.508679	-0.518885	-0.488628	0.970771	-0.204146	-1.16688	-0.854878	-0.0873271	-0.779311	-0.56735	-0.209079	-0.2365	-0.151458	0.58115	0.0771043	-0.638707	-0.109167	-0.741615	0.423408	-0.0157877	-0.0277923	0.410374	-0.612394	-0.435732	0.253528	-0.498601	-0.65364	-0.102147	-0.397404	0.0587706	0.387686	-0.40811	0.720025
DDX6	1854	-0.058475	0.160549	-0.00454487	-0.127712	0.29716	-0.110355	-0.134692	-0.240096	0.372553	0.545608	-0.0602856	0.7915	0.310035	-0.164848	0.129504	0.144478	0.00391808	0.134651	0.269708	0.141759	0.140795	-0.134106	-0.131665	0.260168	0.33965	0.166607	0.4665	0.0956605	-0.24385	0.0468554	0.224629	0.0969182	-0.0745391	0.0320084	-0.0496978	0.288691	0.128403	0.0480715	0.104726	-0.0726345	0.276255	0.177454	0.038979	-0.0519445	-0.00796819	-0.0495873	0.086619	-0.102542
DDX60	1855	-0.069375	0.28689	-0.50686	0.214759	-0.717133	-0.319964	0.346009	-0.245059	0.343896	-0.000134595	0.845148	-1.1435	-0.529293	-0.363486	0.260613	-0.278332	-0.419528	0.163822	0.384212	-0.173386	-1.52342	-0.335725	0.753861	-0.910088	-0.49035	0.151579	-0.5635	-0.185394	0.93915	-0.19956	-0.401035	-0.0423836	-0.207015	0.391328	-0.31934	0.207238	0.0813375	0.34427	-0.208496	0.233603	-0.0174604	-0.807394	-0.0906238	0.150884	0.103772	0.0534139	-0.544152	0.464658
DECR1	1857	0.054375	-0.427054	-0.158767	0.12401	-0.176054	0.231048	-0.0640515	0.571449	0.0453569	0.0687948	0.458284	-0.052	-0.525359	-0.358794	0.300893	-0.248124	-0.126657	-0.436699	0.496726	0.0743778	-1.02517	0.842166	-0.102365	-0.272588	-0.00895	0.906961	0.4065	-0.150311	0.90915	-1.21272	0.28495	-0.131109	0.939377	0.063699	-0.226512	0.245323	-0.444412	0.214012	0.00830325	0.665568	-0.245742	0.373613	0.0187331	0.113686	0.0357589	-0.00839401	-0.33474	0.268765
DEK	1865	0.388125	-0.0534055	0.189851	-0.00793762	-0.160191	-0.448805	-0.0897908	0.806802	0.120949	-0.11532	0.374604	0.8955	1.02778	-0.0554271	0.279338	0.648641	-0.1182	0.0980787	0.730025	0.229456	0.50102	-0.0981689	-0.327059	0.246627	0.48465	0.744429	0.4065	0.1139	-0.07115	0.377408	0.150429	0.224226	-0.0781706	-0.155224	0.0800201	0.618196	-0.183044	-0.357642	-0.0500928	-0.221887	-0.250646	0.0359798	0.266282	-0.101071	-0.444345	-0.277976	-0.310505	0.333298
DEPTOR	1876	-0.438675	-0.697454	-0.118783	-0.703379	0.218568	0.477046	0.123056	-0.434185	-0.67429	-0.395015	-0.488005	-0.0825	-0.261184	0.0250625	0.339614	0.487802	0.835226	-0.186962	-0.511975	-0.257156	0.284142	-0.0116522	0.506333	-0.425593	-0.50335	1.22262	0.6415	-0.646878	-0.16215	-0.519225	-0.550092	-0.0630899	-0.232936	-0.141128	-0.534104	0.522876	-0.00769309	0.0595202	-0.860517	0.11927	0.0398927	1.05394	-0.539768	0.322316	-0.524908	-0.0203471	-0.752594	0.264624
DERA	1877	0.100625	-0.15493	-0.320629	0.248125	0.14368	0.0232245	0.465458	-0.310189	-0.154701	-0.140525	-0.0930966	0.0807	-0.630741	0.324926	0.179349	-0.298447	0.0461427	-0.15439	0.176214	0.362041	-0.211815	-0.168919	0.29597	-0.177838	-0.47335	-0.188166	-0.3035	0.380124	0.08215	0.0416315	-0.169343	-0.114204	0.0707215	0.235371	-0.204655	0.389781	-0.29632	0.164182	0.146336	-0.217102	0.170264	-0.210533	0.378132	-0.049599	0.348631	0.0762224	-0.3192	0.0694045
DES	1879	-1.38387	-0.96713	-1.27845	-0.446057	-1.8747	-1.11618	-1.28408	-1.62979	-1.67528	-1.26818	-0.740399	-1.3835	-0.839063	-1.61767	0.929494	-1.5564	-0.871065	-0.242275	-0.898471	-0.903939	0.245009	-1.94421	-1.95625	-2.42161	0.39665	-1.5479	-2.4245	-4.22988	-1.07085	-2.525	-1.60274	-0.0742112	-0.844479	-0.829593	-1.81542	-1.60289	-0.352031	0.283852	-0.471991	-1.06461	0.728873	-1.21852	-0.856143	-2.11547	0.0293242	0.368377	-0.547098	-0.531483
DFFA	1881	-0.235375	-0.236479	0.531209	-0.315353	0.0873525	-0.241653	-0.0832422	0.270671	1.15464	-0.226352	0.282335	0.1425	1.0793	0.0960121	-0.343632	-0.124644	0.00371477	0.0573517	0.30974	0.304977	0.333466	-0.409832	0.186074	0.861253	0.02751	-0.0839573	0.4015	-0.0991006	0.69815	-0.0565029	-0.241959	-0.450335	-0.173082	0.00133742	0.293037	0.00186104	0.39413	-0.243942	-0.411049	-0.27293	0.241417	-0.170187	0.0373167	0.208193	-0.0852048	-0.0591883	-0.092908	0.0646411
DHCR24	1888	0.415625	0.0182979	0.884419	-0.375373	-1.02031	1.24497	-0.917152	-0.738536	-1.25589	0.902982	0.304466	0.7655	-0.482026	0.59557	-0.653331	0.404265	-0.369533	0.0344651	-1.03783	0.466574	0.67789	-0.224605	-1.01057	-0.523524	-1.74035	0.4694	-0.0572	-0.848692	-1.01285	0.311185	-0.551751	-0.70705	-0.498922	-0.576804	1.39292	-0.119012	0.136565	-0.863713	-0.580797	-0.209416	-0.266623	-0.189478	0.942335	-0.193333	-0.966023	0.389488	-0.419327	0.3725
DHRS1	1893	-0.204875	-0.00265541	-0.597966	-0.219321	0.96675	0.730818	-0.184647	0.0379005	-0.237869	-0.116176	0.187628	-0.6925	-0.197097	-0.145932	0.0630085	-0.226306	0.0790133	0.667378	-1.18136	0.716559	0.126559	-0.169036	-0.700012	-0.192084	-0.63035	-0.348317	-0.8015	-1.0756	0.07415	0.409363	-0.748419	-0.299033	0.205978	-0.090537	-0.738119	-0.185636	-0.218161	-0.446325	-0.324971	-0.258577	0.109048	0.960837	-0.0861314	-0.0472907	-0.235264	0.0712827	-0.414756	0.420674
DHRS4	1896	0.930125	-0.604726	-0.870687	-0.400963	0.343962	0.404777	0.35972	-0.0721166	-1.6595	-0.138577	0.407015	-0.2605	0.913373	-0.511211	0.142259	-0.357778	-0.327113	0.325202	-0.687637	-0.0984008	0.0144202	-0.46655	-0.811288	-0.597416	-0.09735	0.254771	1.4355	-0.416013	0.12315	0.079631	0.60361	-0.0885814	-0.191762	0.055059	0.198046	0.608085	0.213186	0.0183221	-0.30527	-2.01021	-0.647789	0.707482	-0.183977	-0.0443626	-0.193867	-0.142189	-0.801611	-0.0440941
DHTKD1	1900	0.049125	0.459001	-0.131305	0.753374	-0.731752	0.0166653	-0.313994	-0.156515	-1.1293	-0.203839	0.634113	1.8965	0.343081	-0.541337	-0.10108	-0.323955	0.354286	0.565212	0.327885	-0.317741	-0.309331	0.407418	0.885162	-0.238386	-0.39935	-0.335934	-0.0654	-0.673197	1.06915	0.505461	-0.498872	0.162136	0.371452	-0.748356	0.205802	-0.130451	-0.481373	-0.184057	0.423847	0.871663	0.0922669	0.0989234	-0.0276811	0.684611	-0.32331	-0.094453	-0.260449	-0.254656
DHX15	1901	-0.289875	0.265181	0.154102	0.120988	0.289045	-0.238992	0.209646	0.269317	0.311947	-0.0210476	0.0698521	0.4785	-0.0178151	-0.19261	-0.309293	-0.09843	0.239299	-0.0753296	0.447209	-0.0888156	-0.0581411	-0.247549	0.15819	0.32605	0.06555	0.0108465	-0.0743	0.13218	0.01915	0.184605	-0.233692	0.0355322	0.00656281	-0.00742063	-0.0297846	-0.214331	-0.208122	-0.214968	-0.212092	0.12986	0.0469205	-0.0321715	0.136603	0.270085	-0.0764132	-0.222456	0.181202	-0.0582398
DHX29	1903	-0.083375	0.356189	0.566018	0.706091	0.432516	0.411333	0.204877	0.0106273	0.49427	0.2218	0.55569	0.3845	-0.253123	0.0708426	-0.163979	-0.156523	0.0279618	0.277904	-0.686542	-0.407341	0.632627	-0.363242	0.235996	0.193581	-0.02115	0.0319933	0.1365	-0.443646	0.28415	-0.519537	-0.21084	0.618001	0.390949	0.219293	-0.457369	-0.393988	-0.267947	0.285657	-0.363068	0.34108	-0.146186	-0.72958	0.453939	0.159675	0.275641	-0.110919	0.276945	-0.214155
DHX36	1907	0.156525	-0.229975	0.157496	0.104844	0.0297315	0.0189608	-0.366504	-0.0797409	0.00416953	0.0361856	0.348826	-0.4275	0.331953	-0.147041	-0.0849225	-0.0859622	0.0433956	-0.0299132	0.194497	-0.0905083	0.586642	0.206084	-0.232701	0.0835247	0.31265	-0.271785	0.0922	0.0683402	-0.21985	0.995357	0.175895	-0.146063	0.0830507	0.0369538	0.108651	0.180337	-0.188356	0.115641	-0.107071	-0.35904	-0.00136771	-0.292168	0.0237606	-0.0273878	-0.227409	0.294439	0.0706501	-0.0379496
DHX38	1909	0.159675	-0.102628	-0.114385	0.875473	-0.304545	-0.0277923	0.0914687	0.14451	0.306133	-0.0112828	0.0526179	0.5155	0.824617	-0.0832149	0.00973505	-0.0681726	-0.199448	-0.0158308	0.17403	0.0626102	0.487173	-0.288567	-0.0809667	-0.0291673	0.27665	0.0977225	0.5135	0.405639	-0.24985	-0.243753	0.015927	-0.0955055	0.113663	0.0605278	0.446572	0.231425	-0.0935505	0.0757301	-0.0985818	-0.0926403	-0.249555	0.0490205	0.0216982	-0.0781848	0.123809	-0.130271	-0.238765	0.206241
DHX9	1914	-0.121875	0.0901445	0.319913	0.16548	0.373042	-0.199562	-0.0959544	0.324059	0.434138	0.0763603	0.168042	0.9255	-0.104189	-0.0586985	0.0058036	-0.0311604	0.122835	-0.210602	0.354204	0.142656	0.396746	-0.0877389	0.18302	0.4174	-0.03915	-0.102414	-0.3465	0.17969	0.02215	0.224407	0.0658725	-0.0423609	0.151207	0.0558271	0.126388	0.0397243	-0.015374	-0.353771	-0.0571641	0.120296	0.0907146	0.201943	0.0745087	0.163147	-0.177145	-0.121315	0.0745017	0.0706156
DIABLO	1915	-0.436875	0.0136262	0.0609898	-0.611079	-0.349202	0.11904	0.589444	0.368756	-0.162018	-0.512165	-0.177305	0.4935	0.670728	-0.241173	-0.190565	0.588267	0.168973	-0.035691	0.5865	0.0394443	0.289804	0.413093	0.382256	0.609193	-0.01815	-0.0361127	-0.4955	0.181685	-0.25485	0.214584	-0.181606	0.105762	0.053788	-0.0735153	0.0605575	0.0376326	0.348414	-0.099685	-0.0813218	-0.419216	0.179451	0.207276	-0.0881069	-0.00418428	-0.0268949	-0.397385	-0.243296	-0.482398
DIAPH1	1916	0.361625	0.301974	-0.413652	0.153639	-0.4071	0.102977	0.21053	0.394991	-0.382881	0.325786	0.961119	-0.2615	-0.701817	0.386122	0.192472	0.0811142	-0.0594968	0.437282	0.137683	0.15777	-0.624479	0.711959	0.319089	-0.0268449	0.20165	0.326871	0.0979	-0.549227	0.22115	0.526574	-0.121738	-0.277885	-0.255748	0.210467	0.669127	0.854091	-0.210893	0.0527034	0.111249	0.225345	0.265193	-0.0999227	0.428649	-0.106839	-0.0947487	0.334923	-0.350166	0.68052
DIDO1	1919	0.212125	0.160412	0.221721	-0.0172274	-0.271141	-0.195808	-0.266274	0.313217	0.0963228	0.725686	0.0857454	0.7325	0.461554	-0.0592303	-0.107955	0.0438781	-0.021521	0.106795	0.454209	-0.409937	-0.0237453	-0.271918	-0.225879	0.296166	0.83665	0.126978	0.111	-0.141347	-0.19785	0.310481	-0.17388	-0.0794041	0.552692	-0.0290753	0.160623	0.323777	0.0783395	0.324287	0.0079947	-0.178445	-0.0141394	0.0792618	0.294285	0.159706	0.0295263	0.161968	-0.241333	0.0117929
DIS3	1925	-0.425375	-0.0171292	0.394236	0.254253	0.959551	0.24139	-0.144403	0.00197991	0.256621	-0.250537	-0.0441978	1.2265	0.191319	0.194415	-0.328415	-0.0450194	-0.0994979	-0.370883	0.860484	-0.0901763	0.569029	-0.231035	-0.0329782	0.398817	-0.03645	-0.360182	-0.2165	-0.145467	-0.39185	-0.170508	0.0688755	-0.193566	-0.161677	0.180187	-0.401526	0.0640323	0.491879	-0.211491	-0.0704378	-0.295569	-0.150098	0.0316196	-0.0304568	-0.00957572	-0.077562	0.110076	0.478258	0.0434859
DIS3L2	1927	-0.165875	0.373161	-0.319931	0.201723	0.123964	0.141296	0.248516	0.260019	0.396794	-0.265013	0.00631048	0.4995	0.349406	0.235662	-0.332865	-0.143001	-0.268229	-0.174396	0.0192221	-0.150098	0.560684	-0.14624	0.476762	-0.0670111	0.61565	-0.13052	0.01541	0.000158269	-0.19485	-0.211806	0.340426	-0.150195	0.268189	-0.00410259	-0.253739	-0.468287	-0.0811278	0.194539	0.398031	0.280309	-0.0456889	0.126179	-0.180137	0.232121	0.0643963	-0.0713651	-0.256046	0.207963
DKC1	1929	-0.071125	0.505499	0.392884	-0.461303	0.188086	0.328912	0.509708	0.460606	0.642366	0.189725	-0.279476	0.1585	0.473297	0.0348088	0.153446	0.278866	-0.014589	-0.325559	-0.176211	0.496538	-0.016885	0.333278	-0.0813839	0.819983	0.02746	0.615671	0.1945	0.407975	0.42515	0.13112	0.212172	-0.0259956	-0.322251	-0.121868	0.114027	-0.105035	0.0641503	-0.182045	-0.42212	0.133584	0.15403	-0.411012	0.0708291	0.0987556	0.00152416	-0.00867447	0.246595	0.519236
DLD	1933	0.495625	-0.338353	0.270146	-0.583822	-0.915684	0.508214	0.0013384	0.81283	-0.249863	-0.0679997	0.154057	-0.2885	0.0941721	0.264426	0.144546	0.221975	-0.200887	0.24018	-0.173009	0.243498	-0.247655	0.170293	-0.250951	0.648704	0.12725	0.407206	0.1675	-0.706165	0.34615	0.00653826	0.0598067	-0.076041	0.247032	-0.74827	0.445247	0.0378831	-0.0323432	-0.30196	-0.522832	0.26574	0.208385	0.103225	-0.11935	0.429765	-0.117024	-0.0877323	0.0282562	0.278262
DLG1	1934	0.285625	-0.332774	-0.00467902	-0.254595	-0.33191	-0.215213	0.0412976	-0.32349	-0.297557	-0.511573	-0.141547	-0.2185	0.955955	0.509707	-0.438	-0.516283	0.0859772	0.280707	0.472131	0.0767126	0.201766	0.345989	0.223581	-0.0327586	0.13465	0.515744	0.7515	0.282902	0.21215	0.532228	0.192315	-0.291266	0.0538201	-0.350914	-0.413535	0.351071	0.367747	-0.0626438	-0.0123696	0.0522236	-0.13605	-0.288315	0.156606	0.142986	-0.171335	-0.911121	0.74117	-0.0247843
DLGAP4	1938	-0.183375	0.160025	-0.453832	0.0613687	-0.278787	-0.25777	-0.10856	-0.144723	0.0197946	-0.0877297	-0.267064	0.6405	1.34803	0.105853	-0.0644136	0.342705	0.245521	-0.109811	0.945722	0.0409617	0.0130531	-0.0501899	0.299595	0.23762	0.38165	0.412712	0.4195	0.423202	-0.03155	-0.169669	-0.127609	0.125008	-0.136051	-0.198434	-0.212922	-0.14205	0.111463	-0.314649	-0.110677	0.167067	-0.107747	0.258167	0.109951	0.279974	0.20315	0.000100412	-0.204726	0.0934312
DLST	1940	0.174525	-0.389982	0.165837	-0.16871	1.12357	0.588642	0.0784673	0.572382	0.076444	-0.335398	0.110808	0.0166	0.21153	-0.202116	0.0255593	0.629257	0.632755	0.0844449	-0.484088	-0.00612729	0.359262	-0.127591	-0.326704	0.549645	0.25365	0.352371	0.3515	-0.561819	0.27815	0.470099	0.51899	-0.066709	0.270155	-0.236764	0.0749698	-0.0213041	0.0914773	0.137755	-0.136607	-0.0194619	0.0252039	-0.320726	0.0598099	-0.0256532	0.0884295	-0.139973	-0.25844	-0.24054
DNAAF5	1949	0.226125	0.361568	0.147188	-0.709383	0.251524	0.140318	-0.157913	-0.181813	-0.112497	0.354903	-0.338354	0	0.0545239	0.0834609	-0.137858	-0.428009	-0.299702	0.344524	0.195601	-0.280839	0.352811	-0.0821105	0.145689	0.450917	-0.65835	-0.31031	-0.5035	0.178863	0.07015	-0.365501	0.271697	-0.343757	0.499623	0.0455236	0.527869	0.515796	-0.692209	-0.196741	-0.100945	0.0826387	0.191	-0.526239	0.203704	0.124023	0.0570928	0.0504685	0.245751	0.352134
DNAJA1	1956	0.336125	0.351701	-0.151844	0.303875	0.440014	0.0609772	-0.0608553	0.300234	0.141123	0.177025	0.308739	0.3435	0.0916607	-0.213523	0.116535	0.473383	-0.116622	-0.0834097	0.783727	0.00213605	-0.362661	0.194568	0.0794228	0.286414	0.12635	-0.109729	0.5275	0.165732	-0.13255	0.488015	-0.120186	-0.0774653	-0.19147	0.0829304	0.0804271	-0.222056	-0.0628692	-0.0409395	-0.0348171	0.386823	-0.0795298	0.0340097	0.117511	-0.188307	-0.186155	-0.174723	-0.142443	-0.156106
DNAJA2	1957	0.310125	0.108063	-0.0550596	0.0210838	0.220041	-0.0298305	0.285874	0.210191	0.521904	0.0386548	-0.169909	0.3775	0.997996	-0.336569	0.135847	0.203691	-0.0814579	0.1241	0.100901	-0.00884038	-0.257581	0.303492	-0.0736884	-0.282401	0.14065	-0.0855403	0.1435	0.0906382	0.05215	-0.00394058	0.062543	0.00750083	-0.148545	0.146942	0.0247267	-0.188292	-0.121173	-0.25813	-0.114695	0.344287	-0.462602	0.114196	-0.0471745	0.404783	0.269651	-0.223569	-0.0365439	-0.0726769
DNAJB1	1960	0.371125	-0.346577	-0.0200493	-0.0985025	0.0889008	-0.0591611	-0.143907	-0.040768	0.770065	0.070436	0.402653	-0.3425	0.946884	0.198473	-0.032899	-0.305685	0.404582	-0.351832	0.148144	0.0790757	-0.0626383	0.0158941	-0.471731	-0.590066	0.73365	0.307809	0.4625	0.372622	0.50315	-0.467052	0.42563	0.426851	0.191198	0.277799	-0.326605	0.111189	-0.00541157	-0.193453	-0.236888	-0.107136	0.218276	-0.633889	-0.259642	-0.0769722	-0.0971507	-0.446238	-0.191352	0.173604
DNAJB11	1961	0.723125	0.181237	-0.0493024	0.482091	0.372685	-0.501895	-0.252049	-0.406649	-0.275526	-0.120093	-0.237925	-0.4115	-0.0567708	0.319052	0.107065	0.324742	-0.00962809	-0.424046	-0.0700831	0.202195	0.254629	0.127419	-0.158355	0.0781463	1.44965	-0.16338	0.7545	0.734622	-0.65885	-0.00114775	-0.00270982	0.0642366	-0.417363	-0.00101062	0.219969	0.129445	-0.472583	0.172509	0.00652267	0.202235	-0.307783	-0.0640758	0.127174	-0.109058	0.289361	0.127373	0.39894	0.0258208
DNAJC10	1970	0.152125	0.279628	-0.109149	0.264744	0.147058	-0.440895	-0.619356	-0.686972	0.527622	-0.301288	-0.479805	0.2055	0.269519	0.0975773	-0.2358	-0.230151	-0.0375675	0.0484789	0.356427	0.0226539	0.16245	-0.433508	-0.295888	0.189046	0.03329	-0.603221	-0.4835	1.00567	0.18115	0.170636	0.293657	-0.375937	-0.0426388	-0.0158266	0.0544786	-0.419695	-0.355383	-0.191342	-0.133181	0.331078	-0.235787	0.275613	0.131735	0.652967	-0.113514	-0.0414701	-0.0979474	0.287983
DNAJC11	1971	-0.376075	-0.0714301	0.391242	0.0413576	0.248539	-0.0496676	0.198587	0.309523	0.594596	-0.312774	0.154291	0.9575	-0.244578	0.0779938	-0.200227	0.0187232	-0.182738	-0.0376277	0.209622	0.111772	0.0900092	-0.419437	0.326117	-0.0182769	-1.18035	-0.191909	-0.2995	0.173789	0.34115	-0.0521104	-0.0475404	-0.227577	0.547269	0.0353377	0.261528	0.355758	-0.0302174	-0.338085	-0.136928	0.374274	0.388273	-0.00948071	0.0200389	0.153367	-0.135477	0.0755537	-0.2084	0.129854
DNAJC13	1972	0.004625	-0.161372	-0.0903469	0.267268	0.193358	-0.0124358	0.219773	-0.310997	-0.305679	0.0897412	-0.123595	0.03138	-0.0665294	0.0333182	-0.0138436	-0.24654	0.214822	0.233565	-0.105107	-0.107495	-0.26075	-0.0418784	-0.325709	-0.32157	-1.04035	-0.253158	-0.5485	0.117297	0.02615	0.630354	-0.0871677	0.0414165	0.0954409	0.0912664	-0.190191	0.102629	-0.0442541	0.142106	0.10698	-0.184201	-0.0811949	0.18289	0.0350609	-0.128212	0.125382	0.253565	0.0460159	-0.0615063
DNAJC2	1976	0.567125	-0.0814114	0.0251351	0.221093	-0.487321	-0.186242	0.0192314	0.283102	-0.18455	0.220857	0.125611	0.4695	0.0968355	0.296653	-0.196276	0.142467	0.304296	0.10522	0.289154	-0.0957785	-0.0705056	0.468615	0.126962	0.219367	0.14865	-0.0944269	0.7915	0.0930831	0.29015	-0.136349	-0.161302	0.10542	0.243662	-0.330259	0.118836	0.467779	0.130461	-0.341763	-0.247937	0.448907	0.403639	0.368763	-0.131026	0.134754	-0.644922	-0.416843	-0.214875	0.156773
DNAJC3	1979	0.289125	-0.0388843	0.248712	0.251817	0.665193	0.509351	-0.464829	-0.541426	-0.0269579	-0.0137607	-0.11261	0.4365	-0.537742	0.117829	-0.102496	0.599722	-0.0457486	-0.0566128	0.0742253	-0.231359	0.445743	0.164969	-0.426937	-0.112886	0.28465	0.0162845	0.3175	-0.0522249	-0.32385	-0.593551	0.192335	0.014381	0.385442	0.491731	0.240906	-0.272797	-0.557005	0.239688	0.148976	-0.168064	-0.169307	0.177519	0.226692	-0.26202	0.203188	0.0838075	0.443758	-0.0455311
DNAJC7	1981	-0.015875	0.0173175	0.105284	1.04317	-0.144948	-0.536636	-0.32305	0.122555	-0.215798	0.161364	0.50165	0.03157	-0.973132	-0.0229264	0.0349157	-0.0359956	0.0582339	-0.229811	0.245424	-0.317511	0.505043	0.0821348	-0.0184718	0.282028	-0.71435	0.407744	0.1104	-0.436968	-0.17745	-0.266248	-0.0604514	0.019188	-0.0169429	-0.0441505	0.583836	0.227605	0.0435638	-0.0880137	0.147054	0.0612672	0.194184	0.035632	-0.100105	-0.159319	-0.268525	-0.10518	-0.206621	-0.426669
DNAJC8	1982	-0.012375	-0.230659	0.0957684	-0.149488	-0.521255	-0.349137	-0.205477	0.713668	-0.0390833	-0.0979559	0.0156036	-0.9155	0.735254	0.0532608	-0.287434	-0.243474	0.173183	0.0293419	0.503475	0.0361965	0.285494	-0.35583	-0.172635	0.325412	0.24165	-0.0833878	-0.5615	0.371752	0.30815	0.383515	0.483359	0.140612	0.145394	-0.0677418	-0.331474	0.414517	0.373283	-0.157618	-0.0346546	0.0208387	0.0278247	0.223167	0.226313	0.00396303	-0.338493	-0.184309	0.183394	-0.284707
DNAJC9	1983	0.321625	-0.116147	0.390082	-0.2779	-0.478061	-0.31766	-0.189118	0.26672	0.149013	0.118212	0.444006	0.5265	1.25771	0.0824652	-0.0990677	-0.271964	0.170236	-0.0298963	0.656309	0.0981499	0.533554	-0.028855	-0.0280751	0.411286	-0.42035	-0.150294	0.3095	-0.324661	0.11015	1.62142	-0.0708468	-0.103324	0.280517	-0.521121	0.0748727	0.413945	0.0223747	-0.152968	0.134936	-0.111811	0.0179357	-0.157992	0.0187225	-0.0699675	-0.0580798	-0.457455	-0.258652	-0.381333
DNASE2	1986	0.286625	-0.020961	-0.567754	-0.478134	-0.374174	-0.147413	0.374778	-0.227551	-0.669467	0.438636	0.321711	-0.2905	0.717973	1.0787	0.139212	2.49685	0.555767	-0.164268	-0.129908	-0.0980264	-0.662439	0.617027	-0.61992	-0.232303	1.23965	0.165392	0.4325	0.194763	0.34915	0.27717	0.0775229	0.46437	-0.528623	-0.328962	-0.509182	0.524556	-0.258259	0.0960798	-0.269144	-0.153989	-0.291515	-1.05011	-0.324646	-0.226722	0.0334551	-0.437053	-0.514337	-0.210863
DNM1L	1989	0.236275	0.198541	0.0658633	0.0149748	0.334909	0.111039	0.00132427	0.220804	0.674143	-0.431461	0.314221	0.3595	-0.243062	0.21015	0.0286528	-0.135738	0.28507	0.147082	0.0750657	-0.276895	0.0847044	0.0400344	1.01444	0.0892184	-0.26435	-0.136193	0.0595	-0.177815	0.63015	0.0708985	0.0600262	-0.0985134	-0.106807	-0.0826674	0.0594241	0.138696	-0.212466	-0.115198	0.0894346	0.143618	0.313816	-0.0811048	0.169819	0.0791651	0.138057	0.112996	-0.0876183	0.0982615
DNM2	1990	-0.031375	-0.275235	-0.0692487	0.273455	-0.0454111	0.246582	-0.167737	-0.0899328	0.338681	0.265528	0.385125	-0.1645	-0.0217012	0.162021	-0.000260154	-0.128812	-0.0151386	-0.231497	-0.0346022	0.173146	-0.288349	0.0444488	-0.139912	0.52851	0.47665	0.0903029	0.5275	-0.187796	0.11315	0.0500585	-0.347495	-0.078652	0.15339	0.10974	-0.192913	-0.419709	-0.30368	0.198302	-0.000515773	0.191718	0.036877	-0.337377	-0.0485422	-0.342289	0.203708	0.120961	0.111233	-0.195703
DNMT1	1992	-0.423375	-0.47879	-0.151527	0.301843	0.186439	-0.499844	-0.591655	-0.0516064	0.771706	0.13355	1.37975	0.0774	-0.136988	0.0536699	0.0667144	-0.566925	0.034009	-0.027977	0.704527	-0.389731	0.483584	-0.210301	-0.437257	-0.371072	0.32765	-0.525138	0.5485	-0.421596	0.11415	0.445346	-0.150151	-0.418019	-0.00112397	-0.0210279	-0.39983	0.322048	-0.35179	-0.0954009	0.0298503	-0.0720545	0.0821672	-0.61651	-0.33667	-0.378866	-0.308787	-0.339021	-0.387935	-0.387252
DNPEP	1994	-0.212125	0.566254	-0.113441	-0.148604	-0.340962	-0.0476747	0.212451	0.647199	0.333522	0.0155995	-0.201439	-0.0157	0.317459	0.212047	0.171048	0.110032	-0.484781	-0.348428	0.00432294	0.51221	-0.395158	0.0449219	-0.343699	0.0965124	-0.22435	-0.0747184	-0.3955	-0.124525	0.02115	-0.0844285	0.211013	-0.490972	-0.210658	-0.262466	-0.406094	-0.292022	0.471675	-0.612109	0.00288671	0.717077	-0.36121	-0.0414783	0.0284752	0.181117	-0.13144	-0.195369	-0.191296	0.35253
DNPH1	1995	-1.12037	0.262472	0.0353859	-0.427686	-0.323746	0.367334	0.740511	0.057652	-0.00279761	-0.156913	0.830707	-1.5935	0.442836	0.0250124	0.17023	-0.352414	0.0711241	0.235219	0.260211	0.199093	-0.397725	-0.469091	-0.118216	0.434898	0.27865	0.00903688	-0.6375	-0.217304	-0.34385	-0.203133	0.654838	-0.419815	-0.275144	-0.332962	0.755739	0.76475	-0.0497286	-0.670068	-0.341057	0.365003	-0.529731	-0.324791	-0.227319	-0.121765	-0.207926	-0.187821	0.050517	1.11673
DOCK2	2001	-0.210275	-0.305618	-0.200917	0.478577	0.494341	-0.193091	0.539489	-0.28067	-0.124643	0.916256	0.164001	-0.3655	-0.862806	-0.266364	0.576266	0.014424	0.131238	0.00652101	-0.207923	0.348973	-0.621985	-0.338872	-0.53662	-0.543848	0.45165	-0.179077	-1.1245	0.0443083	0.40515	-0.46436	-0.372027	0.151308	-0.421975	0.296358	-0.194167	-0.130304	-0.430218	0.382739	0.328668	0.00659105	-0.238459	-0.43856	0.65503	-0.485305	0.620329	0.494252	-0.340583	-0.147561
DOCK7	2005	-0.065875	0.229806	0.177012	-0.216841	0.101137	0.357063	-0.274883	-0.0702707	0.120575	-0.0701518	0.102053	0.5945	0.0118181	0.431534	-0.0769483	-0.479151	0.164649	-0.0109405	-0.0857309	-0.0175649	-0.0821899	0.219193	-0.0972958	-0.0926744	0.07355	-0.190639	-0.5235	0.127605	-0.12705	0.0415695	-0.206264	-0.131219	0.0437553	-0.114487	0.185693	-0.116905	0.17712	-0.142389	0.154313	0.478607	0.265419	0.456421	0.000919828	0.038343	0.13614	-0.0673328	0.168609	-0.20769
DPM1	2021	-0.015875	-0.125335	0.157161	-0.213186	0.762772	0.155231	-0.1504	-0.751423	-0.340424	-0.0754066	0.128978	0.1219	-0.109642	0.0511361	-0.696788	-0.550942	0.528656	-0.0650434	-0.0092962	-0.135437	0.194934	-0.146759	-0.267467	-0.00561251	-1.17035	-0.23855	-0.0336	0.298352	0.17215	-0.114458	-0.14668	-0.221833	-0.436593	-0.106146	0.124751	-0.218161	0.723458	-0.2354	-0.110033	0.267994	0.511958	0.00727088	0.0365541	-0.352761	-0.0296213	0.275852	-0.371285	-0.386878
DPP3	2022	-0.098875	-0.00820334	-0.0295214	-0.288266	-0.512852	0.176187	0.265579	-0.110239	0.00127262	0.444528	0.0330765	0.3025	-0.595237	0.264244	-0.0484475	0.0181136	-0.079365	0.198499	-0.219666	-0.213448	0.183661	0.0193477	-0.207687	-0.14576	-0.22135	-0.148357	0.4215	-0.0903801	0.72615	0.35878	0.128927	-0.42118	-0.28113	-0.0402897	-0.0656402	0.301101	-0.288436	-0.0721445	-0.0137278	0.499208	0.21324	-0.222019	-0.0511911	-0.396991	-0.143042	-0.164815	0.0615807	0.471153
DPP7	2024	-0.565875	0.880119	0.290222	-0.335538	0.190775	0.255096	0.366385	0.633176	0.410246	0.372358	-0.393595	-0.1225	-0.460247	-0.00587295	-0.459327	-0.831965	-0.401296	-0.0203038	0.240674	0.381993	-0.423034	0.0647965	-0.715692	-0.310992	-0.32435	-0.211751	-0.2375	-0.283303	0.46215	-1.07352	-0.479073	-0.646562	-0.464252	0.243561	-0.0547386	-0.358284	-0.696601	-0.126584	-0.735795	-0.0565166	0.624072	0.602383	0.288684	0.215041	-0.042943	-0.02977	-0.528879	-0.100618
DPT	2027	0.076125	-0.00178027	0.684665	0.072179	0.689166	0.292161	-0.381394	-1.05133	1.57386	-0.287097	-0.689738	-0.3875	-0.0285627	-0.233113	-0.122622	-0.881037	0.290149	-0.413576	-0.58908	0.500847	-0.182354	-1.01632	-0.210587	-0.462347	0.80765	-0.449583	-0.6375	-1.46315	-0.81685	-2.23453	-0.151849	-0.72648	1.21938	-1.08135	-1.18669	-0.0536386	0.708941	-0.287611	0.416683	-0.113075	0.109685	-0.932623	-0.44735	0.859301	0.0713152	0.463818	-0.319451	0.3103
DPYD	2031	-0.172875	-0.220939	-0.164041	0.335141	-0.172125	0.636313	0.359458	-0.539836	-0.209278	0.45809	-0.259845	-0.2775	-1.16041	-0.349759	0.287718	0.265733	0.134958	0.276027	-0.393793	0.525785	-0.59446	-0.102579	-0.825709	-0.0765006	0.26665	0.307604	-0.3295	0.439545	0.00035	-0.0933307	-0.345116	0.535316	0.346762	0.0613416	-0.510679	0.470224	0.145921	0.624944	0.171868	0.0764174	0.00909276	-0.272394	0.296701	-0.356405	0.271126	0.0997592	0.131903	-0.428395
DPYSL2	2032	-0.218325	0.367933	0.0398503	-0.45771	0.0596204	0.170804	-0.394164	-0.801942	-0.22269	-0.244599	0.0714563	0.4345	0.604423	-0.332548	-0.220235	-0.448588	-0.0858971	-0.103407	-0.224058	0.0108842	0.791399	-0.690745	-0.0894854	-0.336365	0.17865	-0.203589	-0.0525	-0.241959	-0.82485	-0.618913	-0.154517	0.0462463	-0.207924	-0.0668914	-0.830456	-0.546256	0.495648	0.172454	0.515366	0.0421694	-0.458389	-0.836495	-0.127338	-0.266521	0.309308	0.256161	-0.0196884	-0.208686
DPYSL3	2033	-0.300875	0.30181	0.0497363	-0.203158	-0.622534	-0.152984	-0.547814	-1.25669	-0.776159	-0.190715	-0.730707	-0.3935	-0.191587	-0.0932767	-0.133912	-0.359045	0.298663	-0.188103	-0.072971	0.830554	-0.485165	-0.432604	0.132638	-0.473697	0.35065	0.10122	-0.1225	0.0401543	0.54315	-0.146772	-0.508832	0.392852	0.119515	0.37881	-1.20352	-0.741983	0.872843	0.549907	-0.00333935	-0.378142	0.360383	-1.20242	-0.0156646	0.0860283	0.953578	-0.408422	-0.259886	0.532277
DRG1	2038	-0.169375	0.0400825	0.0478647	0.171381	-0.102657	-0.0449124	0.197166	0.000285029	-0.177119	-0.175543	-0.497363	0.2735	0.131477	0.60158	-0.260626	0.0723935	-0.17129	0.28801	0.20184	-0.0865562	-0.12634	0.0978656	0.45954	0.0478874	0.26865	-0.0216314	0.1745	-0.0492406	0.34115	0.197773	0.42279	0.0547448	0.217276	-0.253505	0.0411545	0.482988	-0.251552	-0.289799	-0.156037	-0.174215	-0.286322	0.0393705	-0.155524	0.184059	-0.0758892	-0.0959533	-0.294765	0.211148
DRG2	2039	0.335125	0.0354655	-0.0509519	0.428777	0.212807	-0.185156	0.200848	-0.524858	-0.323232	0.154435	0.297199	0.5685	-0.36933	0.0564728	-0.219285	0.232791	0.0881343	0.0724622	0.0938005	-0.384437	0.157692	-0.0611757	0.0321478	-0.223063	-0.04885	-0.372124	0.4035	0.00916911	0.01215	0.0359371	0.0987643	0.0273193	-0.359188	-0.146403	-0.105814	0.159802	-0.00741643	0.175819	0.148873	-0.201259	-0.0361535	-0.193825	-0.288771	-0.230423	0.295207	0.313956	0.0623279	0.103397
DSC2	2042	0.316125	0.319947	-0.412278	-0.796898	-1.02736	0.401462	1.05891	-0.0860342	-0.472777	-1.08321	-0.517508	-1.1035	0.476814	-0.716665	-0.290746	0.490059	-0.140353	0.922449	0.432008	0.585531	-0.295043	-0.468281	0.680866	0.384066	-0.48135	0.156079	-0.4625	0.667796	0.90315	-0.840372	-0.347874	0.276325	-0.079515	0.220881	-0.107788	-0.570347	-0.704128	-0.909152	-0.150363	-0.211696	0.20106	0.156833	0.543244	0.296384	0.206552	0.212624	-0.268153	0.966601
DSG2	2047	0.551625	0.154109	-0.285851	-0.529241	-0.808221	0.471771	0.939062	0.0835049	0.136956	-1.61336	0.349897	-0.2015	0.774736	-0.279228	-0.17353	0.209725	-0.175486	0.767761	0.389566	0.40054	-0.042552	-0.521648	0.486109	0.211348	0.01945	0.12148	-0.0813	0.305389	0.49715	0.0839314	-0.401768	0.192154	-0.111433	0.18784	0.362326	-0.340654	0.0383735	-0.483155	-0.257823	-0.0774762	0.305303	0.502343	0.192216	0.0811663	-0.0668376	0.0689064	0.143593	0.75853
DSP	2049	0.032625	0.50503	-0.637406	-0.184978	-0.751591	0.0295348	0.967292	0.254701	-0.0305282	-1.05626	0.255411	-0.2555	0.29542	-0.121349	0.176682	0.282483	-0.0366936	0.737289	0.327824	0.485941	-0.133106	-0.0293663	0.591527	0.122469	-0.39235	0.438974	-0.8245	0.633516	0.31315	0.156635	-0.619376	0.17962	0.00651929	0.00629131	0.0125405	-0.519716	-0.181502	-0.558882	-0.252922	-0.172075	0.13759	0.277904	0.403453	0.276167	0.19327	-0.0333842	-0.228933	0.719536
DSTN	2051	-0.488375	0.0549853	0.00826642	-0.268466	-0.235182	0.141047	-0.51728	-0.079345	0.0705979	-0.409071	-0.00155895	-1.0135	-0.647538	0.0628614	0.216883	-1.22334	0.294426	-0.361708	-0.0953171	0.27442	0.270825	-0.0214252	0.162241	-0.784396	-0.39435	-0.0273168	0.2135	-0.566579	-0.48885	-0.579545	-0.506741	1.21406	-0.149233	-0.0281755	-0.18891	-0.731465	0.0513002	-0.449337	-0.192982	0.270116	-0.101349	-0.188508	-0.438352	0.295018	0.238545	0.186766	0.0245619	0.241746
DTNBP1	2056	-0.047875	0.12853	-0.253802	-1.37191	-0.543048	-0.234496	0.39014	0.529923	-0.75821	-0.128578	-0.0084436	0.1935	-0.0452165	-0.0999936	0.0874507	0.269751	-0.183962	0.330244	-0.0343589	-0.00669304	-0.805709	0.137027	-0.358286	0.444521	0.72865	0.208016	0.1675	0.0068837	-0.02875	-0.0751162	0.140648	0.227911	0.146891	0.294311	-0.311293	0.14983	0.781317	-0.322383	-0.0371635	-0.26335	-0.193477	0.164215	0.315705	0.194538	-0.106799	-0.0703672	-0.00531183	0.228495
DTX3L	2060	0.864625	-0.0440656	-0.39823	0.236186	-0.852491	-0.137536	0.167874	-0.133152	-0.0703704	0.131747	0.42402	-0.6975	-0.753321	-0.167519	0.43898	0.182646	-0.185868	0.214386	0.0868127	-0.0465753	-0.655949	-0.118332	-0.13263	-0.0239188	0.56965	0.791673	0.7875	0.165046	0.45015	0.839853	-0.276249	-0.00811605	-0.314526	-0.0963196	-0.102417	-0.257151	-0.0771055	-0.14716	-0.0369858	-0.411582	-0.268168	-0.781405	0.221439	-0.129333	-0.128095	0.285686	-0.0380694	0.714884
DTYMK	2061	0.046625	0.432081	-0.103862	-0.214471	-0.302448	-0.0627914	-0.0619747	0.0606187	-0.39719	-0.147196	-0.0908555	0.3035	0.0944573	0.203013	-0.113258	0.280077	-0.292588	-0.00745402	0.114171	-0.323601	-0.178017	-0.111625	0.147895	0.574668	0.33965	-0.26153	0.0401	-0.0869533	-0.13825	0.562063	0.4804	-0.68285	0.408228	0.0515983	0.0134318	0.148358	-0.244544	-0.172442	0.179006	-0.079045	0.094757	0.0887727	0.227559	0.0324781	-0.102932	0.492689	-0.13206	-0.275993
DUSP23	2067	-0.118575	0.143986	0.390847	0.886776	-0.158696	-0.288327	-0.132957	0.111329	0.246515	0.590726	0.224766	0.7255	-0.220365	0.0501885	-0.141026	0.346994	0.117727	-0.115242	-0.180691	-0.267533	-0.00972893	0.299282	-0.602494	-0.0936831	-0.11735	-0.0880975	-0.3185	-0.350646	-0.38185	0.133424	-0.0428886	0.111761	-0.383048	-0.371582	-0.188192	0.242419	0.204071	0.303945	0.221518	0.294476	-0.110827	0.17183	0.0152519	-0.224339	-0.26368	-0.0811037	0.402959	0.484473
DUSP3	2068	0.045125	0.07621	0.159728	0.274359	-0.0661894	-0.13242	-0.169617	-0.323669	-0.228148	0.277857	-0.0462565	-0.5425	-0.519213	-0.532828	0.150506	-0.161764	0.0545588	-0.333908	-0.300521	-0.104788	0.152324	0.216872	-0.312852	-0.69457	-0.40235	-0.240234	-0.4525	0.0673476	-0.53885	-0.644144	-0.298372	0.161411	-0.0539267	-0.0966698	-0.0844967	-0.0675489	0.0071191	0.389213	0.211024	-0.175816	0.22741	0.0768568	0.117467	-0.0347381	0.206021	0.147633	0.138698	-0.292638
DUT	2069	-0.002375	-0.419283	-0.960289	-0.149403	-1.4278	-0.0852456	0.641151	0.431937	0.142516	-0.475175	-0.20976	-0.6975	-0.198015	-0.188874	0.0935975	-0.391388	-0.627278	-0.221621	0.137544	-0.662199	-0.295006	0.507569	0.715924	1.08922	0.33565	-0.398945	0.9845	-0.488221	0.04915	-0.169824	-0.0586894	-0.168974	0.917592	0.103776	-0.590504	0.514393	0.0773593	-0.149	-0.35965	-0.282543	-0.165681	0.153742	0.245149	0.306121	-0.188433	-0.287833	0.00118415	0.405852
DYNC1H1	2074	-0.515375	-0.0895831	0.06818	0.494862	0.548924	0.17178	-0.0831197	-0.172447	0.0748709	0.0182821	0.1303	-0.0288	-0.300793	0.16699	0.0276929	-0.694607	0.0919866	0.18116	-0.311383	-0.194655	0.0950796	-0.104612	0.108221	-0.658891	-1.37035	-0.656247	-1.3145	0.408326	0.15515	0.140205	-0.123976	0.0200287	-0.197727	-0.0916977	0.0250416	-0.303385	0.227877	0.0906654	0.0767925	-0.190161	-0.0288874	0.182651	-0.121511	0.0223024	0.0385761	0.0439423	-0.129584	-0.0331371
DYNC1I2	2075	0.175575	-0.110421	0.0795117	0.348507	-0.00530351	0.106492	-0.118668	-0.224922	-0.0656137	-0.0744549	0.012777	0.1685	0.265943	0.158215	-0.0632441	-0.0524925	0.0873536	0.163052	-0.262963	-0.0798314	0.286459	-0.123074	0.0233424	-0.118789	0.37165	-0.0249043	0.3455	0.0830253	-0.05305	-0.266795	-0.090385	0.0960178	-0.180071	-0.136392	-0.0474826	-0.311745	0.435182	-0.038192	0.101343	-0.302068	-0.0657197	0.177955	-0.0415283	0.0413652	0.0488805	0.0114278	-0.133926	0.0773339
DYNC1LI1	2076	0.065625	-0.195622	-0.0254061	-0.0933235	0.395603	-0.138875	-0.137774	-0.0552533	0.378639	0.166337	0.449047	-0.1955	0.000521114	0.710958	0.163205	-0.185384	0.139625	0.0760207	-0.0699597	-0.538037	0.244848	0.292309	0.0383308	-0.107487	0.40265	-0.0424402	0.1545	-0.0438079	0.25815	0.25178	-0.219174	-0.0548332	-0.241224	-0.00351352	-0.127782	-0.443949	0.069173	-0.0342998	-0.210772	0.0979635	0.144527	0.312722	-0.061667	-0.109214	-0.105561	0.0731466	-0.263713	-0.302277
DYNC1LI2	2077	0.331625	0.18773	0.0270145	0.146881	-0.082054	0.378363	0.00885627	-0.306161	-0.0647455	-0.133652	0.0477823	0.2985	0.721029	-0.216327	0.0674887	-0.198019	0.120249	0.432521	-0.326731	0.0829912	-0.0450418	-0.304526	0.17832	-0.204256	-0.07335	0.164533	0.7345	0.348518	0.02315	-0.383742	0.072031	0.0565773	-0.229214	-0.109244	0.131691	-0.198857	0.000485938	0.301511	0.2018	-0.453429	-0.131684	-0.200625	-0.136745	0.215552	0.0928935	0.0234604	0.0234084	0.112952
DYNLL1	2080	-0.030875	-0.00366858	-0.2013	0.0650301	0.123154	-0.130594	0.0561946	0.163918	-0.088553	-0.374161	-0.0608691	-0.2035	0.600271	-0.204314	-0.0850985	0.379209	0.194699	0.0398029	0.12261	-0.0928777	-0.72653	-0.0925696	0.188174	0.512144	-0.12535	-0.189256	0.3885	0.478142	-0.07785	0.82866	-0.351559	0.327049	0.00221227	-0.192273	-0.320736	-0.464559	0.309186	-0.372584	-0.0528823	0.0527978	-0.212743	0.396608	-0.291172	-0.000689204	0.107765	-0.313039	-0.212707	-0.565045
EBNA1BP2	2095	-0.121125	0.562288	0.787601	-0.0659505	0.162357	0.253999	-0.29707	0.647509	0.302193	0.251103	0.0195956	0.2095	0.61827	0.243752	-0.0515617	-0.41448	0.0379158	-0.122865	0.0141515	0.517611	0.46386	0.0465595	0.166657	0.807375	0.45465	0.657526	-0.1325	-0.0527433	0.11315	-0.0139141	0.404697	-0.42311	-0.128037	0.0408083	0.356733	0.539714	0.14078	-0.189904	0.0295342	0.337012	0.0359325	0.0789264	-0.191957	0.0103474	-0.119874	0.059379	-0.262094	0.175943
ECH1	2100	0.555125	0.634078	-0.255631	-0.353128	0.378563	-0.431273	-0.397052	0.286234	-0.187763	0.115592	0.328079	-0.004	-0.151486	0.164573	-0.0703802	-0.445628	0.274951	-0.00835473	0.580837	-0.109006	-0.0472709	-0.519235	0.371784	0.752385	0.48665	0.0540141	0.8005	-1.14818	0.96915	-0.42215	-0.433291	-0.134858	-0.0362269	-0.528038	0.374743	0.981916	0.111371	-0.323774	-0.409676	-0.0758546	2.04514	0.0720762	0.938389	0.481221	-0.186502	0.32363	-0.134027	-0.391527
ECHDC1	2101	0.638125	-0.272976	0.0846199	0.900967	0.00588516	-0.247676	0.0888904	-0.322828	-0.301233	0.0044833	-0.431357	0.2325	-0.150204	-0.145849	-0.0073733	0.232187	-0.0380858	-0.132492	0.455194	-0.170165	-0.109608	0.176056	-0.466752	0.119217	0.72265	-0.0633634	-0.0534	-0.128228	-0.78485	-0.256516	0.13579	-0.0163041	0.0624384	-0.13716	0.00192191	-0.225739	-0.0185496	0.429487	0.450865	0.0435131	-0.17674	-0.180013	0.255656	-0.212895	0.261775	0.174486	-0.118173	0.0649173
ECHDC3	2103	0.632125	-0.0821393	0.207852	1.04982	-0.490957	0.369588	0.250732	0.163894	-0.634847	0.37207	-0.847993	-1.2435	0.910763	-0.500083	0.248913	0.791788	0.46296	0.18422	0.0274383	0.0357537	-0.157675	0.373347	-0.197463	0.281396	0.47765	0.00520857	-0.2965	-0.629519	0.91915	0.00632607	-0.421615	-0.865373	0.0211489	-0.636289	0.252691	-0.643729	-0.219846	-0.180409	-0.368079	1.54057	0.502697	-1.33425	-0.751018	-1.33505	-0.878452	-0.310266	-0.116709	1.32595
ECHS1	2104	-0.017875	-0.258285	-0.205552	-0.527884	0.00600965	0.636483	0.340922	0.931736	-0.0603211	-0.0139588	-0.15114	-0.7155	0.736791	0.321063	-0.135659	0.023089	-0.14804	0.588195	-0.138272	0.148759	-0.499636	0.0573801	0.401163	0.670141	-0.30935	0.198131	0.5765	-0.831276	0.53615	-0.0827678	0.392802	-0.0572241	-0.118257	0.443825	0.4278	-1.57913	-4.84e-05	-0.48513	-0.548606	0.148772	-0.394689	0.677799	0.690445	0.331999	-0.194079	-0.0235451	-0.457198	0.104344
ECI1	2105	-0.126875	-0.286595	-0.331519	-0.533787	-0.705203	0.350604	0.437306	-0.244993	-0.0399835	0.128201	0.265051	-0.3955	0.485027	-0.0912997	-0.385534	-0.713387	-0.0307609	0.339533	-0.164197	0.162075	0.108416	0.575526	-0.0853168	0.508089	-0.52035	-0.258962	0.4315	-1.06262	0.59115	0.143851	-0.0860343	-0.801885	1.23037	-0.598286	0.36738	0.115753	-0.371363	0.508344	-0.368636	0.841267	0.217625	0.322182	-0.0576039	0.405752	-0.0865691	-0.0186567	-0.408808	1.0252
ECI2	2106	0.546625	0.250307	0.178908	0.743425	0.0454259	0.0490478	0.557712	1.08297	-0.268968	-0.0393015	0.105845	-0.5685	0.170245	-0.0771581	0.127025	0.458327	-0.09422	0.410067	-0.0372293	-0.229453	-0.335214	0.246341	-0.203617	0.186609	-0.36235	-0.42494	0.1875	-0.915847	0.04315	0.53136	-0.347912	0.0853503	-0.110333	-0.453091	-0.126326	0.273031	-0.181231	-0.222843	-0.260568	0.0548846	-0.465635	0.707686	-0.214462	-0.150768	-0.176348	-0.412302	-0.0164012	0.311621
ECM1	2107	0.079325	-0.193145	0.264872	0.805601	1.19962	-0.342469	-0.946189	-0.203762	0.00688085	-0.227334	-1.22452	-0.5655	-0.00758764	-0.552577	0.154382	-0.209385	-0.29227	-0.375966	-0.936901	-0.123898	-0.186687	-0.313743	-0.451741	-0.508259	-0.32135	-0.629645	-0.2465	0.672423	-0.45485	-0.792475	-0.537185	-0.00200025	0.13601	0.277348	-0.960771	-0.449944	-0.337823	0.832048	0.429718	-0.366206	-0.124098	0.506326	-0.130171	-0.367137	-0.0352268	0.100811	0.331729	-0.297366
EDC3	2111	-0.591375	0.0222981	-0.123313	-0.0873369	0.447668	0.178021	0.0128922	0.61933	0.614855	0.242357	0.289239	0.5485	0.25166	-0.119698	0.474508	0.0227075	0.0857509	-0.48436	-0.0583453	0.0592777	0.640555	0.0902236	0.584112	0.284664	0.28265	-0.147811	-0.5075	-0.0600336	-0.16695	0.143051	0.829087	-0.0136911	-0.113626	0.516924	0.44805	-0.13229	0.24379	0.0935862	-0.185143	-0.0728679	-0.362601	0.0197243	-0.249523	0.151299	0.122226	0.104374	-0.119161	0.0120841
EDC4	2112	0.210125	0.0570746	0.0570853	0.625727	-0.00806861	0.154672	0.131199	0.0282105	0.367704	0.370253	0.130846	0.3115	0.510787	-0.0808201	-0.0593278	-0.0497818	-0.152503	0.14986	0.155089	0.017666	-0.00557858	-0.103654	0.00645705	0.0142809	-0.04625	0.159314	0.4135	0.434614	-0.09276	-0.0530999	-0.0148035	-0.133837	0.0698928	0.021913	0.464208	0.0587572	-0.164602	0.103782	0.0272125	-0.0365005	-0.134463	-0.18603	-0.0447665	-0.0603796	-0.0813318	-0.0613826	-0.0470991	0.0650509
EDF1	2114	0.102125	-0.0868386	0.396147	-0.290931	-0.746446	0.116915	0.00360474	0.322089	-0.676605	0.177657	0.268255	0.3255	0.417815	-0.115158	-0.196445	-0.437976	0.124505	-0.504199	0.107855	0.325817	0.306846	0.221262	-0.124288	0.155205	-0.24835	0.439985	0.1575	-0.561454	0.22715	-0.533196	-0.228403	-0.0975691	-0.120892	0.151597	0.56968	-0.239374	0.222916	-0.166135	-0.284011	-0.268839	0.648547	0.310624	0.231497	-0.254003	0.102276	-0.143171	-0.219676	-0.0217512
EEA1	2117	0.063875	-0.296935	-0.106962	-0.209082	-0.589867	0.419717	0.101449	-0.409279	-0.210281	0.0993275	0.0871187	-0.6295	0.136583	-0.158777	-0.144709	-0.291063	0.0937029	0.612239	-0.500576	-0.21214	-0.64119	0.367096	-0.202306	-0.499434	-0.08335	-0.222105	0.3275	-0.00727181	-0.14475	0.0159919	-0.459735	0.545813	-0.422008	-0.0347985	-0.453332	-0.388746	0.149691	0.452286	0.21228	-0.0711909	-0.0331362	-0.141929	-0.230163	0.215759	0.172465	0.0248562	-0.0539663	-0.176528
EEF1A1	2119	0.337125	0.141897	-0.321826	0.468532	0.468758	0.425925	0.11563	-0.112804	-0.134329	0.0896838	-0.0953659	-0.1215	-0.547919	-0.0649322	-0.173875	0.397977	0.144892	0.348428	-0.0810801	-0.358656	-0.081598	0.0650629	0.667008	-0.0104624	0.63565	-0.257806	0.5245	-0.429053	-0.63785	-0.0670878	0.100577	0.0859364	0.112577	0.0299431	-0.051777	-0.262546	-0.416701	0.492955	-0.016001	0.0415181	-0.0970381	0.106225	0.0835527	-0.209194	0.0949208	-0.0929635	0.0290593	0.115581
EEF1B2	2121	0.624125	0.134308	-0.150867	-0.0114014	-0.433771	0.0797382	0.0547107	0.011893	0.0805615	0.515188	-0.307695	-0.0805	0.617537	-0.128622	0.0975244	0.625021	-0.239113	-0.24556	-0.212539	0.0507192	0.381571	0.403459	0.321599	0.250282	0.20465	0.504302	0.6235	0.197821	-0.16425	-0.0931401	0.472321	-0.16807	-0.0641514	0.132701	-0.546152	-0.103188	0.176566	-0.0187817	0.160931	0.297175	-0.0540255	0.137614	-0.160525	-0.0478392	-0.0758659	0.218957	-0.0994988	0.13966
EEF1D	2122	0.512125	-0.180254	0.160449	-0.277465	-0.454234	0.252067	0.0178805	0.174852	-0.312646	0.10636	-0.223647	-0.5465	0.357133	0.251349	0.158232	0.875756	-0.0842026	0.151924	-0.417884	-0.0710377	0.116239	0.386429	0.28283	-0.103411	0.30265	0.348709	0.5845	-0.0991291	-0.13805	0.44	0.135038	0.267259	0.31823	-0.0239507	-0.0329977	-0.287769	-0.259846	-0.00113019	0.0330831	-0.0308469	0.213201	-0.0173076	0.167564	-0.164385	0.0183255	0.0205354	0.103771	0.2772
EEF1E1	2123	-0.202375	0.340162	0.0013468	0.502173	-0.648792	0.197709	0.426453	0.201639	0.549311	0.33751	0.395784	0.2995	-0.527886	0.288651	0.0926334	-0.00616473	0.0242992	0.148044	0.435388	-0.222343	-0.262011	0.273658	0.296381	0.116442	-0.52735	0.153398	0.4185	-0.0604372	0.57015	0.517259	0.0183843	0.166205	0.334821	0.302356	-0.212291	0.235842	-0.365128	-0.180626	-0.0812176	0.242963	-0.417899	-0.131083	0.226068	0.387253	0.109102	0.197033	0.15795	0.271588
EEF1G	2124	-0.428425	0.0539473	0.314906	0.0946033	-0.0872644	-0.207038	-0.115663	-0.0834455	-0.115697	0.413063	-0.0379138	0.2145	-0.610345	0.198886	-0.0792581	0.628558	-0.307969	0.295427	-0.143024	0.0703763	0.518303	0.102193	0.332208	0.495788	-0.19135	-0.1983	0.2495	-0.136449	-0.42785	0.499081	0.230821	0.142166	0.341031	-0.0469376	-0.24063	-0.461464	-0.150919	0.0504735	-0.0383691	0.201374	0.27776	-0.0192475	-0.0489164	-0.119132	0.0447191	0.145352	-0.00459266	0.0957153
EEF2	2125	-0.112375	0.0275528	-0.0365884	0.132805	0.238532	0.238748	0.0526637	0.134181	-0.36242	0.250161	-0.195529	0.0819	-0.523005	0.403594	-0.0525478	0.0188886	0.0716571	0.0278263	-0.0363623	0.124889	-0.0182516	0.205064	0.397894	0.186427	-0.28235	-0.441866	-0.1085	0.196833	-0.07045	0.280176	0.0988486	0.0115456	-0.00462132	-0.0852851	0.118843	-0.0116953	0.057135	-0.0633936	0.0921812	0.0338394	-0.126495	-0.161928	0.0490743	0.143667	0.166441	0.0534311	0.105723	0.1007
EEFSEC	2127	-0.138475	-0.242531	0.281889	-0.987606	0.491981	-0.25809	0.00616743	0.181429	-0.0640452	0.173888	0.471971	0.4355	-0.195007	-0.418746	0.347009	0.211331	0.215917	-0.145918	-0.391974	0.307222	0.10327	-0.0644334	0.0192863	0.0116136	0.10155	-0.0639366	0.3705	0.0131633	-0.12935	0.839086	-0.00685478	0.10541	-0.144985	0.0670044	0.0319681	-0.176368	0.199392	-0.146994	-0.07983	-0.0564966	-0.107319	0.0650313	-0.0732593	-0.0688737	-0.154829	0.0427512	-0.248946	-0.0672023
EFEMP1	2131	0.308125	-0.460998	-0.124428	-0.127692	0.056567	0.442128	-0.697925	-0.877157	-0.474653	-0.590084	-0.954484	-0.6345	0.0261008	-1.11103	-0.0633213	-0.55896	0.472859	-1.42731	0.259977	0.411303	-0.2954	-0.60543	-0.758044	-0.700551	0.18365	0.414524	-0.1965	0.229981	-0.00575	-0.603277	0.143208	0.454108	0.504193	-0.730694	-1.80085	-0.0695356	0.341133	-0.9804	0.170491	-0.159855	-0.609981	-0.32278	-0.616745	-0.178302	0.59627	0.400359	-0.457278	0.0193284
EFEMP2	2132	-0.359375	0.28519	0.311737	-0.116188	0.812118	0.222334	-0.463676	-0.781757	0.401381	-0.834797	-0.902913	0.3035	0.407661	-0.449592	-0.356868	-0.994535	0.126372	-0.705621	-0.304386	0.507956	-0.039745	-1.2164	-0.604336	-0.32487	0.16065	-0.331105	-0.0748	0.639426	-0.35985	-0.0784509	0.243707	0.22921	0.560889	-0.138135	-1.03625	-0.358198	0.789028	-0.315457	0.0878706	-0.23247	-0.268276	-0.793615	-0.520863	0.231025	0.525227	-0.145661	-0.0496304	0.239123
EFHD2	2134	-0.424875	-0.168373	-0.171641	-0.291877	-0.446161	-0.332219	0.067292	-0.48702	-0.166533	0.686826	0.276239	-1.3935	-0.936222	0.344447	0.229764	-0.288723	-0.0389377	0.337054	-0.0362679	0.28789	-0.464613	-0.0379024	-0.464163	-0.322447	-2.11035	-0.09791	-0.4455	-0.645028	0.37415	-0.54573	-0.260229	-0.0315756	-0.469673	0.0868707	0.157364	0.313884	0.0961763	-0.0601662	0.338655	0.146748	0.121919	0.148377	0.533852	0.100523	0.151829	0.161944	-0.448889	-0.244642
EFL1	2135	-0.169375	-0.227602	-0.385928	0.337716	0.14406	0.236181	0.367936	0.660106	0.34432	0.0331114	0.465817	0.5305	-0.364535	0.053941	0.47787	-0.168477	-0.224939	-0.0887432	-0.323101	-0.107102	0.0360409	0.164391	0.0708667	0.222556	-0.01815	-0.114373	-0.3295	-0.512056	-0.084	0.55005	0.635939	-0.0176955	0.109556	0.0307867	-0.0515228	0.235834	-0.0714829	0.0773143	-0.297176	0.197874	-0.284197	0.079984	0.0140415	-0.0970338	-0.0473391	-0.0933082	-0.161955	-0.0531625
EFTUD2	2141	-0.050375	0.117738	0.0101079	0.0755916	0.480113	-0.20268	-0.0268108	0.422541	0.152573	0.183248	0.0266381	0.1127	0.144308	0.0634172	-0.0828167	0.14506	0.268042	-0.151859	0.403212	-0.0915348	0.459872	-0.126749	0.119489	0.168598	-0.33035	-0.221239	-0.2575	0.170178	0.04515	0.405174	0.190873	0.145965	0.00460772	-0.0388302	-0.0487371	0.152672	0.0027546	-0.010865	-0.0256902	0.0388826	0.186748	-0.156673	-0.0270781	0.00844779	-0.0155116	0.0679026	0.0475593	0.0144701
EHD1	2148	-0.171375	-0.190412	-0.173348	0.31981	0.4594	0.109728	-0.0784135	0.0499473	-0.0817909	0.113845	-0.0978618	-0.1855	0.271758	-0.116912	0.305882	0.183952	0.159698	0.0525345	-0.383604	0.091379	0.248919	0.254915	-0.42509	-0.126265	0.68665	0.0840306	-0.0915	0.0111738	-0.63285	-0.0180491	0.328074	-0.200851	-0.327061	-0.146848	-0.229593	-0.330995	0.17321	0.33836	0.224991	0.307204	0.367787	-0.34043	0.339666	-0.188616	-0.0379293	0.395201	0.246914	0.164577
EHD2	2149	-0.413875	-0.738245	0.1114	-1.06904	-0.23792	0.196319	-0.557354	-0.834574	-0.674573	-0.699867	-0.47064	-0.5995	-0.797389	-1.03298	0.0926649	-1.25646	0.297737	-0.962401	-1.07311	0.281186	-0.589697	-0.741947	-0.621784	-1.35782	0.09925	0.0824244	-0.8875	-0.837778	-1.14085	-1.95461	-0.264272	-0.333438	-0.025276	-0.648248	-1.07759	-0.460344	1.04217	0.0670571	0.950435	-0.504274	-0.635239	-1.11308	-0.278262	-0.202627	0.604335	0.998084	-0.319471	-0.397878
EHD4	2151	0.488625	-0.0805725	-0.465918	0.258003	-0.230792	0.0177405	0.19898	-0.140721	0.00107238	0.28184	0.226203	-0.1245	-0.206587	-0.389803	0.207755	-0.0380074	-0.20805	-0.614151	-0.378854	-0.0742361	-0.629487	0.0493622	-0.391669	0.0452517	0.68065	0.25746	0.1515	0.217908	-0.18185	0.186168	-0.116284	0.108614	-0.26367	0.202549	-0.16378	-0.0834373	0.11689	-0.0885	0.0938394	-0.0477179	-0.205585	-0.250919	0.115121	-0.0765078	0.110015	0.333622	0.341491	-0.0479629
EHHADH	2152	0.510225	0.119541	-0.13322	-0.464401	0.427434	-0.338657	0.809699	0.0498119	0.223541	-0.623664	0.0885693	-0.7315	-0.756103	0.0480694	0.428958	-0.0188107	-0.345632	0.212871	0.172871	0.417202	0.279545	-0.559127	-0.603202	-0.270363	0.28965	0.0505173	0.2655	0.299307	-0.77485	0.336475	-0.272161	-0.611588	-0.106988	0.375117	-0.749255	0.180035	-0.257924	0.259598	0.203473	0.301606	0.0576976	0.112921	0.532837	-0.0368335	-0.00213094	-0.267753	-0.00910237	-0.0766326
EIF1AX	2157	0.481975	-0.183312	0.677234	0.0763389	0.293086	0.381108	-0.0960592	0.0953363	0.196033	0.309663	0.967604	0.0633	0.927367	0.361495	0.130229	-0.113692	0.0288501	-0.153424	0.207194	-0.0582776	-0.114319	0.382147	-0.407609	0.0786668	-0.10035	0.0487811	0.2535	-0.145405	-0.36685	-0.0647538	0.184352	-0.31808	-0.0685116	-0.220988	0.224062	0.467619	0.06153	-1.19396	-0.107822	0.526708	-0.055861	0.119723	-0.188309	-0.407061	-0.218559	-0.259339	-0.180985	0.259596
EIF2A	2158	0.297625	-0.422964	0.0963555	0.40459	-0.0110015	-0.0727489	0.102899	-0.218506	-0.22301	0.0476993	0.452456	-0.0334	0.21979	0.0738149	-0.106373	0.540264	0.180313	-0.147502	-0.061248	-0.0887736	-0.148308	-0.336808	0.0409185	-0.0235578	0.21265	-0.0513442	0.5015	-0.152322	-0.34785	0.626362	0.573928	0.13832	0.0825511	-0.185532	-0.333289	-0.168621	-0.194405	-0.0416045	-0.144064	0.296387	-0.167908	-0.0281037	-0.00622183	0.130733	-0.204524	0.426635	-0.326904	0.0264474
EIF2AK2	2159	0.438125	-0.00421194	-0.301648	0.469383	-0.264448	-0.437473	-0.0497155	0.0612751	0.277706	-0.103597	-0.185278	-0.6805	-0.195052	-0.0242517	0.413701	-0.274576	-0.380568	0.165015	0.308822	-0.202426	-0.338167	-0.052565	0.352839	-0.39769	0.25965	-0.115397	0.2745	-0.405207	0.35515	-0.0894889	-0.0228301	-0.0255227	-0.461973	0.27173	-0.0671221	-0.0846275	-0.161173	-0.223926	-0.0290647	0.209358	0.328871	-0.344254	-0.444257	-0.483662	-0.118121	-0.0301698	-0.46399	0.192879
EIF2B1	2162	-0.258875	-0.0013495	0.0351732	0.371403	0.598081	-0.174254	0.32781	-0.151396	-0.142709	-0.132129	0.21733	-0.1175	-0.442977	-0.016702	0.0216323	-0.137442	0.14739	-0.0236407	0.256812	-0.0883605	0.510634	0.0816784	0.1737	-0.246461	-0.52935	-0.96448	-1.1645	0.259241	-0.21385	0.447864	0.249648	0.203756	0.0499344	-0.050119	0.228762	-0.0649945	0.135522	-0.0268162	0.0555205	-0.193604	0.13088	0.465165	-0.0271794	-0.497342	-0.0896607	-0.0416724	0.0322333	-0.0880402
EIF2B2	2163	-0.163875	0.386096	0.0734175	0.38497	0.498017	-0.167345	0.212996	0.115429	0.0567562	-0.017268	-0.0468023	0.065	-0.0704626	0.24413	-0.119546	0.423905	0.0546455	-0.124214	-0.174067	-0.142897	0.281	0.0151284	0.139895	0.417734	0.14065	0.104049	0.4495	-0.319712	0.18015	0.107495	0.0410688	-0.0988023	-0.266805	-0.143923	0.201896	-0.0396661	0.0390828	0.0210928	-0.0328587	0.223671	-0.0395473	0.338934	-0.0752784	-0.122522	0.0939767	-0.0796129	0.316006	-0.0559961
EIF2B3	2164	0.167125	0.366254	0.115557	0.327206	0.546061	-0.00247024	0.165172	0.0306683	0.0658469	-0.151774	-0.0239122	0.5395	-0.0914898	0.0219637	-0.135522	0.385054	0.198393	0.0226674	-0.0428121	-0.0814868	0.433228	0.113911	0.0572238	0.0938705	0.04365	0.193136	0.6285	-0.0237969	0.23315	0.0300021	0.0974507	-0.101624	-0.305753	-0.151952	0.353923	0.0912778	0.11931	-0.327183	-0.0274241	0.1786	0.0275295	0.273368	-0.065864	-0.217918	0.0170237	-0.102677	0.331714	-0.0714041
EIF2B4	2165	0.024675	0.322465	0.107241	0.358665	0.553801	0.0189454	0.0324044	-0.0893168	-0.0734225	-0.107339	-0.0471665	-0.1855	-0.089649	0.256565	0.0355199	0.115395	0.0433541	-0.176509	-0.0144011	-0.130812	0.245971	-0.0758741	0.0797526	-0.012187	-0.53135	-0.166528	-0.7035	0.00937727	0.23015	-0.135547	0.067667	-0.185948	0.0917704	-0.224997	0.073713	0.0673888	0.00696629	0.168514	0.108954	0.0296181	0.175616	0.0331103	-0.0425991	0.0920339	0.123886	-0.146354	0.249096	0.131926
EIF2S1	2168	-0.008925	-0.164792	0.153516	0.371273	0.369837	0.0302232	-0.0577125	0.0749554	0.148705	-0.103977	0.0147799	0.3195	-0.0333737	0.112196	0.325579	0.41662	-0.166523	0.285731	-0.113415	-0.153562	0.229268	-0.082753	-0.166349	0.330986	0.05865	0.10573	0.6915	-0.202809	0.12015	-0.184471	0.262463	0.00396023	0.173183	-0.254674	0.398631	0.367358	-0.105395	0.0282568	0.0351461	-0.270569	-0.0439266	0.301952	-0.0900207	-0.185679	0.14898	0.183507	-0.0657408	-0.0532179
EIF2S2	2169	0.124125	-0.0460383	0.114987	-0.0600857	0.169539	0.0298477	-0.0295569	0.0543342	0.102528	-0.0468409	0.102458	0.0938	0.15648	0.080386	0.278008	0.530816	-0.00025725	0.0748754	-0.00715481	-0.112248	0.166471	-0.0964255	-0.152338	0.128573	0.58265	0.201058	0.2155	-0.0863629	0.17015	-0.306503	0.183059	-0.0138408	0.10841	-0.132885	0.325506	0.333811	-0.0439174	-0.118113	-0.0362526	-0.246478	-0.0193015	0.258727	-0.108754	-0.0658017	0.0179582	0.0629437	-0.0137514	-0.0859984
EIF2S3	2170	-0.056825	-0.0486714	0.246833	0.0718151	0.377638	0.0226094	-0.159163	-0.0441714	0.255203	0.0132805	0.18864	-0.0509	-0.581422	0.0647752	0.31195	0.578645	-0.0760087	-0.0692002	-0.0596143	-0.217146	0.150621	-0.0752093	-0.213691	0.17564	-0.14035	-0.00246869	-0.0995	0.0741081	0.10215	-0.0290564	0.193689	-0.0678529	0.125171	-0.217727	0.349624	0.318843	-0.101092	-0.107119	0.0235588	-0.20384	-0.0185364	0.199755	-0.205438	-0.0888885	0.0782076	0.121162	0.0454598	0.0597697
EIF3A	2171	-0.226425	0.0221563	0.0668032	-0.0798743	-0.120924	-0.112601	0.0641755	0.043164	0.19832	0.0813967	-0.113286	0.0538	0.10811	0.226468	-0.131815	-0.205177	0.0544603	0.11114	0.264886	0.197877	-0.140973	-0.203568	0.426136	0.280658	-0.11435	-0.115615	-0.4635	0.284268	0.31515	0.403257	0.40968	-0.0124899	0.23925	0.00597183	0.0503397	-0.124728	0.327473	-0.00056549	-0.0894023	-0.0564568	-0.0645829	-0.227372	-0.041712	0.213753	0.00591715	0.102878	-0.0551973	-0.0251238
EIF3B	2172	0.134525	0.0826313	-0.0161717	-0.0732484	0.194054	-0.138078	-0.0356995	-0.0556528	0.312437	0.0473444	-0.201613	0.3625	0.279808	0.253597	-0.143478	0.12841	-0.00363419	0.0862731	0.233114	0.132883	-0.0159466	-0.140577	0.267838	0.298953	0.35465	0.086013	0.2215	-0.00866933	0.23615	0.214748	0.388429	-0.0079537	0.337708	0.0873067	0.182707	0.0497532	0.155303	-0.147465	-0.139382	0.00668423	0.0148071	-0.172101	-0.0387117	0.141119	-0.0256176	0.0977999	0.134137	0.0221578
EIF3C	2173	-0.395475	0.0334613	0.0287977	-0.17502	0.178851	-0.0510355	0.0635899	-0.0504342	0.210905	0.0739575	-0.0273851	-0.1065	-0.272245	0.185608	-0.0497585	-0.426523	0.173613	0.250771	0.223154	0.178328	-0.0445542	-0.230402	0.38327	0.00898711	-0.63935	-0.0736828	-0.2315	0.182999	0.22915	0.485193	0.447243	0.00207941	0.237146	0.0543132	0.0285294	-0.0283985	0.317772	0.0312333	-0.0821369	-0.00677332	-0.0583026	-0.125277	0.0113168	0.235989	-0.0319877	0.13924	-0.0663775	0.0339382
EIF3D	2174	0.099775	0.0985475	-0.0112179	0.069197	0.21813	-0.21111	0.0258924	-0.0968641	0.257916	0.0904704	-0.265095	0.3585	0.441406	0.346729	-0.115241	0.081636	0.0876828	-0.0337299	0.258066	0.211112	-0.124483	-0.228985	0.366647	0.453448	0.60965	0.0627171	0.3385	0.0694438	0.23415	0.319734	0.478975	0.177801	0.319245	-0.0248624	0.0829396	0.0311855	0.383949	-0.13115	-0.0319214	-0.00998626	-0.0126969	-0.163882	-0.0622365	0.393351	0.00260603	-0.0331041	0.0631383	-0.129849
EIF3E	2175	-0.606875	0.0339747	0.101039	-0.0709513	0.255055	-0.00908212	0.0658568	-0.00685938	0.347832	0.133658	-0.18981	-0.3265	-0.0994861	0.412374	-0.0798817	-0.578784	0.0477868	0.314584	0.289921	0.246466	-0.0343599	-0.170783	0.329135	0.152678	-0.06685	-0.568074	-0.1265	-0.0134247	0.22315	0.385155	0.456489	0.0294765	0.3695	0.0239398	0.0790229	0.0333282	0.119197	-0.106795	0.0588488	-0.0873882	-0.0744254	-0.280025	-0.0675485	0.335979	0.0109395	0.161503	-0.0290938	0.00328938
EIF3F	2176	-0.106375	0.099782	0.0520044	-0.00167203	0.195198	-0.171316	0.128738	-0.0470729	0.159605	0.111398	-0.208298	-0.0458	-0.00691945	0.179612	-0.069001	0.052097	-0.12086	0.344689	0.352896	0.208985	-0.198073	-0.121786	0.327154	0.194005	-0.12035	0.112817	-0.3605	0.0164147	0.20615	0.384751	0.50487	-0.113469	0.179416	-0.0261951	0.0619284	-0.112754	0.288335	-0.0559074	-0.06532	-0.128102	0.0568448	-0.136868	0.00999223	0.381266	-0.0909629	0.121136	-0.0608938	0.099001
EIF3G	2177	-0.200025	0.117481	-0.134608	-0.320078	-0.58674	0.0180091	-0.0175103	-0.0543147	0.307065	0.156882	0.080026	-1.4135	0.271639	0.109488	-0.0368221	-0.468028	0.00202688	-0.0502182	0.365728	0.19523	0.0507747	-0.0866594	0.295949	-0.455497	-0.38235	-0.0245432	-0.2485	-0.301739	0.14615	-0.221216	0.270841	-0.139394	0.180037	0.110152	0.0537424	-0.0887965	0.0262638	0.156924	-0.133564	0.00724945	0.0687706	-0.361654	-0.218279	0.1235	0.0314811	-0.0703014	0.0381402	0.000797659
EIF3H	2178	-0.019175	-0.0253525	0.0192428	-0.0808478	0.0283857	-0.0619195	-0.00575037	-0.0704837	0.0927817	0.00982221	-0.101711	0.2195	0.594398	0.195604	0.0624073	0.350632	0.0675436	0.184645	0.191444	0.234451	-0.0467495	-0.0756168	0.336299	0.569772	0.42365	0.424955	0.4345	-0.186932	0.16115	0.458958	0.431901	0.153786	0.222312	0.00902174	-0.265573	-0.000420486	0.28684	-0.230457	-0.0644933	-0.0976077	0.0035203	-0.401329	-0.0657801	0.336305	-0.00690556	0.033609	-0.103626	0.0906517
EIF3I	2179	0.150625	0.0408166	0.0144818	-0.077635	0.115249	-0.20057	0.00741554	-0.0671823	0.369601	0.113927	-0.22058	-0.3535	0.293089	0.226008	-0.096991	-0.199198	0.00863587	-0.0319119	0.243819	0.218676	-0.0791085	-0.160987	0.24196	0.105783	0.04705	0.125551	-0.0332	-0.231919	0.38515	0.267443	0.417951	-0.109961	0.0304176	-0.0338499	-0.124085	-0.149695	0.230141	-0.116111	-0.11566	0.0356361	0.0610898	-0.239674	-0.0794156	0.202332	0.141823	0.0171326	0.0963657	-0.0441424
EIF3J	2180	0.228125	-0.118684	-0.593034	-0.25248	-0.533367	0.258038	0.317504	0.248415	-0.211248	0.245129	-0.0661297	-0.3105	0.343272	-0.158128	0.0987756	0.537821	-0.413924	-0.485982	-0.238946	-0.316697	-0.273172	0.755274	0.532259	0.735578	0.82265	0.166876	0.8135	-0.0413336	-0.13995	-0.616289	-0.0796855	-0.0458036	-0.161188	0.500063	0.0141441	0.0485211	0.0177435	0.150426	-0.0826783	-0.329703	0.0743678	-0.0462354	-0.105134	-0.0898221	0.107193	0.145637	0.070309	0.189904
EIF3K	2181	-0.353225	0.190315	0.0989064	0.0455402	0.0424931	-0.0696865	0.0736661	0.0638249	0.297955	0.0878515	0.197523	0.2515	-0.0945314	0.567007	0.0882372	-0.186169	0.0174594	0.245816	0.632487	0.17857	0.0768936	-0.229856	0.420315	0.446019	-0.37335	-0.125792	0.056	-0.142618	0.33215	0.270756	0.234243	-0.106061	0.375113	-0.149269	0.269211	0.122068	0.0285772	0.0637963	0.00414114	0.0701086	1.00504	-0.40942	-0.00112224	0.223669	0.0549844	0.324833	0.0471415	0.240729
EIF3L	2182	-0.226375	0.0320668	0.0503123	-0.204951	0.0418463	-0.196552	0.114054	-0.0498378	0.225941	0.0477368	-0.0322529	0.3705	-0.442623	0.137863	-0.0453187	-0.350049	-0.0707811	0.114982	0.242853	0.289221	-0.153598	-0.260347	0.467386	-0.0533163	-0.89235	-0.0481699	-0.3965	0.272294	0.29715	0.488737	0.545493	0.0173579	0.267957	-0.122573	0.0579666	-0.0745909	0.17645	-0.0712582	-0.0412199	0.0159802	-0.0277622	-0.314456	-0.0454843	0.21122	0.0467721	0.118976	-0.0249637	-0.0568595
EIF3M	2183	-0.173875	0.0921067	0.162895	0.372395	0.312842	-0.275053	0.248059	-0.10689	0.378789	0.254047	-0.117168	0.5525	-0.452604	0.578192	-0.200665	0.140349	-0.0196131	0.114082	0.325645	0.207204	-0.0404504	-0.092177	0.52351	0.393114	-0.51435	-0.206901	-0.063	-0.218441	0.33615	0.389972	0.477729	-0.0632881	0.317931	0.0254318	0.169816	-0.0804556	0.126313	-0.110567	-0.0632185	-0.026251	0.0636599	0.12182	0.106853	0.242002	-0.175138	0.111061	0.0566252	0.0776859
EIF4A1	2184	-0.090875	-0.0665329	-0.0983141	0.512362	0.284612	-0.122187	-0.0193552	-0.0255702	-0.162939	0.220195	0.147065	-0.4435	-0.749066	0.12579	-0.0379384	0.0815387	0.344536	-0.0261937	0.207513	-0.126271	-0.00821458	0.141605	0.226385	-0.133631	-0.02115	-0.414348	-0.3195	0.0524365	-0.33185	0.734567	0.29864	0.164295	0.24197	-0.134605	0.135941	0.555877	-0.133443	0.0142666	0.0676298	-0.367807	0.0693654	-0.0546299	-0.0140024	0.195333	-0.0540766	0.117988	0.0743561	0.184185
EIF4A2	2185	-0.328725	0.402902	0.414722	-0.256146	-0.127482	-0.185199	0.00821208	0.0280582	0.395896	0.0695311	-0.195534	0.1475	-0.522804	0.112908	-0.215621	0.543666	-0.262566	0.16511	0.477401	0.0270923	0.338192	2.21e-05	-0.168599	0.218168	0.95865	-0.335109	-0.3905	-0.169647	-0.40485	-0.113955	0.0377437	-0.264058	-0.241181	0.0824195	0.205129	-0.294759	0.0477404	0.0580996	-0.0412465	0.216328	-0.248127	-0.138227	0.163193	0.130921	-0.0849533	-0.158318	0.470972	0.0909543
EIF4A3	2186	-0.19923	0.0353079	0.198802	0.313805	0.725405	-0.226566	-0.196839	0.545451	0.303014	0.0997234	-0.180462	0.5015	-0.174155	0.0331142	-0.0525477	0.032588	0.0897436	-0.261225	0.412429	-0.0976851	0.462972	-0.114147	0.123499	0.302363	0.41865	-0.111452	-0.013	0.0251393	-0.16285	0.408094	0.198904	0.00114044	0.0573065	0.117029	0.162433	0.286592	-0.160559	-0.0747283	0.0230869	-0.0310673	0.182496	-0.0449012	-0.0140024	-0.132797	-0.0862999	-0.1393	-0.0266616	-0.110989
EIF4B	2187	0.030625	0.201564	-0.513616	-0.296595	-0.501377	0.223949	0.285315	0.228791	0.236476	0.0502198	-0.180608	0.2085	0.973373	0.116843	0.0883222	-0.197608	0.0209476	0.141373	0.14388	-0.122199	0.088023	0.0407137	0.690067	0.529595	-0.11735	-0.251211	0.5905	0.23702	-0.14835	0.00911584	-0.186403	0.268404	0.331548	-0.0153223	0.0542847	-0.122355	-0.0476066	-0.114223	0.0662333	0.260104	0.187609	-0.203109	-0.114063	0.199506	0.186996	-0.10272	0.0856725	-0.290877
EIF4E	2188	0.089125	0.117583	-0.167226	0.118648	0.069168	0.127924	0.301675	-0.172279	0.419985	0.193142	0.250683	0.3655	0.218822	-0.177212	0.20133	0.0984225	-0.0540762	0.0839575	-0.295661	0.0514445	-0.0817848	0.220588	-0.0450833	0.406341	-0.06925	0.452303	0.6215	0.709822	0.83215	-0.292005	-0.0915982	-0.0854604	0.252106	0.19004	0.173915	0.200415	-0.272921	0.222744	-0.0260271	0.0510965	-0.208284	0.284683	0.415832	0.0879087	-0.203057	0.156202	0.392879	0.460353
EIF4G1	2194	0.042125	0.151109	0.11628	0.0390917	-0.0848321	-0.533942	-0.0372424	0.0906919	0.0711931	0.0016495	-0.0711982	-0.0373	-0.368486	-0.0316143	-0.00451884	0.202444	0.118591	-0.0552787	0.365067	-0.146375	0.305025	-0.0134545	-0.0813953	0.20443	-0.55935	-0.209806	0.5065	0.371416	0.11315	0.332098	0.171556	-0.0390099	0.0312166	-0.0472766	0.0870236	0.110889	-0.238828	-0.409099	0.126589	0.293333	0.0338858	0.0367909	0.13292	-0.0724316	-0.13982	0.0563099	0.405771	-0.146931
EIF4G2	2195	-0.020875	0.0244459	-0.0684977	0.377383	0.195498	-0.305709	0.0496076	-0.336675	0.399247	-0.0261682	-0.0584688	0.3845	0.10387	-0.00111861	-0.0846257	-0.192061	-0.233893	0.22663	0.173876	-0.202854	0.01838	0.0113255	0.224287	-0.138338	0.08505	-0.419228	-0.1495	0.286275	0.24515	-0.0452196	0.0397391	0.264496	-0.149642	0.0639294	0.734783	-0.335195	-0.0258069	0.131843	0.048665	-0.12634	0.111203	0.238123	0.0291119	-0.0958429	-0.081692	-0.00392026	0.0272927	-0.233501
EIF4G3	2196	-0.089425	-0.0800108	0.0663841	0.367777	-0.269755	-0.436249	-0.417379	-0.237833	0.0871706	-0.320457	-0.320302	-0.0199	0.236575	0.226457	-0.230915	-0.170004	0.420297	0.479029	0.254417	-0.245351	-0.305953	-0.116361	0.0654091	0.238612	-0.21335	-0.217579	-0.7735	0.231781	0.10815	0.0980343	-0.488133	0.101972	0.0480541	-0.0994748	-0.0131754	-0.231512	0.129635	-0.190278	0.162905	-0.171188	0.112371	0.426018	0.239164	0.023497	0.247277	0.069573	0.423892	-0.346512
EIF4H	2197	0.424625	-0.104775	0.194115	-0.472215	-0.0675418	-0.00133238	-0.11357	0.173308	-0.0177543	0.196101	0.472234	-0.1745	0.427308	-0.00072452	0.0833689	0.0805062	-0.466896	0.264953	0.110996	-0.0816688	-0.170221	0.157692	0.0327723	-0.0327042	-0.50635	-0.0588582	0.1565	-0.154843	0.01615	0.295732	0.121041	0.05726	0.205269	0.0765511	-0.0761803	-0.00808643	0.127697	-0.0197291	0.0472714	-0.250252	0.0416523	0.21218	0.0100594	-0.0298346	0.0922771	0.206963	-0.0824089	0.33327
EIF5	2198	0.109475	-0.493732	0.177571	0.0471558	0.784964	0.568309	-0.131812	0.207082	-0.0264685	-0.0821914	0.0827991	-0.3795	0.987688	0.343219	0.208919	0.0523388	0.0505642	0.143445	-0.405087	-0.133542	0.405927	-0.143167	-0.0231549	-0.0212583	-5e-05	0.0371818	0.3525	-0.165326	0.03715	-0.0918507	-0.0797589	0.207564	0.0381131	0.110232	0.411419	-0.348292	0.455423	-0.231148	-0.20248	-0.389706	-0.208113	0.762106	-0.269673	-0.421715	0.0550659	-0.00116835	0.00236808	-0.229479
EIF5A	2199	-0.944075	0.102266	0.192939	-0.218226	0.311264	-0.184707	-0.068553	0.226254	-0.503622	0.224786	-0.166813	-1.9035	-1.06939	0.161805	0.393682	-0.0640191	0.198242	-0.14676	-0.00279243	0.212402	0.144362	0.178994	0.245102	-0.547746	-2.19035	-0.715223	-1.1745	-0.418181	-0.57585	0.547478	0.268382	-0.00150438	0.389013	-0.0914165	-0.100901	0.480341	-0.039582	-0.0965694	0.0392906	-0.211249	0.151479	0.221701	0.197391	-0.0356944	0.110641	0.120814	-0.178821	0.198352
EIF5B	2201	0.200625	0.160137	-0.280519	0.0594675	-0.0287496	0.0356489	-0.31744	0.0119376	0.144035	-0.110101	-0.232607	-0.1555	-0.17322	0.166447	-0.024963	0.154878	0.151576	0.149879	0.381296	-0.130637	0.0392503	0.134461	0.150584	0.170072	0.24565	-0.301565	0.0984	0.312788	0.11015	-0.0645319	0.226308	0.00369054	0.324964	-0.0993401	-0.016918	0.555014	-0.321252	-0.153063	-0.0292392	0.123702	0.0570195	0.0711921	-0.0910018	0.165924	-0.0118522	0.111054	-0.285059	0.0699213
EIF6	2202	-0.211475	0.190208	0.0158927	0.0180766	0.224745	-0.241699	-0.19321	0.274909	-0.104819	0.00337061	0.15427	-0.2705	-0.173942	0.412643	-0.263806	0.120044	0.335525	-0.443471	1.14248	0.126407	0.374247	-0.193363	-0.213588	0.521951	0.28165	0.251293	-0.1785	-0.525719	0.29715	-0.488303	0.307197	-0.261138	-0.209823	0.252449	0.0953359	0.24899	0.0763391	-0.317318	-0.0192567	0.275253	0.499888	-0.356783	-0.116763	0.0137056	-0.214369	0.0181214	0.0223693	0.267836
ELAVL1	2207	-0.031875	-0.0056577	0.225306	0.0493847	-0.0249543	-0.234256	-0.0992344	0.428937	0.728035	-0.0335378	-0.168831	0.2405	0.531825	-0.0880541	-0.228878	-0.128546	0.126945	-0.203704	0.595663	-0.0650693	0.294046	-0.0924094	0.00464731	0.0850483	0.43665	0.140089	-0.0232	0.0184467	-0.02205	-0.166906	0.093718	-0.204704	0.10671	0.170422	-0.05336	0.10024	-0.0703365	-0.414663	-0.0449628	-0.188427	0.143206	0.277254	0.0353841	0.024506	0.00126317	-0.0565785	0.148444	-0.119508
ELOB	2219	-0.666475	0.179058	-0.234536	-0.167985	0.190429	0.109028	-0.198101	0.000846576	-0.166387	-0.103784	-0.120575	-1.1035	0.681829	0.451726	-0.133569	-0.699716	-0.243873	0.100488	0.0304532	-0.0216296	0.0854675	0.260262	0.136138	0.459048	-0.76635	-0.2859	-1.5045	-0.0689618	0.01015	-0.281288	0.120761	-0.166729	0.769232	-0.107164	0.175353	0.352157	-0.252713	0.00230421	0.00260098	0.230411	0.0607327	0.497076	-0.152296	-0.116463	0.0925634	0.165889	0.123664	-0.0766055
ELOC	2220	-0.369225	0.0729372	-0.231017	-0.311892	0.219581	0.125403	-0.135375	-0.0704209	-0.317125	0.0721054	-0.13912	-0.1665	-0.131347	0.219628	-0.259087	-0.233946	0.109574	0.0343099	-0.00771166	0.0123197	-0.323256	0.183787	0.228136	0.196741	-0.17835	-0.0370741	-0.4995	-0.108613	0.24815	-0.184932	0.157667	0.181356	0.41481	-0.0672066	0.120033	0.135788	-0.131879	-0.11809	0.0258032	0.154262	0.0641606	0.43094	-0.123229	-0.0384485	0.151169	0.0153816	-0.00592927	-0.0739242
ELP3	2224	-0.333375	0.23819	0.176591	0.0190167	0.48034	0.00686131	-0.192729	-0.0657354	-0.110318	-0.132017	0.262261	0.3295	0.0378598	-0.358092	-0.011235	-0.28012	0.127059	-0.0179072	0.00422506	-0.0509798	0.393037	0.0139122	0.166309	0.041004	-0.57635	-0.313883	-0.4885	0.272391	-0.04685	-0.173373	0.150726	0.021012	-0.280963	0.0235995	-0.235752	-0.329574	0.21955	-0.295609	0.0511219	0.242764	0.250818	0.274083	-0.0160265	-0.147222	0.202535	-0.0533006	0.0976663	-0.257329
EMC1	2228	-0.091875	-0.13091	-0.21072	0.523941	0.582948	0.00718701	-0.0785859	-0.220026	0.2004	0.552332	0.230604	-0.0945	-0.495816	-0.0372665	-0.185042	0.0515792	0.0154618	0.0384045	-0.0773297	0.0355066	-0.15598	0.152674	-0.0215134	-0.448152	-0.95735	-0.141284	0.0806	0.242003	0.07115	0.241272	-0.0823988	0.104636	-0.0624573	0.183686	0.165539	0.365998	-0.168011	0.25556	0.0456817	0.236056	-0.1965	0.346759	0.0118604	-0.214954	0.0131997	0.201846	0.0979307	0.163693
EMC2	2230	0.294625	-0.228194	-0.00841674	-0.119267	0.421868	0.318359	0.393656	-0.461709	0.0392832	0.259216	0.171117	0.5595	0.237586	-0.0885824	-0.233691	0.46983	-0.0168515	0.209601	-0.226443	0.0113824	-0.174639	0.0332923	0.0399647	0.189143	0.35265	0.379767	0.8465	-0.337464	-0.09182	-0.0486712	-0.103494	0.259657	-0.150982	0.108818	0.244412	0.588319	-0.214632	0.164079	-0.0337877	0.250443	-0.232851	0.361242	0.112359	-0.170596	-0.268144	0.0264982	-0.0306924	-0.0435166
EMD	2234	-0.097025	0.381395	0.668653	-0.666585	-0.225705	0.0149475	0.0933141	-0.0748644	-0.0874963	0.0766567	0.0933597	-0.3955	0.0963076	0.159464	0.459465	-0.123436	-0.371721	-0.00749435	-0.564097	0.724258	0.181174	0.977226	-0.797441	-0.0961683	-0.17135	0.091272	-0.1745	-0.18901	-0.01665	-0.0152109	0.437624	-0.1253	-0.296835	0.0278481	-0.00279619	0.582203	0.113711	-0.17541	-0.363646	0.0469427	0.0394094	-0.103329	-0.0428564	-0.119452	-0.0499759	0.051095	-0.0537692	0.369484
EMG1	2235	0.217125	0.381172	0.219616	0.130301	0.350987	0.263036	-0.129819	0.635624	0.0874505	-0.355944	0.0317299	0.2055	0.283696	0.31907	0.0708299	0.176912	0.13216	0.0435242	0.498977	0.337861	0.484989	-0.331962	0.81211	0.292626	0.43465	-0.466866	0.3435	-0.531595	-1.38085	-0.161057	0.480782	-0.32609	0.132342	-0.170246	0.119332	0.406547	-0.326924	-0.249012	-0.376592	-0.0330025	0.218351	0.30396	-0.132026	0.267711	0.088251	0.0988136	-0.287693	0.259069
EMILIN1	2237	-0.279875	0.0552292	0.423319	0.486956	0.543802	0.388526	-0.247665	-1.04283	0.51016	-0.341331	-1.1098	-0.1305	0.294146	-0.326878	-0.273195	-0.620377	0.0722377	-0.739923	-0.746491	0.533474	-0.283755	-1.20043	-0.182645	-0.426488	0.31565	0.211853	-0.2775	-0.116295	-0.66385	-0.633605	0.347168	0.0680888	0.835845	-0.792867	-1.45517	0.118082	1.23204	0.481264	0.0258632	-0.094779	-0.449002	-1.06916	-0.548659	0.629289	0.191069	-0.260135	-0.356423	0.252019
EMILIN2	2238	0.468625	-0.00647206	-0.00341748	0.307785	0.0699529	-0.13353	0.0045252	-0.385094	0.109951	1.1187	-0.132954	-0.8305	-0.481141	-0.319243	0.474598	-0.268407	0.385664	-0.246512	-0.53553	0.231419	-0.949014	-0.138598	-0.656883	-0.805363	0.25465	0.135439	-0.3995	-0.103527	-0.34385	-0.823713	-0.510311	0.177701	-0.118641	-0.559714	-0.864062	1.08959	0.281759	0.175365	0.370074	-0.391844	-0.0772364	0.729119	-0.0555942	0.919263	-0.195194	0.0618768	-0.286269	-0.105518
EML2	2241	0.549525	-0.392647	-0.358988	-0.272068	-0.652839	0.338913	0.141041	0.0676529	-0.0569186	-0.0875017	0.133671	-0.4865	-0.321865	0.3298	0.140167	-0.0103536	0.0152671	-0.372204	-0.48634	0.220439	-0.340339	-0.224531	0.145325	-0.524939	-0.38235	0.0212303	0.1195	0.0505115	0.57015	-0.279288	-0.00388022	0.0672473	0.263774	-0.21635	-0.0276782	0.0782595	0.46078	0.298609	-0.329183	0.402059	0.214589	-0.0852187	0.338618	-0.00920715	0.383957	0.575957	0.0905571	-0.116364
EML4	2243	0.501625	-0.394302	0.123162	0.169315	-0.0582863	-0.0675297	-0.0848705	-0.55806	-0.209314	0.0586878	-0.589077	-0.1175	0.424309	-0.0761914	0.0061692	0.283527	0.0290986	-0.0482425	-0.0204439	0.423593	0.102137	0.0485413	0.19525	-0.167482	-0.01535	0.194416	-0.0131	0.303901	-0.16065	0.197169	0.2937	-0.0835529	-0.00494623	-0.0158529	-0.259698	-0.378206	-0.219561	0.0967844	-0.0301193	-0.148314	0.232317	-0.257059	-0.223619	-0.253894	0.0318925	-0.0541716	-0.317025	0.306497
ENAH	2246	0.545625	0.0346454	0.132801	0.11357	-0.240495	-0.0667214	-0.307914	-0.170386	0.10179	-0.397592	-0.367662	-0.1685	0.937961	-0.339533	0.0698908	0.055647	-0.0675253	0.291185	0.040988	0.207135	0.0978037	-0.321605	0.422564	0.334196	-0.00495	-0.174479	-0.2465	0.569069	-0.37785	0.404718	0.137461	0.182322	0.336965	-0.0857982	-0.0415045	-0.410585	0.325808	0.379503	0.0697615	0.302601	0.0206935	0.212918	-0.161116	0.31733	0.208775	0.0276213	0.361614	0.20803
ENDOD1	2247	0.176125	0.327905	-0.0510033	0.383648	0.318889	0.265163	-0.347825	-1.15589	-0.343156	-0.359232	0.138852	-0.0553	-0.497604	0.199592	-0.215527	-0.194826	-0.0156845	0.526112	-0.307712	0.0978472	0.036868	0.254892	-0.408331	-0.555535	-0.55035	-0.606118	0.5325	-0.208194	0.03815	0.900709	0.0805654	-0.100464	-0.122866	0.0821217	-0.403872	0.138143	0.392916	0.370453	0.440143	0.421876	0.0383981	0.0974093	-0.0684858	-0.102577	0.0825014	0.158199	-0.208603	0.370146
ENO1	2251	-0.204875	-0.403128	0.538192	-0.0740346	-0.0573971	-0.066803	0.108039	0.227188	0.499349	-0.395563	-0.0998896	-0.4875	0.217659	0.296253	-0.207926	-0.0100849	-0.850139	0.687419	-0.156263	0.614471	0.34032	-0.415692	0.245237	-0.150522	-0.45435	-0.278998	0.5135	-0.625483	-0.14985	0.243382	-0.496786	-0.49076	0.256624	0.150899	0.360968	0.487191	-0.360276	0.116818	-0.402428	-0.231619	-0.0149801	-0.258087	0.0729238	0.187007	-0.166925	0.446872	0.00245075	-0.18915
ENO2	2252	-0.306875	0.420968	0.251522	0.152393	0.33127	0.254535	-0.589237	-0.566383	0.408731	0.0702196	0.135466	0.7955	1.32394	0.221108	-0.422306	-0.377366	-0.552537	0.776351	-0.124164	0.552261	0.656571	-0.73576	0.883856	-0.54104	-0.04725	-0.658837	-0.2665	-0.704612	0.47715	-0.930101	-0.0104889	-0.722118	0.499371	0.0360394	-0.293751	0.0436266	-0.285877	0.638418	-0.278497	-0.662256	-0.446097	0.00651608	-0.167118	0.138788	0.387243	0.186926	0.0168752	0.0844246
ENOPH1	2254	0.07367	0.0200931	0.0264897	-0.486337	-0.730377	0.279389	0.390007	0.343543	0.101187	0.379908	-0.185205	0.9445	-0.0477986	0.0527934	0.308901	0.166422	0.554676	-0.586652	-0.158833	0.228975	-0.121695	0.143344	-0.17128	0.288831	-0.16035	0.267586	0.9145	-0.478933	-0.05995	-0.772555	-0.0202846	-0.108103	-0.0885115	0.0727595	-0.0191629	0.238879	0.222554	0.00464047	-0.0872879	0.283422	-0.0620813	-0.102059	0.225187	0.338338	0.0104223	0.109961	0.390667	0.509449
ENSA	2263	0.298875	0.0906188	0.037165	-0.170917	-0.715248	-0.206203	-0.173618	-0.0645273	0.185387	-0.180027	0.137133	0.6385	0.768571	0.173809	0.0382543	0.426706	-0.330586	1.15402	-0.28076	-0.224209	0.241474	-0.215147	0.037213	0.018019	0.02512	0.494543	0.0667	0.557897	0.74315	0.578559	0.366388	0.189184	-0.325269	0.237274	0.0281815	-0.0856309	0.204887	0.252358	0.120684	0.405637	0.00536864	-0.295027	0.214677	-0.28395	-0.170049	0.263074	0.526053	-0.031515
ENY2	2268	0.052625	0.109076	-0.074956	0.227278	-0.429258	0.101644	0.137526	0.40738	-0.51075	-0.190051	0.0216592	-0.1515	1.36243	-0.410109	0.251342	0.182333	0.341839	0.208686	0.332815	-0.189018	-0.0731582	0.307658	0.108796	0.128638	0.31365	0.035635	0.3385	-0.187961	-0.54785	0.135413	-0.114047	0.364154	-0.176985	0.200399	-0.00465781	0.141089	0.269025	0.280211	-0.186939	-0.252436	-0.103082	-0.0511076	0.00803676	-0.0357773	-0.0521103	-0.0351695	0.186359	-0.120332
EPB41	2272	0.230125	0.0100131	-0.168109	-0.347659	0.949309	-0.524171	-0.084303	0.0775313	-0.113861	-0.0419389	-0.152803	-0.5535	-0.279986	0.260068	0.792151	0.628388	0.0528465	0.935695	0.206525	-0.0274651	0.433763	0.973599	-0.311111	-0.469406	0.53865	0.230517	-0.3655	-0.37727	-0.18695	-0.191738	-0.0378435	-0.238725	-0.403996	-0.375662	-0.0949709	-0.314105	-0.206972	1.23919	0.0826338	-0.115344	-0.130824	0.3024	0.520645	-0.336599	-0.227297	0.0282635	-0.0615314	0.302979
EPB41L1	2273	-0.313075	0.045712	0.399614	-0.493879	-0.797392	0.47759	0.0802746	0.185593	0.0333366	-0.801671	0.0504117	-0.0138	1.12516	0.832114	0.222684	0.142451	0.142041	0.357144	0.289811	0.558679	-0.125672	0.17239	-0.0759891	-0.0579777	0.27565	0.84151	0.2725	-0.190456	0.08615	0.0102219	-0.148731	-0.0866848	0.189681	0.0756481	-0.400225	-0.265692	0.240231	-0.261604	-0.147449	0.258709	-0.654075	0.276605	0.220237	-0.321347	-0.0175628	-0.0516214	0.19163	0.84437
EPB41L2	2274	0.150275	-0.458178	0.047685	-0.667995	0.631573	0.0673776	0.027767	-1.18693	0.910413	-0.472737	-0.614083	0.3135	-0.428559	0.283938	-0.233536	-0.459273	0.298676	-0.577541	-0.585698	-0.0476218	0.458736	-0.505542	0.630374	-0.167291	0.34065	0.113599	0.6305	0.0931963	-0.55285	-1.08425	-0.530144	-0.138591	-0.717434	-0.102759	-0.654764	-0.543765	0.570919	-0.0175576	-0.0352424	0.1768	-0.186667	-0.195628	-0.287675	0.681818	-0.0791044	-0.0685941	0.187492	-0.0249696
EPCAM	2280	-0.541375	0.0696783	-0.548733	-0.347235	-0.029368	-0.458499	0.211807	0.985971	-0.264788	-0.191102	-0.101653	0.1805	-0.295087	0.28667	-0.0601763	0.265401	-0.358075	-0.445551	0.407972	-0.173816	0.207782	0.558987	0.400593	-0.115532	-1.14035	-0.841021	-1.0345	0.289499	1.25915	0.0293843	0.433027	-0.202717	0.246165	-0.281288	-0.0309383	0.786032	-0.80529	-0.691067	-0.150228	-0.432629	0.190577	0.192238	-0.439095	-0.0223471	-0.527846	-0.402683	-0.283835	0.407452
EPHX1	2287	-0.001875	-0.440209	0.446079	0.249164	0.446701	0.126976	-0.368383	-0.581386	-0.399345	0.123097	0.065248	1.0365	-1.04363	0.249243	0.0892534	-0.639293	-0.258	0.669216	-1.03535	-0.18813	-0.304138	0.584937	-0.102154	-1.30376	-2.18035	-0.46732	-0.3105	0.0755023	-0.26085	0.312561	-0.0258717	0.415421	-0.123676	-0.582312	-0.0781228	0.220667	0.352837	-0.361086	-0.0894382	0.443773	-0.663503	0.00029385	0.10187	-0.00906575	0.112504	0.135972	-0.536366	0.246549
EPN1	2291	-0.108025	0.194016	0.135658	-0.0498686	-0.588411	0.399988	-0.20847	0.148957	-0.383956	0.10865	-0.540451	0.1675	-0.00784489	0.532571	-0.0692408	-0.000487966	-0.177672	0.54433	0.0614217	-0.100775	-0.0496325	-0.420996	-0.322032	-0.15908	0.30065	-0.0190255	-0.1135	0.100952	-0.21885	-0.318864	-0.261064	0.397837	0.0344102	0.289249	0.174954	0.238596	0.242918	0.610738	0.0500007	-0.0589536	-0.0665658	0.286583	0.328709	-0.0342802	0.375836	0.0992065	0.170093	0.0566163
EPPK1	2293	-0.563375	0.144529	1.00665	-0.29174	-0.570133	0.211267	-0.517154	0.0202543	-0.499049	0.371033	0.78787	-0.1825	0.333046	0.678909	0.548413	1.41546	-0.155534	-0.134248	-0.247302	-0.583309	-0.135766	0.44201	-1.034	0.180769	-0.66335	-0.393646	0.6835	-0.636504	0.02215	0.0945876	-0.344095	-0.61016	0.0347416	0.496143	0.638238	-0.291548	0.149408	-0.0184699	-0.0923645	-0.925051	0.225337	-0.0728076	0.625116	-0.481294	-0.180412	-0.346738	1.34491	0.571994
EPRS1	2294	0.146625	0.190784	0.0994631	0.298863	-0.00389998	0.230124	0.0997778	-0.0757476	0.0791097	0.0983459	0.255663	0.4695	-0.478611	0.653222	0.0451944	-0.226163	-0.0560783	0.201835	0.0655124	0.0979331	-0.259315	0.206214	0.346447	0.229036	-0.05605	-0.441142	-0.2385	0.407984	0.26115	0.67708	0.205212	0.148322	0.137017	0.0696916	0.157396	0.0195771	-0.00407499	-0.200465	-0.0869145	0.108436	-0.0144941	-0.193865	0.113298	0.0878642	-0.0977937	0.0253164	0.11804	0.412606
EPS15	2295	0.655625	0.00633843	-0.162434	-0.08538	-0.279121	0.306658	0.295068	-0.0842143	-0.0943748	0.386971	0.0971761	-0.0915	-0.220722	0.02815	0.275474	0.581203	0.0338655	0.322592	-0.030062	0.0529688	0.110327	-0.00432762	-0.328864	-0.0483368	0.35365	0.534689	0.7625	0.308847	0.06615	-0.0460921	-0.282928	-0.0944959	-0.0744239	0.143669	0.063013	-0.225117	0.254596	-0.0783386	-0.027811	-0.0312371	-0.0998256	0.223095	0.230523	-0.169251	0.321696	0.25071	0.20621	-0.104747
EPS15L1	2296	0.291625	-0.19357	-0.0764719	-0.122688	-0.514428	0.071214	-0.0730843	0.0535022	0.356417	-0.0725478	0.146941	-0.2205	0.883986	0.0715873	-0.0741713	0.0174582	-0.265175	0.033833	-0.174006	0.149769	0.100941	-0.123381	1.34246	0.119248	0.43765	0.329611	-0.0168	0.685328	0.13815	-0.357254	0.0300923	0.295655	-0.146399	0.0997552	-0.287033	-0.141007	0.132258	0.0981386	-0.0521728	-0.0395477	0.166415	-0.148701	-0.126098	-0.0809011	0.0355663	0.131572	0.202401	-0.0962899
EPS8L1	2298	-0.131375	0.0624001	-0.0644834	-0.0390199	-1.18673	-0.0907987	-0.457363	-0.159493	-0.269865	-0.0987621	-0.18992	-0.054	-0.0284213	0.911918	-0.27287	0.085352	-0.317824	0.36299	0.170932	0.222926	0.0199726	-0.291656	-0.0908426	0.315979	0.30065	0.333055	0.4445	0.0531341	-0.97785	-0.593846	0.279106	-0.280326	0.716451	0.371317	0.149315	-0.384125	0.205061	0.198764	0.0289839	-0.0658638	-0.00840241	0.0422018	0.110693	-0.204075	0.031642	-0.286619	0.365189	-0.0206986
EPS8L2	2299	-0.401875	-0.719209	-0.144246	-0.4795	-0.732807	-0.490532	-0.144329	0.0228843	-0.0367939	-0.595779	-0.203201	0.1405	0.257684	0.298887	-0.49893	-0.533319	-0.354909	0.208623	-0.380228	0.386848	-0.295662	0.122864	0.268099	0.283585	0.34565	0.118871	-0.0855	0.915722	0.34815	-0.228029	-0.150379	-0.0568189	0.123135	0.320607	0.159213	-0.162037	0.112703	0.163193	-0.135155	-0.0371445	0.890268	0.528788	0.583338	-0.0898337	-0.123438	-0.227705	0.170989	0.0614525
ERAP1	2303	-0.062375	0.243937	-0.516941	0.368712	-0.306451	0.423284	0.401776	-0.492604	-0.0276672	0.892686	-1.13891	0.6075	-1.06514	0.394575	0.052731	0.280768	-0.231301	-0.330309	0.271781	-0.171224	-0.317958	-0.196217	-0.128184	-0.62651	-0.90835	-0.132191	-0.5525	-0.0681042	0.29715	0.310811	-0.811201	0.480127	-0.24703	0.444018	-0.351318	-0.234059	0.111017	0.0156322	0.0232011	-0.00997886	-0.142774	-0.547765	0.198827	-0.362673	0.820074	0.271489	0.181867	-0.332903
ERBIN	2308	-0.045875	-0.154928	-0.217026	-0.202269	-0.0420998	-0.411683	0.508644	0.132618	-0.00653486	-0.0779793	0.000258081	0.1835	0.829366	0.281764	-0.109913	-0.162193	0.253435	0.551053	0.121539	-0.108646	-0.171639	-0.167766	0.285542	0.0786324	0.59265	0.531882	0.4615	-0.255171	0.51015	-0.0560926	-0.190315	0.19528	0.26745	0.405845	-0.280764	-0.226463	-0.314495	0.282749	-0.0752208	0.0341259	0.0538913	-0.379915	0.121783	0.131333	0.194046	-0.248957	0.726691	-0.31905
ERC1	2309	0.923125	0.058486	-0.255743	-0.276643	-0.205838	0.296156	0.0106153	-0.768173	-0.0564796	-0.0596298	0.0934275	-0.4925	0.558725	-0.288512	-0.0947778	0.0208516	0.250779	0.142283	0.155811	0.240106	0.276082	-0.353076	0.825131	-0.23748	0.25665	-0.140716	-0.3115	-0.0428814	-0.08819	0.147399	-0.0658053	-0.124559	-0.0428427	0.0418418	-0.0038129	-0.389432	0.0558638	0.20319	-0.202531	0.111008	0.347966	0.518085	-0.121997	0.365617	0.3115	0.160915	0.183998	0.198084
ERGIC1	2319	-0.222875	0.829305	0.180154	0.132918	0.181577	0.227828	-0.397186	-0.238277	-0.182897	0.0350475	-0.250622	0.0128	-0.733983	-0.0406526	-0.0321824	-0.64839	-0.438748	0.108263	0.208744	0.328941	-0.336049	0.549052	-0.096503	-0.619199	-1.77035	-0.358238	-1.2545	-0.102085	0.05015	0.943557	0.436426	-0.106218	0.180702	-0.330593	-0.106615	0.906367	-0.253617	0.0350481	0.028956	-0.41646	-0.570267	-0.346035	0.405258	-0.229419	0.187599	0.0989382	0.114998	0.350837
ERGIC3	2321	-0.204875	-0.0978733	-0.200216	0.181002	0.319618	0.293676	0.124195	-0.913461	0.236248	-0.406469	-0.0225635	-0.7265	-1.0991	0.146202	-0.178077	-0.738295	0.0505908	0.160891	0.390192	-0.16994	0.421051	-0.463964	0.335852	-0.886737	-1.91035	-0.717295	-1.7245	-0.122578	0.27315	1.0197	0.0489381	-0.0313622	0.00914156	0.0446691	-0.53781	-0.114895	-0.248369	-0.0438	-0.20732	-0.0373679	-0.426314	0.32617	0.199874	0.459478	0.249154	0.124923	0.0213364	0.168364
ERH	2322	0.003125	-0.124054	0.289609	-0.0696961	0.297877	-0.0934485	-0.0214168	0.361244	0.323764	0.134067	-0.0474666	0.2345	0.248367	-0.0372269	-0.081882	0.411627	0.349874	-0.0501629	0.274911	-0.115473	0.159866	-0.115933	0.0372038	0.358462	0.27665	0.152236	-0.2925	-0.403436	-0.16185	0.507038	-0.0443882	-0.0777229	0.0864824	0.0726771	0.133414	-0.0472346	0.390226	-0.771233	-0.0677484	-0.0532142	0.00540584	0.173546	0.267423	-0.145056	-0.0860409	0.0121152	-0.0168758	-0.129113
ERI3	2324	-0.254375	0.388028	0.560083	0.363594	0.978486	0.117757	0.555047	-0.0404639	0.0523602	-0.0503754	-0.0306361	1.1065	0.224427	0.105032	-0.659078	0.378651	0.148688	0.0783719	0.242563	0.168025	0.214799	-0.14492	-0.115746	0.692154	0.59565	-0.0143153	0.6175	-0.498701	0.15715	0.164109	-0.142404	-0.082111	-0.203893	-0.414854	0.165164	0.151608	0.175086	0.0900419	-0.118536	0.24958	0.0355658	0.104219	-0.13584	-0.540611	-0.0812692	-0.0396825	0.175931	0.123322
ERLEC1	2328	0.408125	-0.188551	0.133629	0.266274	0.32694	0.186108	-0.225502	-0.481708	-0.103929	-0.0821658	-0.213274	-0.2455	0.187261	-0.172344	0.151537	0.377995	-0.0911854	0.101792	-0.297425	0.161386	0.421673	0.0433931	-0.229861	-0.36152	0.26465	0.0754882	0.4625	-0.371657	-0.02265	0.182929	0.0635556	0.275167	-0.0383912	-0.0387258	-0.262387	0.102977	0.0446062	0.474022	0.0300056	-0.0283188	-0.12482	0.125126	0.0516083	-0.0839003	0.197199	0.270807	0.0351912	0.105422
ERLIN1	2329	-0.301875	0.230266	-0.13049	-0.213128	0.736927	0.293092	-0.0688966	-0.236055	0.0600906	-0.494181	0.382462	0.7705	0.257056	-0.309993	0.0442245	-0.299467	-0.178589	0.366306	-0.0376767	0.547192	-0.118974	-0.113228	-0.677735	0.238146	0.71965	-0.135123	-1.1945	0.209195	0.02515	1.24499	0.039568	0.0557981	-0.310956	-0.17008	-0.391476	0.174478	0.463805	-0.227136	0.0876662	-0.244072	-0.45427	-0.254673	-0.122263	-0.247175	0.253572	-0.106482	-0.468746	-0.0751924
ERLIN2	2330	-0.777075	0.313838	-0.126512	-0.474131	0.0125307	0.554621	-0.524724	-0.536831	0.00395152	-0.518502	-0.634776	0.6745	0.279194	-0.647984	-0.736791	0.514225	-0.251078	-0.0320226	-0.559873	-0.424709	0.157078	-0.0077636	-0.616554	0.120868	-0.21635	0.0290939	0.1545	0.425062	0.41615	0.453011	-0.537887	-0.325102	-0.1742	0.152563	-0.323978	-0.318913	0.461147	-0.0471063	-0.143905	-0.0498692	-0.685628	0.434261	-0.563481	-0.595853	-0.118407	0.0748586	0.212484	0.882198
ERMP1	2331	-0.338875	0.155884	-0.328218	0.69573	0.682831	-0.30584	-0.503969	-0.739831	-0.143726	-0.0875033	0.83609	0.3995	-0.905615	0.159038	-0.345808	-0.109877	-0.228992	0.454921	1.09012	0.358906	-0.36278	-0.638131	-0.727934	-0.28821	-1.62035	-0.0137399	-0.4895	0.780115	-0.10965	-0.381371	0.375674	-0.325868	-0.312006	0.231233	0.440857	0.0611541	0.100579	0.164935	-0.370378	0.620503	-0.314487	0.460405	0.467003	-0.57947	-0.442377	-0.0595734	-0.547173	-0.198836
ERO1A	2332	0.575375	-0.26381	-0.207769	0.682168	0.495169	0.204872	-0.588186	-0.687841	0.171091	0.213361	0.327995	-0.3685	-0.574123	0.295699	0.59724	1.07732	-0.506411	1.04453	-0.65729	-0.0116904	-0.0986114	0.850284	-0.831416	-0.47375	-0.06765	-0.208093	1.3355	0.632574	-0.41485	0.374386	-0.437108	0.00425175	0.190135	0.00874444	0.325866	0.707204	-0.507031	-0.0719368	-0.015729	-0.414033	-0.246007	0.759556	-0.000155875	-0.459129	-0.0172451	-0.0131983	-0.339848	-0.208845
ERP29	2334	0.676625	0.00886922	-0.620661	0.580007	-0.206008	-0.11395	0.104633	-0.437499	-0.341173	0.126389	0.0523621	-0.6015	0.178653	-0.51787	0.105728	0.763468	0.0662815	0.311082	-0.0324994	-0.0157031	-0.00828236	0.501861	0.366554	0.101886	0.85865	-0.174138	-0.3825	0.364192	-0.15675	-0.497382	-0.577142	0.211298	0.122825	0.050924	-0.269808	0.0440963	-0.240805	-0.344666	0.204113	-0.172633	-0.00276368	1.01387	-0.121792	-0.172817	0.0873429	-0.293366	-0.615585	-0.516541
ERP44	2335	0.853625	0.00626142	0.0746592	0.196154	0.191234	0.328859	-0.299413	-0.717707	-0.0291131	0.416531	0.0635694	-0.3175	-0.30404	0.0741418	0.0475528	0.1248	0.00997219	0.130187	-0.525252	0.00978581	-0.160188	0.327496	-0.392534	0.260512	0.65765	0.233635	1.2555	-0.182146	0.13515	-0.39553	-0.200184	0.345013	-0.292288	0.320084	0.221123	0.303447	0.184919	-0.276863	0.0115806	0.179757	-0.00745159	0.69773	0.266213	-0.0281336	0.122674	0.108514	-0.0205985	-0.0806075
ESD	2338	-0.382875	0.0129463	0.0346289	0.078239	0.199709	0.41942	0.0057426	0.166149	0.437356	-0.354257	-0.142085	0.3905	0.29734	0.132125	0.0324843	0.108213	-0.200605	-0.0197227	0.110966	0.24352	0.227564	-0.163783	-0.22152	0.0465846	-0.12035	-0.158431	-0.0031	0.00481785	0.03515	-0.620588	0.0654592	0.0994349	-0.239337	0.145866	-0.227841	-0.212342	0.782929	0.268296	-0.0482081	0.745153	-0.220441	-0.156919	-0.253145	0.276128	-0.136835	0.128039	-0.0172281	0.188596
ESRP1	2341	-0.010875	-0.512051	-0.122846	0.0565705	0.304893	0.305846	-0.223508	0.644486	0.0251499	-0.216097	0.201657	0.1455	0.100722	0.42029	0.114258	0.149372	0.19707	0.172819	0.0278762	-0.0195817	-0.380721	0.0788265	0.362141	-0.129568	0.22965	0.644854	-0.9485	0.0801253	0.38215	0.412734	0.393629	0.168807	0.425703	0.215958	0.139875	-0.153218	-0.35578	-0.478254	-0.0392755	0.494312	0.199035	0.0363177	-0.311406	0.132577	0.0402935	-0.275337	0.157047	0.0934739
ESYT1	2344	-0.048375	-0.194871	-0.349965	0.146203	0.24753	-0.0589171	-0.0116859	-0.34789	-0.258419	-0.165005	0.114129	0.2435	-0.0869514	0.104291	0.084955	-0.660851	0.373636	0.564567	0.446781	-0.298473	-0.202689	0.054826	0.473947	0.44105	-0.84035	-0.72571	-0.5395	0.0688712	-0.05415	0.092598	-0.250127	-0.123829	-0.0804937	-0.0773959	0.0318204	-0.183824	-0.134738	-0.0278178	0.454927	0.415704	-0.0906673	0.113074	0.00469039	0.202942	0.0560196	0.167234	-0.235334	-0.36467
ESYT2	2345	-0.216875	0.11261	0.0523379	-0.145429	-0.308485	0.528281	0.069644	-0.336071	-0.080667	-0.277416	0.367043	-0.1695	-0.413914	0.156559	0.382335	-0.291395	-0.2314	0.717834	-0.0926914	-0.0160552	0.101937	-0.0890865	-0.108838	-0.64116	-0.67135	-0.521239	-0.4665	0.219105	-0.00965	-0.0642454	0.202573	-0.154259	-0.256655	-0.197299	0.187815	-0.20599	0.00920267	-0.0356434	0.120832	0.220602	-0.00450565	0.318788	0.213442	0.159369	0.0689869	0.183524	0.101864	-0.230077
ETF1	2346	0.844125	0.180085	-0.139288	0.713861	0.0225105	0.368834	0.182665	0.34167	-0.18179	-0.0158732	0.579783	0.6555	-0.124971	0.228077	0.0683562	0.382405	-0.189374	0.36324	-0.0442084	0.0458378	0.0252587	0.463435	0.188845	0.758599	0.57465	0.181606	1.8455	-0.316587	-0.32885	0.140319	-0.171874	-0.0636849	0.439367	0.101949	0.0432107	0.395757	-0.306921	0.0850589	-0.0403306	0.110448	-0.125721	0.118345	0.385531	0.115829	0.0754536	0.253131	0.158236	0.249384
ETFA	2347	-0.410875	-0.366283	0.0930503	-0.0151949	-0.330754	0.810206	0.341139	0.874125	-0.335728	0.0575621	0.0903424	-0.6255	0.0750451	-0.2129	0.1064	0.479686	-0.146432	0.116669	-0.523982	0.0953613	-0.171054	0.682502	-0.246619	0.790034	0.36065	0.484238	-0.0995	-0.508695	-0.16695	0.189666	0.597444	-0.0801193	0.0823686	0.227333	0.357687	-0.306277	-0.0975947	-0.271374	-0.2582	0.41418	-0.318773	-0.222885	0.360637	0.0697635	0.116989	0.118766	0.0346307	0.542652
ETFB	2348	-0.344375	-0.354334	0.194105	0.0763776	-0.393938	0.707307	0.233581	0.705892	-0.194352	-0.0377822	-0.0101378	-0.0508	-0.202311	-0.209658	-0.128271	0.322588	-0.198568	0.197924	-0.379054	0.0490078	-0.0704162	0.516547	-0.2298	-0.0120677	-0.25835	0.378991	-0.0479	-0.24808	-0.53985	-0.0246961	0.425268	-0.150731	0.101448	0.270819	0.415898	0.134087	0.038286	-0.0652752	-0.151172	0.314358	-0.330807	-0.23252	0.204104	0.0489046	0.0186272	0.193021	0.0871407	0.439383
ETFDH	2349	-0.428375	0.409623	0.255957	0.380289	-0.134615	-0.155009	0.249108	-0.0894429	-0.18835	-0.389045	0.107517	-0.0965	-0.693876	-0.0614189	-0.308858	-0.331893	0.0963443	-0.152691	-0.652866	-0.110875	-0.493421	0.387664	-0.423793	0.0364277	-0.71135	0.454206	-0.069	0.0953539	0.33615	-0.171901	-0.194141	-0.134065	0.425048	-0.150403	-1.04198	-0.401023	-0.0340776	0.179713	0.147013	0.881948	0.116947	0.118656	0.405566	-0.127974	0.0991469	0.522319	-0.0168686	-0.116254
ETHE1	2350	0.048125	-0.54782	-0.301895	-0.319789	-0.330661	0.0227026	-0.201739	-0.0847896	-0.0206946	-0.148873	-0.302537	-0.4885	-0.292247	0.346125	0.175581	-0.0367893	0.50117	0.258597	-0.358674	-0.00452572	-0.50107	0.160431	-0.27004	0.497366	0.72765	-0.382666	0.2895	-0.226801	1.32915	-0.499172	-0.252562	0.251829	-0.00390356	-0.295912	-0.307388	0.255611	-0.474473	-0.351141	-0.00299988	0.91643	-0.106445	0.137249	-0.210916	-0.233574	0.288655	-0.112981	0.255756	-0.637033
EVL	2356	0.338125	-0.443684	-0.228533	-0.329183	-0.717453	-0.0533469	0.759791	-0.477864	-0.420515	1.1221	0.521892	-0.6985	-0.357552	-0.277101	0.716822	0.212329	0.0211799	-0.392149	-0.480348	0.751096	-0.517811	-0.527423	-0.901424	-0.122803	0.84965	0.87431	0.3575	0.159441	0.34615	-0.31746	-0.485866	0.353351	-0.211354	0.174202	-0.388631	0.0245273	-0.456444	0.114363	0.0867794	-0.270872	-0.331639	-0.69754	0.854136	-0.577548	0.666864	0.592476	-0.463764	-0.332216
EWSR1	2358	0.292125	0.0378382	0.146202	-0.266176	-0.726004	0.0992195	0.005838	0.230093	-0.0731876	0.210475	-0.28391	0.2035	0.738888	-0.0130246	0.0496731	0.528402	0.221195	-0.0883603	0.291961	-0.0366033	-0.00159099	-0.182914	0.181941	0.507407	0.66365	0.26887	0.6175	-0.255279	-0.03025	0.579853	0.0334471	0.134844	-0.29447	0.0501866	0.367715	0.180478	0.33312	0.0451115	0.26701	-0.0678449	0.124643	-0.0920915	-0.0149276	0.0761889	0.117808	-0.465328	0.0217395	-0.104814
EXD2	2359	0.126875	-0.0450493	0.0422764	0.0932272	0.704131	0.0813358	-0.184015	0.48533	0.38402	-0.566006	-0.298094	0.3905	0.684694	-0.136855	0.0425802	0.0716926	0.665408	0.091759	-0.459118	-0.00943924	0.0238411	-0.363926	-0.239889	0.269555	-0.03555	-0.155697	-0.3885	0.101202	0.16215	-0.159406	-0.160276	0.215598	0.0422017	-0.3493	-0.243622	-0.0336881	0.221062	-0.0389251	-0.400368	0.266113	0.0577275	0.364627	-0.0685929	-0.0276391	0.224888	-0.0983595	0.0392583	-0.131405
EXOC1	2360	0.018625	-0.147906	0.0528832	0.36649	0.121455	0.125962	-0.00755622	-0.0720175	0.0177916	-0.0440621	0.109658	0.0871	-0.453261	-0.118056	-0.00444158	-0.208114	0.167274	0.0940127	-0.081531	0.0108032	-0.360575	-0.0789698	-0.27422	-0.166603	-0.57235	0.0888633	0.0857	0.211457	0.16615	0.0456039	-0.12254	0.327188	-0.327653	-0.0758636	-0.0708455	0.152154	0.0769934	0.0481953	0.0230692	-0.180664	0.125616	0.154543	0.159071	0.051996	0.199374	0.00474689	0.0457477	-0.0751801
EXOC2	2361	-0.266875	-0.0545256	0.134715	0.393765	0.164436	0.0836517	0.0865062	-0.130613	0.130619	-0.150066	-0.045906	0.04345	-0.230139	0.103078	0.0564909	-0.011852	-0.00795561	0.248298	0.0103319	-0.0505509	-0.0427745	-0.154842	-0.255088	0.000726843	-0.78435	0.115623	-0.6075	0.0780827	0.29215	-0.0109693	-0.193559	0.0864524	0.0215735	-0.126043	0.0711758	0.11918	0.11915	0.284732	0.0793774	-0.148576	-0.197755	0.230394	-0.00146138	-0.159383	0.014971	0.00868436	0.105847	0.082128
EXOC3	2362	0.026125	0.0460253	0.0157521	0.299547	0.0541849	-0.0805155	-0.0408542	-0.0314398	0.0230687	-0.050124	0.092396	-0.3225	-0.354276	-0.144284	0.144724	0.175338	-0.0633799	-0.00285027	-0.123499	0.0086009	-0.149329	-0.112469	0.00900301	-0.509937	-0.41835	-0.158697	-0.6055	0.094641	0.18115	0.0225752	-0.0506011	0.0935516	0.093907	-0.100861	-0.0584282	0.229627	0.00478454	0.134111	0.228239	0.0184971	0.0958696	0.00260032	0.0548175	0.00492782	0.0453164	-0.0793321	0.0453347	-0.0970657
EXOC4	2363	-0.116375	-0.157349	-0.0444234	0.191643	-0.059224	0.0680099	0.0682423	-0.0328677	0.170614	0.00182157	0.400995	0.6245	-0.28227	-0.170958	-0.00119415	-0.420676	0.108805	0.0919315	-0.00925151	-0.0837193	-0.0356464	-0.0889868	-0.207759	-0.37989	-1.04035	-0.125528	-0.4665	0.12944	0.46415	-0.0110353	-0.183647	0.305115	-0.0868496	-0.14852	-0.0280228	0.205437	-0.0346121	0.228838	-0.00366689	-0.112831	0.0433657	0.0228209	0.119967	-0.0892028	-0.0324306	0.0336278	0.072168	0.0322925
EXOC5	2364	-0.003325	-0.0482977	0.217153	0.728235	0.221872	-0.0149629	-0.0444281	-0.0405975	0.165626	-0.117138	0.326689	0.5685	-0.323082	-0.180201	0.0600335	0.194429	-0.018259	0.285179	-0.151921	-0.141678	0.0247289	-0.270753	-0.206917	-0.244481	-0.19635	0.166912	-0.3285	0.273169	0.01215	-0.0822646	-0.108194	-0.013713	-0.120533	-0.0466803	-0.0153468	0.0831737	0.13961	0.165218	0.132123	-0.154024	-0.276765	0.21115	0.0345486	0.0824734	0.0676717	0.268293	0.00988338	-0.0383314
EXOC7	2367	-0.208225	-0.0527353	0.04639	-0.0307748	-0.0584769	-0.0202405	-0.158441	-0.0141251	0.160979	-0.179473	0.0565547	0.0656	-0.0706442	-0.0812006	0.11475	0.222191	-0.00605742	0.135683	-0.204246	0.0371648	0.0589011	-0.196941	-0.313161	-0.0980395	-0.21635	0.224317	0.1655	0.259486	0.16315	-0.155659	-0.180409	0.206372	-0.0337164	-0.0896275	-0.0142312	0.0388759	0.0840256	0.512497	0.119465	-0.0678055	0.00553908	0.0547985	0.0612414	0.031769	0.188526	-0.0553977	0.125493	-0.00824462
[truncated: 2,047 more rows]
[truncated: 212 more columns]

## Sheet: Trait of samples
Sample ID	sample_type	STAGE	grade	survial_time
TCGA-29-1763	cancer	II	G2	2032
TCGA-61-2008	cancer	II	G2	932
TCGA-36-1581	cancer	II	G3	751
TCGA-36-1577	cancer	II	G2	783
TCGA-36-2549	cancer	II	G3	184
TCGA-61-1915	cancer	II	G3	2061
TCGA-61-1910	cancer	II	G3	1127
TCGA-61-2096	cancer	I	G2	1776
TCGA-61-1727	cancer	I	G3	564
TCGA-61-2087	cancer	I	G3	146
11OV009	cancer	I	G2	381
18OV001	cancer	I	G2	367
TCGA-24-2023	cancer	III	G3	1364
TCGA-36-2545	cancer	III	G3	557
[truncated: 246 more rows]
