# Supplementary material for: Integrated weighted gene co‐expression network analysis reveals biomarkers associated with prognosis of high‐grade serous ovarian cancer
Source: J Clin Lab Anal. 2022 Jan 8;36(2):e24165. doi: 10.1002/jcla.24165 (PMC8841170; doi:10.1002/jcla.24165)
Supplement: Supplementary file 3 — Supplementary Material [file JCLA-36-e24165-s004.xlsx]

## Sheet: Genes in each module
	colour	gene
1	brown	A1BG
2	brown	A2M
3	brown	ABHD14B
4	brown	ABLIM1
5	brown	ACAA2
6	brown	ACAD8
7	brown	ACADS
8	brown	ACADVL
9	brown	ACAP2
10	brown	ACAT1
11	brown	ACAT2
12	brown	ACLY
13	brown	ACO1
14	brown	ACO2
15	brown	ACSL1
16	brown	ACTBL2
17	brown	ACTR1A
18	brown	ADAM10
19	brown	ADD1
20	brown	ADD3
21	brown	ADH5
22	brown	ADIRF
23	brown	ADK
24	brown	ADSL
25	brown	AFM
26	brown	AGO2
27	brown	AGT
28	brown	AHNAK
29	brown	AHSG
30	brown	AK1
31	brown	AKAP12
32	brown	AKR1A1
33	brown	AKR7A2
34	brown	AKT1
35	brown	ALB
36	brown	ALDH1A1
37	brown	ALDH2
38	brown	ALDH4A1
39	brown	ALDH9A1
40	brown	ALDOC
41	brown	AMBP
42	brown	ANPEP
43	brown	ANXA4
44	brown	ANXA5
45	brown	ANXA6
46	brown	AOC3
47	brown	AP1B1
48	brown	AP2S1
49	brown	AP3B1
50	brown	AP3M1
51	brown	APMAP
52	brown	APOA1
53	brown	APOA2
54	brown	APOA4
55	brown	APOB
56	brown	APOC1
57	brown	APOE
58	brown	APOH
59	brown	APPL1
60	brown	ARAP1
61	brown	ARF6
62	brown	ARHGAP17
63	brown	ARHGAP35
64	brown	ARHGEF1
65	brown	ARHGEF2
66	brown	ARPC1A
67	brown	ARRB1
68	brown	ASMTL
69	brown	GET3
70	brown	ASPH
71	brown	ASPN
72	brown	ATG3
73	brown	ATP2B4
74	brown	ATP6V0D1
75	brown	ATP6V1H
76	brown	AZGP1
77	brown	BAG2
78	brown	BAG3
79	brown	BCKDK
80	brown	BDH2
81	brown	BGN
82	brown	BID
83	brown	BIN1
84	brown	BLMH
85	brown	BLVRA
86	brown	BST1
87	brown	C1QB
88	brown	C1QC
89	brown	C2
90	brown	C3
91	brown	C4B
92	brown	C4BPA
93	brown	C5
94	brown	C6
95	brown	C7
96	brown	C8A
97	brown	C8B
98	brown	C8G
99	brown	C9
100	brown	C9orf64
101	brown	CADM1
102	brown	CAMK2D
103	brown	CAP2
104	brown	CAPNS1
105	brown	CAPS
106	brown	CASK
107	brown	CAV1
108	brown	CAVIN1
109	brown	CBR1
110	brown	CCDC22
111	brown	CD55
112	brown	CFB
113	brown	CFH
114	brown	CFI
115	brown	CFL2
116	brown	CKB
117	brown	CLASP2
118	brown	CLEC3B
119	brown	CLU
120	brown	CMAS
121	brown	CMBL
122	brown	CNDP2
123	brown	COL14A1
124	brown	COL18A1
125	brown	COL1A1
126	brown	COL1A2
127	brown	COL4A1
128	brown	COL4A2
129	brown	CERT1
130	brown	COL6A1
131	brown	COL6A2
132	brown	COL6A3
133	brown	COMT
134	brown	COPS4
135	brown	COPS6
136	brown	COQ7
137	brown	CP
138	brown	CPVL
139	brown	CPXM1
140	brown	CRYAB
141	brown	CRYL1
142	brown	CRYZ
143	brown	CST3
144	brown	CTSC
145	brown	CYB5A
146	brown	CYB5R3
147	brown	DAG1
148	brown	DCAF8
149	brown	DCN
150	brown	DCPS
151	brown	DCTN1
152	brown	DCTN3
153	brown	DCTN4
154	brown	DDAH2
155	brown	DDX51
156	brown	DES
157	brown	DHX36
158	brown	DIS3L2
159	brown	DNM2
160	brown	DNPEP
161	brown	DPP7
162	brown	DPT
163	brown	DPYSL2
164	brown	DRG2
165	brown	DSTN
166	brown	DUSP23
167	brown	DUSP3
168	brown	DYNC1I2
169	brown	ECHDC1
170	brown	EHD1
171	brown	EHD2
172	brown	EHD4
173	brown	EIF4E
174	brown	EMC2
175	brown	EMD
176	brown	EMILIN1
177	brown	EMILIN2
178	brown	EML2
179	brown	ENDOD1
180	brown	ENO2
181	brown	EPB41L2
182	brown	EPN1
183	brown	EPS15
184	brown	ERLIN1
185	brown	ERLIN2
186	brown	ESD
187	brown	ETFB
188	brown	ETFDH
189	brown	EXOC7
190	brown	F13A1
191	brown	F2
192	brown	F9
193	brown	FABP3
194	brown	FABP4
195	brown	FAH
196	brown	FAM114A2
197	brown	NIBAN1
198	brown	FAM160B1
199	brown	FAM98A
200	brown	FARP1
201	brown	FBLN5
202	brown	FBN1
203	brown	FERMT2
204	brown	FGA
205	brown	FGB
206	brown	FGG
207	brown	FHL1
208	brown	FKBP1A
209	brown	FKBP5
210	brown	FLII
211	brown	FLNB
212	brown	FLOT1
213	brown	FMOD
214	brown	FTH1
215	brown	FTO
216	brown	GALK1
217	brown	GATD1
218	brown	GBA
219	brown	GC
220	brown	GCA
221	brown	GCLM
222	brown	GDI1
223	brown	GIT1
224	brown	GIT2
225	brown	GLIPR2
226	brown	GLS
227	brown	GLUD1
228	brown	GLUL
229	brown	GMPPA
230	brown	GMPR2
231	brown	GNA11
232	brown	GNB1
233	brown	GNB2
234	brown	GNG12
235	brown	GORASP2
236	brown	GPC1
237	brown	GPS1
238	brown	GPX4
239	brown	GSTM2
240	brown	GSTM3
241	brown	GYG1
242	brown	GYS1
243	brown	H1-0
244	brown	H6PD
245	brown	HAGH
246	brown	HDHD2
247	brown	HEBP1
248	brown	HECTD1
249	brown	HGH1
250	brown	HMOX2
251	brown	HNMT
252	brown	HOOK3
253	brown	HP
254	brown	HPX
255	brown	HRG
256	brown	HSD17B11
257	brown	HSD17B4
258	brown	HSD17B8
259	brown	HSPA12A
260	brown	HSPA2
261	brown	HSPB1
262	brown	HSPG2
263	brown	IAH1
264	brown	IDUA
265	brown	IGLL5
266	brown	IGSF8
267	brown	ILK
268	brown	IMPA1
269	brown	INF2
270	brown	ISOC1
271	brown	ITGA1
272	brown	ITGA6
273	brown	ITGB1
274	brown	ITGB4
275	brown	ITIH1
276	brown	ITIH2
277	brown	ITIH3
278	brown	ITIH4
279	brown	KANK2
280	brown	KCTD12
281	brown	POGLUT3
282	brown	RELCH
283	brown	KIF13B
284	brown	KIF5B
285	brown	KLKB1
286	brown	KNG1
287	brown	KRT5
288	brown	KRT6A
289	brown	LAMA3
290	brown	LAMA4
291	brown	LAMA5
292	brown	LAMB1
293	brown	LAMB2
294	brown	LAMB3
295	brown	LAMC1
296	brown	LAMC2
297	brown	LAMP1
298	brown	LAMTOR1
299	brown	LANCL1
300	brown	LBP
301	brown	LCN2
302	brown	LEMD3
303	brown	LGALS3
304	brown	LHPP
305	brown	LIMS1
306	brown	LLGL1
307	brown	LMNB2
308	brown	LRG1
309	brown	LRRFIP2
310	brown	LRSAM1
311	brown	LSS
312	brown	LTBP1
313	brown	LUM
314	brown	LYZ
315	brown	MACROD1
316	brown	MAN2A1
317	brown	MAN2C1
318	brown	MAOB
319	brown	MAP1B
320	brown	MAP1S
321	brown	MAPK1
322	brown	MCAM
323	brown	ME1
324	brown	MECP2
325	brown	METTL26
326	brown	METTL7A
327	brown	MPST
328	brown	MRI1
329	brown	MTMR12
330	brown	MMUT
331	brown	MYH11
332	brown	MYO18A
333	brown	MYO1C
334	brown	MYO1E
335	brown	NAXD
336	brown	NCAM1
337	brown	NDRG1
338	brown	NDRG2
339	brown	NDRG3
340	brown	NDUFA10
341	brown	NDUFA13
342	brown	NDUFA4
343	brown	NDUFA7
344	brown	NDUFS7
345	brown	NDUFV2
346	brown	NEK9
347	brown	NES
348	brown	NHLRC2
349	brown	NID1
350	brown	NID2
351	brown	NIT1
352	brown	NLRX1
353	brown	NME3
354	brown	NPEPL1
355	brown	NPTN
356	brown	NQO1
357	brown	NSF
358	brown	NT5C
359	brown	NUDT2
360	brown	NUTF2
361	brown	OAT
362	brown	OGN
363	brown	OLFML1
364	brown	OLFML3
365	brown	OPLAH
366	brown	ORM1
367	brown	ORM2
368	brown	OSBPL9
369	brown	PACS1
370	brown	PALM2AKAP2
371	brown	PARP4
372	brown	PBXIP1
373	brown	PC
374	brown	PCCA
375	brown	PCNT
376	brown	PCYOX1
377	brown	PDE12
378	brown	PDLIM1
379	brown	PDP1
380	brown	PDPR
381	brown	PECAM1
382	brown	PEPD
383	brown	PFAS
384	brown	PGLYRP2
385	brown	PGM1
386	brown	PI4K2A
387	brown	PIGK
388	brown	PIP4K2A
389	brown	PITHD1
390	brown	PITPNB
391	brown	PLBD2
392	brown	PLG
393	brown	PLOD3
394	brown	PLTP
395	brown	PLXNB2
396	brown	PON1
397	brown	PPM1A
398	brown	PPM1F
399	brown	PPP1R21
400	brown	PPP2R2A
401	brown	PPP4R1
402	brown	PPP5C
403	brown	PRELP
404	brown	PRKAG1
405	brown	PRKAR2B
406	brown	PROS1
407	brown	PRPS2
408	brown	PRPSAP2
409	brown	PSMB4
410	brown	PSMD14
411	brown	PTER
412	brown	PTGFRN
413	brown	PTPN11
414	brown	PTPN12
415	brown	PTPN23
416	brown	PURA
417	brown	PYGB
418	brown	QDPR
419	brown	QPRT
420	brown	QSOX1
421	brown	RAB34
422	brown	RABGGTA
423	brown	RACK1
424	brown	RAD23A
425	brown	RAD23B
426	brown	RAP1GDS1
427	brown	RBCK1
428	brown	RBP4
429	brown	RIPK1
430	brown	RNH1
431	brown	ROCK1
432	brown	RRAGC
433	brown	RRAS
434	brown	RSU1
435	brown	RTKN
436	brown	RTN4
437	brown	RUFY1
438	brown	S100A10
439	brown	S100A16
440	brown	S100A4
441	brown	S100A6
442	brown	SAR1A
443	brown	SAR1B
444	brown	SCO1
445	brown	SCPEP1
446	brown	SCRN1
447	brown	SDCBP
448	brown	SDHA
449	brown	SEC16A
450	brown	SELENBP1
451	brown	SEPTIN10
452	brown	SEPTIN6
453	brown	SERPINA1
454	brown	SERPINA3
455	brown	SERPINA6
456	brown	SERPINA7
457	brown	SERPINB1
458	brown	SERPINC1
459	brown	SERPIND1
460	brown	SERPINF2
461	brown	SERPING1
462	brown	SH3GLB2
463	brown	SHMT1
464	brown	SHOC2
465	brown	SLK
466	brown	SNAP23
467	brown	SNTB1
468	brown	SNTB2
469	brown	SNX1
470	brown	SNX18
471	brown	SNX5
472	brown	SNX9
473	brown	SOD1
474	brown	SORBS1
475	brown	SORBS2
476	brown	SPAG9
477	brown	SPART
478	brown	SPCS3
479	brown	SPR
480	brown	SPTAN1
481	brown	SPTBN1
482	brown	SRI
483	brown	SRM
484	brown	SRP54
485	brown	SSH3
486	brown	ST13
487	brown	STAB1
488	brown	STIM1
489	brown	STRIP1
490	brown	STX4
491	brown	STX7
492	brown	STXBP1
493	brown	SUCLA2
494	brown	SUMF2
495	brown	SUN1
496	brown	SUN2
497	brown	SUSD2
498	brown	SVIL
499	brown	SWAP70
500	brown	SYNPO
501	brown	TALDO1
502	brown	TBC1D4
503	brown	TBC1D5
504	brown	TCIRG1
505	brown	TF
506	brown	TGFBI
507	brown	TGM2
508	brown	THSD4
509	brown	TLN2
510	brown	TMOD1
511	brown	TNS1
512	brown	TNXB
513	brown	TOR1AIP1
514	brown	TRIM47
515	brown	TRIP6
516	brown	TSTA3
517	brown	TTR
518	brown	TUBA1C
519	brown	TUBB2A
520	brown	TUBB4B
521	brown	TUBG1
522	brown	TWF1
523	brown	UACA
524	brown	UGDH
525	brown	UGP2
526	brown	USP15
527	brown	USP8
528	brown	UTRN
529	brown	VAT1
530	brown	VCL
531	brown	VCPIP1
532	brown	VPS26A
533	brown	VPS26B
534	brown	VPS29
535	brown	VPS36
536	brown	VPS4A
537	brown	VTN
538	brown	VWA1
539	brown	VWA5A
540	brown	VWF
541	brown	WDR91
542	brown	XPC
543	brown	YWHAB
544	brown	YWHAG
545	brown	YWHAH
546	red	AAK1
547	red	ACTN1
548	red	ADGRE5
549	red	AEBP1
550	red	AIDA
551	red	ALDH1B1
552	red	ALDH1L2
553	red	ANXA1
554	red	ANXA2
555	red	APP
556	red	ARCN1
557	red	ARFGAP3
558	red	ARHGAP1
559	red	ARHGDIA
560	red	ARHGEF7
561	red	ARPC5
562	red	BASP1
563	red	C1R
564	red	C1S
565	red	CALD1
566	red	CAPG
567	red	CAPZA2
568	red	CAST
569	red	CCDC47
570	red	CCDC50
571	red	CD109
572	red	CEP170
573	red	CLIP1
574	red	CNN1
575	red	CNN2
576	red	CNN3
577	red	COL11A1
578	red	COL12A1
579	red	COL3A1
580	red	COL5A1
581	red	COL5A2
582	red	COPE
583	red	CORO1C
584	red	CPPED1
585	red	CRTAP
586	red	CSRP1
587	red	CSRP2
588	red	CTSB
589	red	CTSD
590	red	CTSZ
591	red	DAB2
592	red	DBNL
593	red	DCTN2
594	red	DNAJC3
595	red	DPYSL3
596	red	DYNC1LI2
597	red	ECM1
598	red	EEA1
599	red	EFEMP1
600	red	EFEMP2
601	red	EIF4G3
602	red	ERLEC1
603	red	ETHE1
604	red	FAM114A1
605	red	FAP
606	red	FBLIM1
607	red	FBLN1
608	red	FBLN2
609	red	FCHO2
610	red	FHL2
611	red	FHL3
612	red	FKBP10
613	red	FKBP9
614	red	FLNA
615	red	FLNC
616	red	FN1
617	red	FSCN1
618	red	FTL
619	red	GAA
620	red	GOLGA3
621	red	GOLGA5
622	red	GOLIM4
623	red	GOPC
624	red	GPNMB
625	red	GRB2
626	red	GRN
627	red	GSN
628	red	GSTO1
629	red	HDLBP
630	red	HEXA
631	red	HEXB
632	red	IGFBP7
633	red	IKBIP
634	red	ISLR
635	red	ITGA3
636	red	ITGAV
637	red	KRT23
638	red	LASP1
639	red	LGALS1
640	red	LIMA1
641	red	LMCD1
642	red	LMNA
643	red	LNPEP
644	red	LPP
645	red	LRP1
646	red	LTBP2
647	red	LXN
648	red	MACF1
649	red	MAP4
650	red	MARCKS
651	red	MFAP2
652	red	MMP2
653	red	MPRIP
654	red	MRC2
655	red	MVP
656	red	MXRA5
657	red	MYDGF
658	red	MYL12A
659	red	MYL6
660	red	MYL9
661	red	MYLK
662	red	NDUFB9
663	red	NT5E
664	red	NXN
665	red	P3H1
666	red	P3H3
667	red	P4HA1
668	red	P4HA2
669	red	P4HB
670	red	PACSIN2
671	red	PAK2
672	red	PALLD
673	red	PAWR
674	red	PCOLCE
675	red	PDIA5
676	red	PDLIM3
677	red	PDLIM4
678	red	PDLIM5
679	red	PDLIM7
680	red	PFN1
681	red	PGAM1
682	red	PLEC
683	red	PLIN2
684	red	PLIN3
685	red	PLOD1
686	red	PLOD2
687	red	PLS3
688	red	PLXDC2
689	red	PML
690	red	POSTN
691	red	PPFIA1
692	red	PPFIBP1
693	red	PPIB
694	red	PPP1R12A
695	red	PRDX4
696	red	PTGIS
697	red	PTK7
698	red	PXDN
699	red	PXN
700	red	PYCR1
701	red	RAI14
702	red	RCN3
703	red	RRBP1
704	red	S100A11
705	red	SEC13
706	red	SEC31A
707	red	SELENOM
708	red	SEPTIN11
709	red	SEPTIN2___SEPTIN6
710	red	SEPTIN7
711	red	SEPTIN8
712	red	SEPTIN9
713	red	SERPINF1
714	red	SERPINH1
715	red	SH3BGRL
716	red	SH3GL1
717	red	SH3GLB1
718	red	SH3KBP1
719	red	SH3PXD2B
720	red	SNX12
721	red	SNX3
722	red	SNX4
723	red	SNX6
724	red	SORBS3
725	red	SPARC
726	red	SPATS2L
727	red	SPON1
728	red	SRGAP2
729	red	TAGLN
730	red	TAGLN2
731	red	THBS1
732	red	THBS2
733	red	THY1
734	red	TLN1
735	red	TNC
736	red	TOM1
737	red	TPM1
738	red	TPM2
739	red	TRIP10
740	red	TUBB3
741	red	TUBB6
742	red	TXNDC5
743	red	UBE2L3
744	red	UBE2Z
745	red	VASP
746	red	VCAN
747	red	VIM
748	red	WDFY1
749	red	WDR1
750	red	WDR44
751	red	WNK1
752	red	ZYX
753	turquoise	AAMP
754	turquoise	AATF
755	turquoise	ABCF1
756	turquoise	ABCF3
757	turquoise	ABHD10
758	turquoise	ABHD11
759	turquoise	ABI1
760	turquoise	ACAA1
761	turquoise	ACADM
762	turquoise	ACADSB
763	turquoise	ACBD3
764	turquoise	ACIN1
765	turquoise	ACP1
766	turquoise	ACSS1
767	turquoise	ACY1
768	turquoise	ADNP
769	turquoise	ADPRHL2
770	turquoise	ADRM1
771	turquoise	AFDN
772	turquoise	AGFG1
773	turquoise	AGK
774	turquoise	AGRN
775	turquoise	AHCTF1
776	turquoise	AIF1L
777	turquoise	AIFM1
778	turquoise	AIMP1
779	turquoise	AIP
780	turquoise	AK2
781	turquoise	AK3
782	turquoise	AK4
783	turquoise	AKAP8
784	turquoise	AKAP8L
785	turquoise	AKAP9
786	turquoise	AKR1B1
787	turquoise	ALDH6A1
788	turquoise	ALDOA
789	turquoise	ALPL
790	turquoise	ALYREF
791	turquoise	ANK3
792	turquoise	ANKRD17
793	turquoise	ANP32A
794	turquoise	ANP32B
795	turquoise	ANP32E
796	turquoise	ANXA11
797	turquoise	ANXA3
798	turquoise	APIP
799	turquoise	ARFGAP1
800	turquoise	ARFGAP2
801	turquoise	ARFIP1
802	turquoise	ARID1A
803	turquoise	ARL3
804	turquoise	ARPC5L
805	turquoise	ASAH1
806	turquoise	ASH2L
807	turquoise	ASRGL1
808	turquoise	ATAD3A
809	turquoise	ATIC
810	turquoise	ATOX1
811	turquoise	ATP5F1A
812	turquoise	ATP5F1B
813	turquoise	ATP5F1C
814	turquoise	ATP5F1D
815	turquoise	ATP5PD
816	turquoise	ATP5PO
817	turquoise	ATP6V1B1
818	turquoise	ATP6V1D
819	turquoise	ATP6V1E1
820	turquoise	ATP6V1G1
821	turquoise	ATP5IF1
822	turquoise	ATRX
823	turquoise	ATXN2L
824	turquoise	BABAM1
825	turquoise	BAG6
826	turquoise	BAIAP2
827	turquoise	BANF1
828	turquoise	BCAM
829	turquoise	BCAS2
830	turquoise	BCAT1
831	turquoise	BCAT2
832	turquoise	BCKDHA
833	turquoise	BCLAF1
834	turquoise	BMS1
835	turquoise	BOLA2
836	turquoise	BOP1
837	turquoise	BPHL
838	turquoise	BRD4
839	turquoise	BSDC1
840	turquoise	BTF3
841	turquoise	BTF3L4
842	turquoise	BUB3
843	turquoise	BUD31
844	turquoise	C11orf54
845	turquoise	C11orf58
846	turquoise	C12orf10
847	turquoise	RTRAF
848	turquoise	C1QBP
849	turquoise	CZIB
850	turquoise	GATD3A
851	turquoise	C8orf82
852	turquoise	CACYBP
853	turquoise	CALM1
854	turquoise	CALR
855	turquoise	CALU
856	turquoise	CAPRIN1
857	turquoise	CARHSP1
858	turquoise	CASP6
859	turquoise	CBX3
860	turquoise	CBX5
861	turquoise	CC2D1A
862	turquoise	CCAR1
863	turquoise	CCAR2
864	turquoise	CCDC58
865	turquoise	CCDC6
866	turquoise	CCT2
867	turquoise	CCT6A
868	turquoise	CD2AP
869	turquoise	CDC42EP4
870	turquoise	CDC5L
871	turquoise	CDC73
872	turquoise	CDH1
873	turquoise	CDH2
874	turquoise	CDH6
875	turquoise	CDV3
876	turquoise	CELF1
877	turquoise	CFL1
878	turquoise	CGN
879	turquoise	CHAMP1
880	turquoise	CHERP
881	turquoise	CHMP1B
882	turquoise	CHMP4A
883	turquoise	CHMP4B
884	turquoise	CHORDC1
885	turquoise	CHTOP
886	turquoise	CHURC1-FNTB
887	turquoise	CIAO1
888	turquoise	CIAPIN1
889	turquoise	CIRBP
890	turquoise	CKMT1A
891	turquoise	CLDN3
892	turquoise	CLIC1
893	turquoise	CLINT1
894	turquoise	CLPB
895	turquoise	CLPP
896	turquoise	CLPX
897	turquoise	CLTA
898	turquoise	CMPK1
899	turquoise	CNBP
900	turquoise	CNPY2
901	turquoise	CNPY3
902	turquoise	COQ5
903	turquoise	COQ8A
904	turquoise	COQ9
905	turquoise	CORO1B
906	turquoise	COX17
907	turquoise	COX5A
908	turquoise	COX5B
909	turquoise	COX6B1
910	turquoise	CPNE1
911	turquoise	CPSF3
912	turquoise	CPSF6
913	turquoise	CPSF7
914	turquoise	CRABP1
915	turquoise	CRABP2
916	turquoise	CRIP1
917	turquoise	CRIP2
918	turquoise	CRK
919	turquoise	CRKL
920	turquoise	CRYZL1
921	turquoise	CSDE1
922	turquoise	CSNK2B
923	turquoise	CSTB
924	turquoise	CSTF1
925	turquoise	CSTF3
926	turquoise	CTBP1
927	turquoise	CTCF
928	turquoise	CTNNA1
929	turquoise	CTNNB1
930	turquoise	CTNND1
931	turquoise	CTSA
932	turquoise	CTTN
933	turquoise	CWC15
934	turquoise	CWC27
935	turquoise	CWF19L1
936	turquoise	CYCS
937	turquoise	DAZAP1
938	turquoise	DBN1
939	turquoise	DBT
940	turquoise	DCAF13
941	turquoise	DCAF7
942	turquoise	DDAH1
943	turquoise	DDR1
944	turquoise	DDT
945	turquoise	DDX1
946	turquoise	DDX17
947	turquoise	DDX21
948	turquoise	DDX23
949	turquoise	DDX24
950	turquoise	DDX27
951	turquoise	DDX3X
952	turquoise	DDX42
953	turquoise	DDX46
954	turquoise	DDX5
955	turquoise	DDX50
956	turquoise	DDX6
957	turquoise	DEK
958	turquoise	DEPTOR
959	turquoise	DFFA
960	turquoise	DHRS4
961	turquoise	DHX38
962	turquoise	DIABLO
963	turquoise	DIDO1
964	turquoise	DIS3
965	turquoise	DKC1
966	turquoise	DLD
967	turquoise	DLG1
968	turquoise	DLGAP4
969	turquoise	DLST
970	turquoise	DNAJA1
971	turquoise	DNAJA2
972	turquoise	DNAJB1
973	turquoise	DNAJB11
974	turquoise	DNAJC2
975	turquoise	DNAJC7
976	turquoise	DNAJC8
977	turquoise	DNAJC9
978	turquoise	DNASE2
979	turquoise	DSC2
980	turquoise	DSG2
981	turquoise	DTNBP1
982	turquoise	DTX3L
983	turquoise	DTYMK
984	turquoise	DUT
985	turquoise	DYNC1LI1
986	turquoise	DYNLL1
987	turquoise	EBNA1BP2
988	turquoise	ECH1
989	turquoise	ECHDC3
990	turquoise	ECHS1
991	turquoise	ECI1
992	turquoise	ECI2
993	turquoise	EDC3
994	turquoise	EDC4
995	turquoise	EDF1
996	turquoise	EEF1A1
997	turquoise	EEF1B2
998	turquoise	EEF1D
999	turquoise	EIF1AX
1000	turquoise	EIF2A
1001	turquoise	EIF2AK2
1002	turquoise	EIF2B2
1003	turquoise	EIF2B3
1004	turquoise	EIF2S1
1005	turquoise	EIF2S2
1006	turquoise	EIF3B
1007	turquoise	EIF3D
1008	turquoise	EIF3G
1009	turquoise	EIF3H
1010	turquoise	EIF3I
1011	turquoise	EIF3J
1012	turquoise	EIF4B
1013	turquoise	EIF4H
1014	turquoise	EIF5
1015	turquoise	EIF6
1016	turquoise	ELAVL1
1017	turquoise	EMG1
1018	turquoise	EML4
1019	turquoise	ENAH
1020	turquoise	ENO1
1021	turquoise	ENOPH1
1022	turquoise	ENSA
1023	turquoise	ENY2
1024	turquoise	EPB41L1
1025	turquoise	EPPK1
1026	turquoise	EPS15L1
1027	turquoise	EPS8L1
1028	turquoise	EPS8L2
1029	turquoise	ERBIN
1030	turquoise	ERC1
1031	turquoise	ERH
1032	turquoise	ERI3
1033	turquoise	ERP29
1034	turquoise	ERP44
1035	turquoise	ESRP1
1036	turquoise	ETF1
1037	turquoise	ETFA
1038	turquoise	EWSR1
1039	turquoise	EXD2
1040	turquoise	FABP5
1041	turquoise	FAF1
1042	turquoise	FAHD1
1043	turquoise	TASOR
1044	turquoise	FAM50A
1045	turquoise	LRATD2
1046	turquoise	FAM98B
1047	turquoise	FARSA
1048	turquoise	FDXR
1049	turquoise	FH
1050	turquoise	FHIT
1051	turquoise	FIP1L1
1052	turquoise	FKBP2
1053	turquoise	FKBP3
1054	turquoise	FKBP4
1055	turquoise	FKBP8
1056	turquoise	FMR1
1057	turquoise	FNBP1
1058	turquoise	FNBP1L
1059	turquoise	FRG1
1060	turquoise	FUBP1
1061	turquoise	FUBP3
1062	turquoise	FUS
1063	turquoise	FXR1
1064	turquoise	G3BP1
1065	turquoise	G3BP2
1066	turquoise	GALM
1067	turquoise	GALNS
1068	turquoise	GAPDH
1069	turquoise	GARS1
1070	turquoise	GART
1071	turquoise	GATAD2B
1072	turquoise	GCC2
1073	turquoise	GCDH
1074	turquoise	GFM1
1075	turquoise	GGCT
1076	turquoise	GGH
1077	turquoise	GIGYF2
1078	turquoise	GLDC
1079	turquoise	GLO1
1080	turquoise	GLOD4
1081	turquoise	GLRX3
1082	turquoise	GLRX5
1083	turquoise	GLYR1
1084	turquoise	GMPR
1085	turquoise	GNL1
1086	turquoise	GNL3
1087	turquoise	GNPDA1
1088	turquoise	GNPNAT1
1089	turquoise	GNS
1090	turquoise	GOLGA2
1091	turquoise	GOLGB1
1092	turquoise	GON7
1093	turquoise	GOSR1
1094	turquoise	GOT1
1095	turquoise	GOT2
1096	turquoise	GRB7
1097	turquoise	GRHPR
1098	turquoise	GRIPAP1
1099	turquoise	GRPEL1
1100	turquoise	GRWD1
1101	turquoise	GSK3B
1102	turquoise	GSPT1
1103	turquoise	GSR
1104	turquoise	GSS
1105	turquoise	GSTA1
1106	turquoise	GSTP1
1107	turquoise	GTF2I
1108	turquoise	GUK1
1109	turquoise	H1-10
1110	turquoise	H2AX
1111	turquoise	MACROH2A2
1112	turquoise	HADH
1113	turquoise	HADHA
1114	turquoise	HADHB
1115	turquoise	HBS1L
1116	turquoise	HCFC1
1117	turquoise	HDAC6
1118	turquoise	HDGF
1119	turquoise	HDGFL2
1120	turquoise	HDHD5
1121	turquoise	HEBP2
1122	turquoise	HGS
1123	turquoise	HIBADH
1124	turquoise	HINT1
1125	turquoise	HINT2
1126	turquoise	H1-1
1127	turquoise	H1-5
1128	turquoise	H1-2
1129	turquoise	H1-3
1130	turquoise	H4C1
1131	turquoise	HLTF
1132	turquoise	HMBS
1133	turquoise	HMGA1
1134	turquoise	HMGB1
1135	turquoise	HMGB2
1136	turquoise	HMGB3
1137	turquoise	HMGN1
1138	turquoise	HMGN3
1139	turquoise	HMGN4
1140	turquoise	HNRNPA0
1141	turquoise	HNRNPA1
1142	turquoise	HNRNPA2B1
1143	turquoise	HNRNPA3
1144	turquoise	HNRNPAB
1145	turquoise	HNRNPC
1146	turquoise	HNRNPD
1147	turquoise	HNRNPDL
1148	turquoise	HNRNPF
1149	turquoise	HNRNPH1
1150	turquoise	HNRNPH2
1151	turquoise	HNRNPH3
1152	turquoise	HNRNPK
1153	turquoise	HNRNPL
1154	turquoise	HNRNPM
1155	turquoise	HNRNPR
1156	turquoise	HNRNPU
1157	turquoise	HNRNPUL1
1158	turquoise	HNRNPUL2
1159	turquoise	HP1BP3
1160	turquoise	HPCAL1
1161	turquoise	HPRT1
1162	turquoise	HSD17B10
1163	turquoise	HSDL2
1164	turquoise	HSF1
1165	turquoise	HSP90AB1
1166	turquoise	HSP90B1
1167	turquoise	HSPA14
1168	turquoise	HSPA4
1169	turquoise	HSPA5
1170	turquoise	HSPA8
1171	turquoise	HSPA9
1172	turquoise	HSPD1
1173	turquoise	HSPE1
1174	turquoise	HSPH1
1175	turquoise	HTATSF1
1176	turquoise	HYOU1
1177	turquoise	IBA57
1178	turquoise	IDH1
1179	turquoise	IDH3A
1180	turquoise	IDH3B
1181	turquoise	IDH3G
1182	turquoise	IDI1
1183	turquoise	IFI16
1184	turquoise	IGF2BP2
1185	turquoise	IGFBP2
1186	turquoise	IK
1187	turquoise	ILF3
1188	turquoise	ILKAP
1189	turquoise	IMPDH2
1190	turquoise	IRF2BP1
1191	turquoise	IRF2BPL
1192	turquoise	IRGQ
1193	turquoise	ISCU
1194	turquoise	ISOC2
1195	turquoise	ISYNA1
1196	turquoise	ITPA
1197	turquoise	IVD
1198	turquoise	JPT2
1199	turquoise	KDM3B
1200	turquoise	KHDRBS1
1201	turquoise	KHSRP
1202	turquoise	KIAA1217
1203	turquoise	KIDINS220
1204	turquoise	KLC1
1205	turquoise	KRT17
1206	turquoise	KRT18
1207	turquoise	KRT19
1208	turquoise	KRT7
1209	turquoise	KRT8
1210	turquoise	KTN1
1211	turquoise	LACTB2
1212	turquoise	LAD1
1213	turquoise	LAMTOR5
1214	turquoise	LANCL2
1215	turquoise	LARP1
1216	turquoise	LARP7
1217	turquoise	LGALS3BP
1218	turquoise	LIN7C
1219	turquoise	LMNB1
1220	turquoise	LMO7
1221	turquoise	LRPAP1
1222	turquoise	LRRC1
1223	turquoise	LRRC47
1224	turquoise	LRRFIP1
1225	turquoise	LSM14A
1226	turquoise	LSM2
1227	turquoise	LSM8
1228	turquoise	LUC7L3
1229	turquoise	LYAR
1230	turquoise	LYPLA1
1231	turquoise	LYPLA2
1232	turquoise	LZIC
1233	turquoise	LZTFL1
1234	turquoise	MAGED2
1235	turquoise	MANF
1236	turquoise	MAPRE1
1237	turquoise	MARK2
1238	turquoise	MAT2A
1239	turquoise	MAT2B
1240	turquoise	MATR3
1241	turquoise	MAVS
1242	turquoise	MBNL1
1243	turquoise	MCCC1
1244	turquoise	MCTS1
1245	turquoise	MDC1
1246	turquoise	MDH2
1247	turquoise	MDK
1248	turquoise	MEIS1
1249	turquoise	MESD
1250	turquoise	METAP1
1251	turquoise	METAP2
1252	turquoise	METTL3
1253	turquoise	MGMT
1254	turquoise	MIA3
1255	turquoise	MIF
1256	turquoise	MKI67
1257	turquoise	MOCS3
1258	turquoise	MRE11
1259	turquoise	MRPL1
1260	turquoise	MRPL11
1261	turquoise	MRPL12
1262	turquoise	MRPL19
1263	turquoise	MRPL39
1264	turquoise	MRPL44
1265	turquoise	MRPL49
1266	turquoise	MRPS22
1267	turquoise	MRPS23
1268	turquoise	MRPS25
1269	turquoise	MRPS31
1270	turquoise	MRPS35
1271	turquoise	MRPS36
1272	turquoise	MRPS5
1273	turquoise	MRPS9
1274	turquoise	MSI2
1275	turquoise	MSLN
1276	turquoise	MTA2
1277	turquoise	MTAP
1278	turquoise	MTDH
1279	turquoise	MTHFD1
1280	turquoise	MTPN
1281	turquoise	MUC1
1282	turquoise	MUC16
1283	turquoise	MYCBP
1284	turquoise	MYEF2
1285	turquoise	NAA50
1286	turquoise	NACA
1287	turquoise	NADK2
1288	turquoise	NANS
1289	turquoise	NAP1L1
1290	turquoise	NAP1L4
1291	turquoise	NASP
1292	turquoise	NBN
1293	turquoise	NCK1
1294	turquoise	NCL
1295	turquoise	NCOA5
1296	turquoise	NDUFA12
1297	turquoise	NDUFA5
1298	turquoise	NDUFA8
1299	turquoise	NDUFB10
1300	turquoise	NDUFS1
1301	turquoise	NDUFS5
1302	turquoise	NDUFS6
1303	turquoise	NELFE
1304	turquoise	NEMF
1305	turquoise	NEO1
1306	turquoise	NFS1
1307	turquoise	NFU1
1308	turquoise	NHP2
1309	turquoise	NIF3L1
1310	turquoise	NIP7
1311	turquoise	NIPBL
1312	turquoise	NIT2
1313	turquoise	NME2
1314	turquoise	NOLC1
1315	turquoise	NONO
1316	turquoise	NOP16
1317	turquoise	NOP2
1318	turquoise	NPC2
1319	turquoise	NPM1
1320	turquoise	NSFL1C
1321	turquoise	NSUN2
1322	turquoise	NTPCR
1323	turquoise	NUBP1
1324	turquoise	NUBPL
1325	turquoise	NUCB1
1326	turquoise	NUCB2
1327	turquoise	NUCKS1
1328	turquoise	NUDC
1329	turquoise	NUDCD3
1330	turquoise	NUDT21
1331	turquoise	NUDT5
1332	turquoise	NUFIP2
1333	turquoise	NUP153
1334	turquoise	NUP214
1335	turquoise	NUP35
1336	turquoise	NUP50
1337	turquoise	NUP54
1338	turquoise	NUP58
1339	turquoise	NUP62
1340	turquoise	NUP98
1341	turquoise	OCIAD1
1342	turquoise	OCIAD2
1343	turquoise	OLA1
1344	turquoise	OS9
1345	turquoise	OXCT1
1346	turquoise	PA2G4
1347	turquoise	PABPC1
1348	turquoise	PABPC4
1349	turquoise	PAFAH1B1
1350	turquoise	PAFAH1B2
1351	turquoise	PAFAH1B3
1352	turquoise	PAIP1
1353	turquoise	PAK4
1354	turquoise	PAPOLA
1355	turquoise	PAPSS1
1356	turquoise	PARD3
1357	turquoise	PARK7
1358	turquoise	PBDC1
1359	turquoise	PCBP1
1360	turquoise	PCBP2
1361	turquoise	PCM1
1362	turquoise	PCMT1
1363	turquoise	PCNP
1364	turquoise	PCYT1A
1365	turquoise	PDCD5
1366	turquoise	PDHA1
1367	turquoise	PDHB
1368	turquoise	PDHX
1369	turquoise	PDIA3
1370	turquoise	PDIA4
1371	turquoise	PDIA6
1372	turquoise	PDXDC1
1373	turquoise	PDXK
1374	turquoise	PEA15
1375	turquoise	PEBP1
1376	turquoise	PEX19
1377	turquoise	PFDN1
1378	turquoise	PFDN5
1379	turquoise	PFDN6
1380	turquoise	PFN2
1381	turquoise	PGK1
1382	turquoise	PGLS
1383	turquoise	PHB
1384	turquoise	PHB2
1385	turquoise	PHF5A
1386	turquoise	PHF6
1387	turquoise	PHPT1
1388	turquoise	PIN1
1389	turquoise	PIR
1390	turquoise	PKM
1391	turquoise	PKN2
1392	turquoise	PKP2
1393	turquoise	PKP3
1394	turquoise	PKP4
1395	turquoise	PLPBP
1396	turquoise	PLRG1
1397	turquoise	PMVK
1398	turquoise	PNKP
1399	turquoise	PNN
1400	turquoise	PNPT1
1401	turquoise	POLDIP2
1402	turquoise	POLDIP3
1403	turquoise	POLR2C
1404	turquoise	POLR2E
1405	turquoise	POLR2I
1406	turquoise	PPA1
1407	turquoise	PPA2
1408	turquoise	PPAT
1409	turquoise	PPID
1410	turquoise	PPIG
1411	turquoise	PPIL3
1412	turquoise	PPL
1413	turquoise	PPP1R10
1414	turquoise	PPP1R2
1415	turquoise	PPP1R7
1416	turquoise	PPP4R2
1417	turquoise	PPT1
1418	turquoise	PRCC
1419	turquoise	PRDX1
1420	turquoise	PRDX3
1421	turquoise	PRDX5
1422	turquoise	PRKAR1A
1423	turquoise	PRKAR2A
1424	turquoise	PRKCSH
1425	turquoise	PRKRA
1426	turquoise	PRPF19
1427	turquoise	PRPF3
1428	turquoise	PRPF31
1429	turquoise	PRPF4
1430	turquoise	PRPF40A
1431	turquoise	PRRC1
1432	turquoise	PRRC2A
1433	turquoise	PRRC2C
1434	turquoise	PSAP
1435	turquoise	PSIP1
1436	turquoise	PSMA1
1437	turquoise	PSMA2
1438	turquoise	PSMA5
1439	turquoise	PSMA6
1440	turquoise	PSMA7
1441	turquoise	PSMB1
1442	turquoise	PSMB3
1443	turquoise	PSMB5
1444	turquoise	PSMB6
1445	turquoise	PSMB7
1446	turquoise	PSMC1
1447	turquoise	PSMC2
1448	turquoise	PSMC3
1449	turquoise	PSMC4
1450	turquoise	PSMC5
1451	turquoise	PSMC6
1452	turquoise	PSMD10
1453	turquoise	PSMD4
1454	turquoise	PSMD9
1455	turquoise	PSME3
1456	turquoise	PSPC1
1457	turquoise	PTBP1
1458	turquoise	PTBP2
1459	turquoise	PTBP3
1460	turquoise	PTGES3
1461	turquoise	PTK2
1462	turquoise	PTMA
1463	turquoise	PTPRF
1464	turquoise	PUF60
1465	turquoise	PUM1
1466	turquoise	PURB
1467	turquoise	PYCR3
1468	turquoise	PYM1
1469	turquoise	RABL3
1470	turquoise	RAD21
1471	turquoise	RAE1
1472	turquoise	RALY
1473	turquoise	RAN
1474	turquoise	RANBP1
1475	turquoise	RANBP2
1476	turquoise	RANGAP1
1477	turquoise	RAVER1
1478	turquoise	RBBP4
1479	turquoise	RBBP6
1480	turquoise	RBBP7
1481	turquoise	RBM10
1482	turquoise	RBM12
1483	turquoise	RBM12B
1484	turquoise	RBM14
1485	turquoise	RBM15
1486	turquoise	RBM17
1487	turquoise	RBM22
1488	turquoise	RBM25
1489	turquoise	RBM26
1490	turquoise	RBM28
1491	turquoise	RBM3
1492	turquoise	RBM34
1493	turquoise	RBM39
1494	turquoise	RBM47
1495	turquoise	RBM4B
1496	turquoise	RBM8A
1497	turquoise	RBMX
1498	turquoise	RBP1
1499	turquoise	RCC1
1500	turquoise	RCN1
1501	turquoise	RCN2
1502	turquoise	RDH13
1503	turquoise	RDX
1504	turquoise	RELA
1505	turquoise	RIF1
1506	turquoise	RMDN1
1507	turquoise	RNASET2
1508	turquoise	RNF114
1509	turquoise	RNF40
1510	turquoise	RNPS1
1511	turquoise	RPA1
1512	turquoise	RPA2
1513	turquoise	RPA3
1514	turquoise	RPAP3
1515	turquoise	RPE
1516	turquoise	RPF2
1517	turquoise	RPL10
1518	turquoise	RPL12
1519	turquoise	RPL13
1520	turquoise	RPL13A
1521	turquoise	RPL14
1522	turquoise	RPL17
1523	turquoise	RPL19
1524	turquoise	RPL21
1525	turquoise	RPL23
1526	turquoise	RPL23A
1527	turquoise	RPL24
1528	turquoise	RPL26
1529	turquoise	RPL27
1530	turquoise	RPL27A
1531	turquoise	RPL28
1532	turquoise	RPL29
1533	turquoise	RPL3
1534	turquoise	RPL31
1535	turquoise	RPL32
1536	turquoise	RPL34
1537	turquoise	RPL35
1538	turquoise	RPL35A
1539	turquoise	RPL36
1540	turquoise	RPL36A
1541	turquoise	RPL37
1542	turquoise	RPL37A
1543	turquoise	RPL4
1544	turquoise	RPL5
1545	turquoise	RPL6
1546	turquoise	RPL8
1547	turquoise	RPL9
1548	turquoise	RPLP0
1549	turquoise	RPLP1
1550	turquoise	RPRD1B
1551	turquoise	RPRD2
1552	turquoise	RPS10
1553	turquoise	RPS11
1554	turquoise	RPS12
1555	turquoise	RPS13
1556	turquoise	RPS14
1557	turquoise	RPS15A
1558	turquoise	RPS16
1559	turquoise	RPS17
1560	turquoise	RPS19
1561	turquoise	RPS2
1562	turquoise	RPS20
1563	turquoise	RPS21
1564	turquoise	RPS23
1565	turquoise	RPS25
1566	turquoise	RPS26
1567	turquoise	RPS27
1568	turquoise	RPS27A
1569	turquoise	RPS28
1570	turquoise	RPS3
1571	turquoise	RPS3A
1572	turquoise	RPS4X
1573	turquoise	RPS6
1574	turquoise	RPS8
1575	turquoise	RPSA
1576	turquoise	RRP1B
1577	turquoise	RRP9
1578	turquoise	RRS1
1579	turquoise	RSF1
1580	turquoise	RTCA
1581	turquoise	RTCB
1582	turquoise	RTF1
1583	turquoise	RUVBL1
1584	turquoise	RUVBL2
1585	turquoise	S100A1
1586	turquoise	S100A13
1587	turquoise	SAFB
1588	turquoise	SAP18
1589	turquoise	SAP30BP
1590	turquoise	SARNP
1591	turquoise	SARS2
1592	turquoise	SART1
1593	turquoise	SBDS
1594	turquoise	SCAF11
1595	turquoise	SCAF4
1596	turquoise	SCLY
1597	turquoise	SCP2
1598	turquoise	SCRIB
1599	turquoise	SDF2
1600	turquoise	SDHB
1601	turquoise	SDR39U1
1602	turquoise	SEH1L
1603	turquoise	SELENOH
1604	turquoise	SEPHS1
1605	turquoise	SERBP1
1606	turquoise	SET
1607	turquoise	SF1
1608	turquoise	SF3A1
1609	turquoise	SF3A2
1610	turquoise	SF3B2
1611	turquoise	SF3B4
1612	turquoise	SF3B5
1613	turquoise	SF3B6
1614	turquoise	SFN
1615	turquoise	SFPQ
1616	turquoise	SGTA
1617	turquoise	SHMT2
1618	turquoise	SHTN1
1619	turquoise	SIAE
1620	turquoise	SIRT5
1621	turquoise	SKP1
1622	turquoise	SLC4A2
1623	turquoise	SLC9A3R1
1624	turquoise	SLC9A3R2
1625	turquoise	SLIRP
1626	turquoise	SLTM
1627	turquoise	SMARCB1
1628	turquoise	SMARCC1
1629	turquoise	SMARCC2
1630	turquoise	SMARCE1
1631	turquoise	SMC1A
1632	turquoise	SMNDC1
1633	turquoise	SMPDL3B
1634	turquoise	SMYD5
1635	turquoise	SNCG
1636	turquoise	SND1
1637	turquoise	SNRNP40
1638	turquoise	SNRNP70
1639	turquoise	SNRPA
1640	turquoise	SNRPA1
1641	turquoise	SNRPB2
1642	turquoise	SNRPC
1643	turquoise	SNRPD1
1644	turquoise	SNRPD2
1645	turquoise	SNRPD3
1646	turquoise	SNU13
1647	turquoise	SNW1
1648	turquoise	SON
1649	turquoise	SORD
1650	turquoise	SORT1
1651	turquoise	SOX17
1652	turquoise	SP100
1653	turquoise	SPINT1
1654	turquoise	SQSTM1
1655	turquoise	SREK1
1656	turquoise	SRP14
1657	turquoise	SRP72
1658	turquoise	SRP9
1659	turquoise	SRPK2
1660	turquoise	SRRM1
1661	turquoise	SRRM2
1662	turquoise	SRRT
1663	turquoise	SRSF1
1664	turquoise	SRSF10
1665	turquoise	SRSF11
1666	turquoise	SRSF2
1667	turquoise	SRSF4
1668	turquoise	SRSF5
1669	turquoise	SRSF6
1670	turquoise	SRSF7
1671	turquoise	SRSF9
1672	turquoise	SSB
1673	turquoise	SSBP1
1674	turquoise	SSRP1
1675	turquoise	ST14
1676	turquoise	STAMBP
1677	turquoise	STAU1
1678	turquoise	STIP1
1679	turquoise	STK24
1680	turquoise	STMN1
1681	turquoise	STOML2
1682	turquoise	STRAP
1683	turquoise	STUB1
1684	turquoise	STX5
1685	turquoise	SUB1
1686	turquoise	SUCLG1
1687	turquoise	SUCLG2
1688	turquoise	SUGT1
1689	turquoise	SUMO1
1690	turquoise	SUPT5H
1691	turquoise	SYK
1692	turquoise	SYNCRIP
1693	turquoise	TAF15
1694	turquoise	TARDBP
1695	turquoise	TATDN1
1696	turquoise	TBCB
1697	turquoise	TBL1XR1
1698	turquoise	TCEA1
1699	turquoise	TCERG1
1700	turquoise	TCOF1
1701	turquoise	TDRD7
1702	turquoise	TES
1703	turquoise	TFAM
1704	turquoise	TFG
1705	turquoise	THRAP3
1706	turquoise	THUMPD1
1707	turquoise	THYN1
1708	turquoise	TIA1
1709	turquoise	TIMM9
1710	turquoise	TJP1
1711	turquoise	TJP2
1712	turquoise	TKT
1713	turquoise	TMF1
1714	turquoise	TMOD3
1715	turquoise	TMPO
1716	turquoise	TNKS1BP1
1717	turquoise	TNS3
1718	turquoise	TOMM34
1719	turquoise	TOMM40
1720	turquoise	TOP1
1721	turquoise	TP53BP1
1722	turquoise	TP53I3
1723	turquoise	TPD52
1724	turquoise	TPD52L1
1725	turquoise	TPD52L2
1726	turquoise	TPI1
1727	turquoise	TPR
1728	turquoise	TPT1
1729	turquoise	TRA2A
1730	turquoise	TRA2B
1731	turquoise	TRIM25
1732	turquoise	TRIM28
1733	turquoise	TRIM33
1734	turquoise	TRIP11
1735	turquoise	TRIR
1736	turquoise	TRMT1
1737	turquoise	TRMT10C
1738	turquoise	TRMT112
1739	turquoise	TRNT1
1740	turquoise	TRUB1
1741	turquoise	TSFM
1742	turquoise	TSNAX
1743	turquoise	TSPYL5
1744	turquoise	TSTD1
1745	turquoise	TTC1
1746	turquoise	TUBB
1747	turquoise	TUFM
1748	turquoise	TXLNA
1749	turquoise	TXNDC12
1750	turquoise	TXNDC17
1751	turquoise	TXNL1
1752	turquoise	TXNRD1
1753	turquoise	TXNRD2
1754	turquoise	U2AF1
1755	turquoise	U2AF2
1756	turquoise	U2SURP
1757	turquoise	UBAP2L
1758	turquoise	UBE2H
1759	turquoise	UBE2I
1760	turquoise	UBE2L6
1761	turquoise	UBE2N
1762	turquoise	UBFD1
1763	turquoise	UBQLN4
1764	turquoise	UBTF
1765	turquoise	UBXN1
1766	turquoise	UBXN7
1767	turquoise	UCHL1
1768	turquoise	UCHL3
1769	turquoise	UFD1
1770	turquoise	UQCRB
1771	turquoise	UQCRC2
1772	turquoise	UQCRFS1
1773	turquoise	UQCRH
1774	turquoise	UROD
1775	turquoise	USP10
1776	turquoise	UTP14A
1777	turquoise	UTP18
1778	turquoise	VBP1
1779	turquoise	VCP
1780	turquoise	VDAC1
1781	turquoise	VPS4B
1782	turquoise	WASF2
1783	turquoise	WASL
1784	turquoise	WBP11
1785	turquoise	WBP2
1786	turquoise	WDR12
1787	turquoise	WDR33
1788	turquoise	WDR37
1789	turquoise	WDR43
1790	turquoise	WDR5
1791	turquoise	WDR61
1792	turquoise	WDR70
1793	turquoise	WDR77
1794	turquoise	XRN2
1795	turquoise	YAP1
1796	turquoise	YARS1
1797	turquoise	YBX1
1798	turquoise	YBX3
1799	turquoise	YLPM1
1800	turquoise	YTHDF3
1801	turquoise	YWHAE
1802	turquoise	YY1
1803	turquoise	ZC3H11A
1804	turquoise	ZC3H14
1805	turquoise	ZC3H15
1806	turquoise	ZC3H4
1807	turquoise	ZC3HAV1
1808	turquoise	ZC3HAV1L
1809	turquoise	ZFR
1810	turquoise	ZMAT2
1811	turquoise	ZMYND8
1812	turquoise	ZNF185
1813	turquoise	ZNF207
1814	turquoise	ZNF326
1815	turquoise	ZNF512
1816	turquoise	ZNF638
1817	turquoise	ZRANB2
1818	blue	AARS1
1819	blue	AASDHPPT
1820	blue	ABAT
1821	blue	ABCB7
1822	blue	ABCC4
1823	blue	ABCD3
1824	blue	ABCE1
1825	blue	ABCF2
1826	blue	ABHD12
1827	blue	ABHD16A
1828	blue	ACAD10
1829	blue	ACAD9
1830	blue	ACOT9
1831	blue	ACOX1
1832	blue	ACSF2
1833	blue	ACSL3
1834	blue	ACSL4
1835	blue	ACTN4
1836	blue	ACTR10
1837	blue	ACTR1B
1838	blue	ADAM17
1839	blue	ADPGK
1840	blue	ADSS2
1841	blue	AFG3L2
1842	blue	AGL
1843	blue	AGPS
1844	blue	AHCY
1845	blue	AHCYL1
1846	blue	AHSA1
1847	blue	AIMP2
1848	blue	ALCAM
1849	blue	ALDH16A1
1850	blue	ALDH18A1
1851	blue	ALDH3A2
1852	blue	ALDH5A1
1853	blue	ALDH7A1
1854	blue	ALG1
1855	blue	AMPD2
1856	blue	ANKFY1
1857	blue	ANKRD28
1858	blue	ANXA7
1859	blue	AP1G1
1860	blue	AP1M1
1861	blue	AP1M2
1862	blue	AP2A1
1863	blue	AP2A2
1864	blue	AP2B1
1865	blue	AP2M1
1866	blue	AP3D1
1867	blue	APEX1
1868	blue	API5
1869	blue	APRT
1870	blue	AQR
1871	blue	ARFGEF1
1872	blue	ARFGEF2
1873	blue	ARIH1
1874	blue	ARL8B
1875	blue	ARMC10
1876	blue	ARMCX3
1877	blue	ARMT1
1878	blue	ASCC3
1879	blue	ASNS
1880	blue	ASS1
1881	blue	ATL2
1882	blue	ATL3
1883	blue	ATP13A1
1884	blue	ATP1A1
1885	blue	ATP1B1
1886	blue	ATP1B3
1887	blue	ATP2A2
1888	blue	ATP2B1
1889	blue	ATP5PB
1890	blue	ATP5PF
1891	blue	ATP5MF-PTCD1
1892	blue	ATP6V0A1
1893	blue	ATP6V1A
1894	blue	ATP6V1C1
1895	blue	ATPAF1
1896	blue	ATXN10
1897	blue	BABAM2
1898	blue	BAG5
1899	blue	BCAP31
1900	blue	BCKDHB
1901	blue	BCL2L13
1902	blue	BCS1L
1903	blue	BIRC6
1904	blue	BPNT1
1905	blue	BPTF
1906	blue	BROX
1907	blue	BSG
1908	blue	BST2
1909	blue	BZW1
1910	blue	BZW2
1911	blue	DGLUCY
1912	blue	CAB39
1913	blue	CAD
1914	blue	CAND1
1915	blue	CANX
1916	blue	CAPN1
1917	blue	CAPN2
1918	blue	CARM1
1919	blue	CARMIL1
1920	blue	CARS1
1921	blue	CASP7
1922	blue	CBFB
1923	blue	CCDC124
1924	blue	CCDC90B
1925	blue	CCT3
1926	blue	CCT4
1927	blue	CCT5
1928	blue	CCT7
1929	blue	CCT8
1930	blue	CD151
1931	blue	CD46
1932	blue	CD59
1933	blue	CD81
1934	blue	CD9
1935	blue	CDC37
1936	blue	CDC42
1937	blue	CDK2
1938	blue	CDK5
1939	blue	CDK5RAP3
1940	blue	CEBPZ
1941	blue	CHCHD3
1942	blue	CHID1
1943	blue	CHMP2A
1944	blue	CIB1
1945	blue	CISD1
1946	blue	CISD2
1947	blue	CKAP5
1948	blue	CLASP1
1949	blue	CLCC1
1950	blue	CLTB
1951	blue	CLTC
1952	blue	CLUH
1953	blue	CNOT1
1954	blue	CNP
1955	blue	COASY
1956	blue	COG2
1957	blue	COG3
1958	blue	COMMD4
1959	blue	COPA
1960	blue	COPB1
1961	blue	COPB2
1962	blue	COPG1
1963	blue	COPG2
1964	blue	COPS2
1965	blue	COPS3
1966	blue	COPS5
1967	blue	COPZ1
1968	blue	MT-CO2___PTGS2
1969	blue	COX4I1
1970	blue	COX6C
1971	blue	COX7C
1972	blue	CPNE3
1973	blue	CPSF1
1974	blue	CPSF2
1975	blue	CPT1A
1976	blue	CPT2
1977	blue	CRNKL1
1978	blue	CS
1979	blue	CSE1L
1980	blue	CSNK1A1
1981	blue	CSNK2A1
1982	blue	CTPS1
1983	blue	CTPS2
1984	blue	CUL1
1985	blue	CUL2
1986	blue	CUL3
1987	blue	CUL4A
1988	blue	CUL4B
1989	blue	CUL5
1990	blue	CYB5B
1991	blue	CYB5R1
1992	blue	CYC1
1993	blue	CYFIP1
1994	blue	DAP3
1995	blue	DARS1
1996	blue	DARS2
1997	blue	DBR1
1998	blue	DCUN1D1
1999	blue	DCXR
[truncated: 893 more rows]
