# Supplementary material for: Integrated weighted gene co‐expression network analysis reveals biomarkers associated with prognosis of high‐grade serous ovarian cancer
Source: J Clin Lab Anal. 2022 Jan 8;36(2):e24165. doi: 10.1002/jcla.24165 (PMC8841170; doi:10.1002/jcla.24165)
Supplement: Supplementary file 4 — Supplementary Material [file JCLA-36-e24165-s001.xlsx]

## Sheet: BP_GOenrichment
ID	Description	GeneRatio	BgRatio	pvalue	p.adjust	qvalue	geneID	Count
GO:0030198	extracellular matrix organization	58/536	412/20536	4.77386e-26	1.1953e-22	9.33878e-23	SERPINF2/TNXB/FLOT1/MYH11/COL4A2/COL6A2/COL4A1/COL18A1/TTR/CST3/NID2/COL6A1/LAMA5/LAMA3/COL1A2/MYO1E/ITGA1/PLOD3/THSD4/EMILIN1/TGFBI/LAMA4/ADAM10/FGG/BGN/FGA/COL14A1/KLKB1/ITGB1/A2M/PLG/LAMB1/FBLN5/LAMC1/QSOX1/LUM/DCN/LAMC2/VTN/DPT/NID1/FGB/VWF/FMOD/DAG1/LAMB3/FBN1/LAMB2/ITGB4/CAPNS1/PECAM1/COL1A1/CLASP2/VWA1/AGT/COL6A3/ITGA6/HSPG2	58
GO:0043062	extracellular structure organization	58/536	413/20536	5.42455e-26	1.1953e-22	9.33878e-23	SERPINF2/TNXB/FLOT1/MYH11/COL4A2/COL6A2/COL4A1/COL18A1/TTR/CST3/NID2/COL6A1/LAMA5/LAMA3/COL1A2/MYO1E/ITGA1/PLOD3/THSD4/EMILIN1/TGFBI/LAMA4/ADAM10/FGG/BGN/FGA/COL14A1/KLKB1/ITGB1/A2M/PLG/LAMB1/FBLN5/LAMC1/QSOX1/LUM/DCN/LAMC2/VTN/DPT/NID1/FGB/VWF/FMOD/DAG1/LAMB3/FBN1/LAMB2/ITGB4/CAPNS1/PECAM1/COL1A1/CLASP2/VWA1/AGT/COL6A3/ITGA6/HSPG2	58
GO:0002576	platelet degranulation	34/536	138/20536	9.5896e-24	1.40871e-20	1.10062e-20	SERPINF2/SERPINA1/SOD1/CLU/ITIH4/ITIH3/ENDOD1/A1BG/CLEC3B/SERPINA3/NHLRC2/VCL/APOH/ALB/FGG/FGA/ORM2/STXBP1/A2M/PLG/F13A1/QSOX1/ANXA5/ORM1/FGB/VWF/SERPING1/TF/PECAM1/AHSG/HRG/PROS1/KNG1/APOA1	34
GO:0030449	regulation of complement activation	23/536	74/20536	5.74686e-19	6.3316e-16	4.94683e-16	C2/CFB/C4B/CLU/C7/F2/C9/C5/C8G/C3/A2M/C4BPA/CFH/VTN/C8B/C6/SERPING1/CFI/C8A/CD55/PROS1/C1QC/C1QB	23
GO:0006956	complement activation	24/536	94/20536	1.60773e-17	1.41706e-14	1.10714e-14	C2/CFB/C4B/IGLL5/CLU/C7/F2/C9/C5/C8G/C3/A2M/C4BPA/CFH/VTN/C8B/C6/SERPING1/CFI/C8A/CD55/PROS1/C1QC/C1QB	24
GO:0006958	complement activation, classical pathway	18/536	49/20536	1.30173e-16	9.24353e-14	7.22191e-14	C2/C4B/IGLL5/CLU/C7/C9/C5/C8G/C3/C4BPA/C8B/C6/SERPING1/CFI/C8A/CD55/C1QC/C1QB	18
GO:0031589	cell-substrate adhesion	44/536	383/20536	1.46823e-16	9.24353e-14	7.22191e-14	ROCK1/FERMT2/NID2/RSU1/LAMA5/EMILIN2/SLK/ITGA1/EMILIN1/DUSP3/PPM1F/VCL/CASK/UTRN/FGG/FGA/LIMS1/ITGB1/PLG/LAMB1/FBLN5/LAMC1/BST1/LAMC2/VTN/TRIP6/NID1/FGB/VWF/SORBS1/DAG1/LAMB3/LAMB2/ITGB4/ILK/PECAM1/DNM2/HRG/APOA1/COL1A1/CLASP2/ITGA6/S100A10/HSPG2	44
GO:0002920	regulation of humoral immune response	24/536	107/20536	4.01634e-16	2.2125e-13	1.72861e-13	C2/CFB/C4B/CLU/C7/F2/C9/C5/C8G/C3/A2M/C4BPA/CFH/VTN/C8B/C6/SERPING1/CFI/C8A/CD55/PROS1/HPX/C1QC/C1QB	24
GO:0044282	small molecule catabolic process	46/536	475/20536	1.93816e-14	9.49054e-12	7.41489e-12	DDAH2/CRYL1/ACAA2/SHMT1/PCCA/ESD/ALDH1A1/BLMH/MMUT/ALDH4A1/QDPR/IDUA/QPRT/MPST/PON1/OAT/IMPA1/ETFB/PCYOX1/ALDH2/BDH2/BCKDK/ACADS/PGM1/ACAD8/ACAT2/HAGH/HNMT/ACAT1/ENO2/AKT1/GLUD1/FAH/ETFDH/GLS/ALDOC/ECHDC1/APOE/HSD17B4/NT5C/ADH5/GLUL/GALK1/ATP2B4/ACADVL/AKR1A1	46
GO:0072376	protein activation cascade	13/536	27/20536	3.24455e-14	1.29989e-11	1.01559e-11	F2/APOH/FGG/FGA/KLKB1/F9/A2M/F13A1/FGB/VWF/SERPING1/KNG1/SERPINC1	13
GO:0072378	blood coagulation, fibrin clot formation	13/536	27/20536	3.24455e-14	1.29989e-11	1.01559e-11	F2/APOH/FGG/FGA/KLKB1/F9/A2M/F13A1/FGB/VWF/SERPING1/KNG1/SERPINC1	13
GO:0002455	humoral immune response mediated by circulating immunoglobulin	19/536	82/20536	2.58168e-13	9.4812e-11	7.4076e-11	C2/C4B/IGLL5/CLU/C7/C9/C5/C8G/C3/C4BPA/C8B/C6/SERPING1/CFI/C8A/CD55/HPX/C1QC/C1QB	19
GO:0007160	cell-matrix adhesion	31/536	247/20536	4.74931e-13	1.61002e-10	1.2579e-10	ROCK1/FERMT2/NID2/LAMA5/SLK/ITGA1/EMILIN1/DUSP3/PPM1F/VCL/CASK/UTRN/FGG/FGA/LIMS1/ITGB1/FBLN5/BST1/VTN/TRIP6/NID1/FGB/SORBS1/DAG1/ITGB4/ILK/PECAM1/HRG/CLASP2/ITGA6/S100A10	31
GO:0007596	blood coagulation	38/536	369/20536	5.95821e-13	1.69616e-10	1.3252e-10	SERPINF2/SERPINA1/PRKAR2B/MAPK1/GNA11/COL1A2/F2/ARRB1/SERPIND1/VCL/APOH/EHD1/FGG/FGA/EHD2/KLKB1/STXBP1/F9/HSPB1/A2M/PLG/F13A1/PTPN11/ANXA5/CAV1/AP3B1/VTN/FGB/VWF/SERPING1/ILK/APOE/HRG/PROS1/KNG1/COL1A1/GNB1/SERPINC1	38
GO:0016054	organic acid catabolic process	34/536	299/20536	6.15806e-13	1.69616e-10	1.3252e-10	DDAH2/CRYL1/ACAA2/SHMT1/PCCA/BLMH/MMUT/ALDH4A1/QDPR/IDUA/QPRT/MPST/PON1/OAT/ETFB/PCYOX1/BDH2/BCKDK/ACADS/ACAD8/ACAT2/HNMT/ACAT1/AKT1/GLUD1/FAH/ETFDH/GLS/ECHDC1/HSD17B4/GLUL/ATP2B4/ACADVL/AKR1A1	34
GO:0046395	carboxylic acid catabolic process	34/536	299/20536	6.15806e-13	1.69616e-10	1.3252e-10	DDAH2/CRYL1/ACAA2/SHMT1/PCCA/BLMH/MMUT/ALDH4A1/QDPR/IDUA/QPRT/MPST/PON1/OAT/ETFB/PCYOX1/BDH2/BCKDK/ACADS/ACAD8/ACAT2/HNMT/ACAT1/AKT1/GLUD1/FAH/ETFDH/GLS/ECHDC1/HSD17B4/GLUL/ATP2B4/ACADVL/AKR1A1	34
GO:0007599	hemostasis	38/536	375/20536	9.8287e-13	2.40639e-10	1.8801e-10	SERPINF2/SERPINA1/PRKAR2B/MAPK1/GNA11/COL1A2/F2/ARRB1/SERPIND1/VCL/APOH/EHD1/FGG/FGA/EHD2/KLKB1/STXBP1/F9/HSPB1/A2M/PLG/F13A1/PTPN11/ANXA5/CAV1/AP3B1/VTN/FGB/VWF/SERPING1/ILK/APOE/HRG/PROS1/KNG1/COL1A1/GNB1/SERPINC1	38
GO:0050817	coagulation	38/536	375/20536	9.8287e-13	2.40639e-10	1.8801e-10	SERPINF2/SERPINA1/PRKAR2B/MAPK1/GNA11/COL1A2/F2/ARRB1/SERPIND1/VCL/APOH/EHD1/FGG/FGA/EHD2/KLKB1/STXBP1/F9/HSPB1/A2M/PLG/F13A1/PTPN11/ANXA5/CAV1/AP3B1/VTN/FGB/VWF/SERPING1/ILK/APOE/HRG/PROS1/KNG1/COL1A1/GNB1/SERPINC1	38
GO:0007044	cell-substrate junction assembly	20/536	102/20536	1.72966e-12	3.8113e-10	2.97774e-10	ROCK1/FERMT2/LAMA5/LAMA3/SLK/KRT5/DUSP3/PPM1F/LIMS1/LAMC1/LAMC2/TRIP6/SORBS1/LAMB3/ITGB4/HRG/CLASP2/TNS1/ITGA6/S100A10	20
GO:0150115	cell-substrate junction organization	20/536	102/20536	1.72966e-12	3.8113e-10	2.97774e-10	ROCK1/FERMT2/LAMA5/LAMA3/SLK/KRT5/DUSP3/PPM1F/LIMS1/LAMC1/LAMC2/TRIP6/SORBS1/LAMB3/ITGB4/HRG/CLASP2/TNS1/ITGA6/S100A10	20
GO:0030195	negative regulation of blood coagulation	15/536	53/20536	3.6715e-12	7.70491e-10	6.01979e-10	SERPINF2/F2/APOH/FGG/FGA/KLKB1/PLG/ANXA5/VTN/FGB/SERPING1/APOE/HRG/PROS1/KNG1	15
GO:1900047	negative regulation of hemostasis	15/536	54/20536	4.96287e-12	9.94153e-10	7.76725e-10	SERPINF2/F2/APOH/FGG/FGA/KLKB1/PLG/ANXA5/VTN/FGB/SERPING1/APOE/HRG/PROS1/KNG1	15
GO:0050819	negative regulation of coagulation	15/536	57/20536	1.17693e-11	2.25509e-09	1.76189e-09	SERPINF2/F2/APOH/FGG/FGA/KLKB1/PLG/ANXA5/VTN/FGB/SERPING1/APOE/HRG/PROS1/KNG1	15
GO:0085029	extracellular matrix assembly	14/536	49/20536	1.68004e-11	2.97225e-09	2.3222e-09	TNXB/MYH11/COL1A2/PLOD3/THSD4/EMILIN1/LAMB1/FBLN5/QSOX1/DAG1/LAMB3/LAMB2/CLASP2/AGT	14
GO:0030193	regulation of blood coagulation	17/536	79/20536	1.6861e-11	2.97225e-09	2.3222e-09	SERPINF2/F2/APOH/FGG/FGA/KLKB1/PLG/ANXA5/CAV1/VTN/FGB/SERPING1/APOE/HRG/PROS1/KNG1/SERPINC1	17
GO:1900046	regulation of hemostasis	17/536	80/20536	2.09004e-11	3.54262e-09	2.76782e-09	SERPINF2/F2/APOH/FGG/FGA/KLKB1/PLG/ANXA5/CAV1/VTN/FGB/SERPING1/APOE/HRG/PROS1/KNG1/SERPINC1	17
GO:0006959	humoral immune response	33/536	327/20536	3.5648e-11	5.81855e-09	4.54599e-09	C2/CFB/C4B/IGLL5/CLU/PGLYRP2/C7/F2/LYZ/LCN2/KRT6A/C9/C5/C8G/FGA/C3/A2M/BST1/C4BPA/CFH/VTN/C8B/FGB/C6/SERPING1/CFI/C8A/HRG/CD55/PROS1/HPX/C1QC/C1QB	33
GO:0061045	negative regulation of wound healing	17/536	83/20536	3.90361e-11	6.144e-09	4.80027e-09	SERPINF2/F2/APOH/CASK/FGG/FGA/KLKB1/PLG/ANXA5/VTN/FGB/SERPING1/APOE/HRG/PROS1/KNG1/CLASP2	17
GO:0010951	negative regulation of endopeptidase activity	30/536	276/20536	4.51821e-11	6.86612e-09	5.36445e-09	SERPINF2/SERPINA1/SERPINA6/C4B/ITIH2/CST3/SERPINA7/ITIH4/ITIH1/AMBP/ITIH3/ARRB1/SERPINA3/SERPIND1/C5/CRYAB/C3/SERPINB1/A2M/AKT1/VTN/BIN1/SERPING1/AHSG/HRG/PROS1/KNG1/SERPINC1/AGT/COL6A3	30
GO:0050818	regulation of coagulation	17/536	84/20536	4.77745e-11	7.01807e-09	5.48317e-09	SERPINF2/F2/APOH/FGG/FGA/KLKB1/PLG/ANXA5/CAV1/VTN/FGB/SERPING1/APOE/HRG/PROS1/KNG1/SERPINC1	17
GO:0042730	fibrinolysis	11/536	28/20536	4.97013e-11	7.0656e-09	5.5203e-09	SERPINF2/F2/APOH/FGG/FGA/KLKB1/PLG/FGB/SERPING1/HRG/PROS1	11
GO:0010466	negative regulation of peptidase activity	30/536	288/20536	1.29924e-10	1.78929e-08	1.39796e-08	SERPINF2/SERPINA1/SERPINA6/C4B/ITIH2/CST3/SERPINA7/ITIH4/ITIH1/AMBP/ITIH3/ARRB1/SERPINA3/SERPIND1/C5/CRYAB/C3/SERPINB1/A2M/AKT1/VTN/BIN1/SERPING1/AHSG/HRG/PROS1/KNG1/SERPINC1/AGT/COL6A3	30
GO:0007597	blood coagulation, intrinsic pathway	9/536	18/20536	2.07392e-10	2.76962e-08	2.16389e-08	F2/APOH/KLKB1/F9/A2M/VWF/SERPING1/KNG1/SERPINC1	9
GO:0010810	regulation of cell-substrate adhesion	26/536	228/20536	3.17123e-10	4.11047e-08	3.21148e-08	ROCK1/RSU1/EMILIN2/SLK/EMILIN1/DUSP3/PPM1F/CASK/UTRN/FGG/FGA/LIMS1/PLG/BST1/VTN/NID1/FGB/DAG1/ILK/DNM2/HRG/APOA1/COL1A1/CLASP2/ITGA6/S100A10	26
GO:0006790	sulfur compound metabolic process	35/536	397/20536	3.78183e-10	4.76186e-08	3.72041e-08	HSD17B8/SOD1/PCCA/CNDP2/SUCLA2/ESD/GPX4/BLMH/COMT/MMUT/IDUA/PC/MPST/ACLY/PDP1/PCYOX1/OGN/GCLM/GSTM2/BGN/PDPR/HAGH/GSTM3/OPLAH/ACAT1/LUM/DCN/UGDH/ACSL1/PRELP/FMOD/MRI1/HSD17B4/ABHD14B/AKR1A1	35
GO:0010811	positive regulation of cell-substrate adhesion	19/536	122/20536	4.08066e-10	4.99541e-08	3.90288e-08	ROCK1/RSU1/EMILIN2/EMILIN1/PPM1F/UTRN/FGG/FGA/LIMS1/VTN/NID1/FGB/DAG1/ILK/DNM2/HRG/APOA1/ITGA6/S100A10	19
GO:1903035	negative regulation of response to wounding	17/536	97/20536	5.16467e-10	6.15154e-08	4.80616e-08	SERPINF2/F2/APOH/CASK/FGG/FGA/KLKB1/PLG/ANXA5/VTN/FGB/SERPING1/APOE/HRG/PROS1/KNG1/CLASP2	17
GO:0051186	cofactor metabolic process	39/536	485/20536	5.46437e-10	6.33723e-08	4.95124e-08	HMOX2/HSD17B8/SHMT1/SOD1/PCCA/MAOB/CNDP2/SUCLA2/CYB5R3/NAXD/GPX4/MMUT/BLVRA/QDPR/PC/AMBP/QPRT/CYB5A/COQ7/ACLY/PDP1/BDH2/GCLM/GSTM2/PDPR/SPR/HAGH/GSTM3/OPLAH/ACAT1/AKT1/ACSL1/HP/MRI1/HSD17B4/HPX/APOA4/AKR1A1/AKR7A2	39
GO:0071711	basement membrane organization	10/536	27/20536	7.64018e-10	8.6334e-08	6.74521e-08	COL4A1/NID2/PLOD3/ITGB1/LAMB1/NID1/DAG1/LAMB3/LAMB2/CLASP2	10
GO:0016064	immunoglobulin mediated immune response	21/536	159/20536	1.12224e-09	1.23643e-07	9.66013e-08	C2/C4B/IGLL5/CLU/TCIRG1/C7/C9/C5/C8G/C3/SWAP70/C4BPA/C8B/C6/SERPING1/CFI/C8A/CD55/HPX/C1QC/C1QB	21
GO:0043687	post-translational protein modification	34/536	399/20536	1.64256e-09	1.72351e-07	1.34657e-07	SERPINA1/ITIH2/RABGGTA/CST3/APOB/LTBP1/CCDC22/SERPIND1/COPS4/CP/ALB/ADAM10/FGG/FGA/COPS6/C3/PSMB4/SUMF2/LAMB1/LAMC1/QSOX1/DCAF8/PSMD14/FBN1/LAMB2/APOE/TF/AHSG/KNG1/APOA1/APOA2/VWA1/GPS1/SERPINC1	34
GO:0045861	negative regulation of proteolysis	34/536	399/20536	1.64256e-09	1.72351e-07	1.34657e-07	SERPINF2/SERPINA1/SERPINA6/C4B/ROCK1/ITIH2/CST3/SERPINA7/ITIH4/ITIH1/AMBP/ITIH3/F2/ARRB1/SERPINA3/SERPIND1/SDCBP/C5/CRYAB/C3/SERPINB1/A2M/AKT1/VTN/SCO1/BIN1/SERPING1/AHSG/HRG/PROS1/KNG1/SERPINC1/AGT/COL6A3	34
GO:1902903	regulation of supramolecular fiber organization	33/536	382/20536	2.03368e-09	2.08429e-07	1.62844e-07	SERPINF2/DSTN/ROCK1/ARF6/CLU/TMOD1/MAP1S/ARPC1A/EMILIN1/ADD3/PPM1F/SPTBN1/MAP1B/MECP2/CFL2/CRYAB/SYNPO/SWAP70/ARHGAP35/SPTAN1/MYO1C/SNX9/TWF1/BIN1/EML2/APOE/ARHGEF2/ARAP1/ADD1/APOA1/CLASP2/DCTN1/S100A10	33
GO:0006957	complement activation, alternative pathway	9/536	23/20536	3.10205e-09	3.10699e-07	2.42747e-07	CFB/C7/C9/C5/C8G/C3/CFH/C8B/C8A	9
GO:0019724	B cell mediated immunity	21/536	169/20536	3.45381e-09	3.38243e-07	2.64267e-07	C2/C4B/IGLL5/CLU/TCIRG1/C7/C9/C5/C8G/C3/SWAP70/C4BPA/C8B/C6/SERPING1/CFI/C8A/CD55/HPX/C1QC/C1QB	21
GO:0034433	steroid esterification	8/536	17/20536	4.04079e-09	3.70995e-07	2.89856e-07	LAMTOR1/ACAT1/APOE/APOC1/APOA4/APOA1/APOA2/AGT	8
GO:0034434	sterol esterification	8/536	17/20536	4.04079e-09	3.70995e-07	2.89856e-07	LAMTOR1/ACAT1/APOE/APOC1/APOA4/APOA1/APOA2/AGT	8
GO:0034435	cholesterol esterification	8/536	17/20536	4.04079e-09	3.70995e-07	2.89856e-07	LAMTOR1/ACAT1/APOE/APOC1/APOA4/APOA1/APOA2/AGT	8
GO:1901879	regulation of protein depolymerization	15/536	84/20536	4.1323e-09	3.71654e-07	2.9037e-07	DSTN/TMOD1/MAP1S/ASPH/ADD3/SPTBN1/MAP1B/CFL2/SWAP70/SPTAN1/TWF1/ARHGEF2/ADD1/CLASP2/NES	15
GO:0031581	hemidesmosome assembly	7/536	12/20536	5.61227e-09	4.94665e-07	3.86479e-07	LAMA3/KRT5/LAMC1/LAMC2/LAMB3/ITGB4/ITGA6	7
GO:0044272	sulfur compound biosynthetic process	23/536	210/20536	7.34822e-09	6.34973e-07	4.961e-07	HSD17B8/CNDP2/ESD/MPST/ACLY/PDP1/OGN/GCLM/GSTM2/BGN/PDPR/HAGH/GSTM3/OPLAH/ACAT1/LUM/DCN/UGDH/ACSL1/PRELP/FMOD/MRI1/AKR1A1	23
GO:0052548	regulation of endopeptidase activity	37/536	496/20536	1.15524e-08	9.70045e-07	7.57889e-07	SERPINF2/SERPINA1/SERPINA6/C4B/ITIH2/CST3/SERPINA7/BID/ITIH4/NDUFA13/ITIH1/AMBP/ITIH3/ASPH/ARRB1/SERPINA3/SERPIND1/PPM1F/C5/CRYAB/RACK1/C3/SERPINB1/A2M/AKT1/VTN/PSMD14/RIPK1/BIN1/SERPING1/AHSG/HRG/PROS1/KNG1/SERPINC1/AGT/COL6A3	37
GO:0034446	substrate adhesion-dependent cell spreading	16/536	104/20536	1.18552e-08	9.70045e-07	7.57889e-07	FERMT2/LAMA5/FGG/FGA/LIMS1/LAMB1/LAMC1/LAMC2/FGB/LAMB3/LAMB2/ILK/DNM2/APOA1/S100A10/HSPG2	16
GO:0010872	regulation of cholesterol esterification	7/536	13/20536	1.18862e-08	9.70045e-07	7.57889e-07	LAMTOR1/APOE/APOC1/APOA4/APOA1/APOA2/AGT	7
GO:0022900	electron transport chain	22/536	201/20536	1.57869e-08	1.26496e-06	9.88307e-07	NDUFV2/MAOB/NDUFA4/BID/ALDH4A1/QDPR/NDUFA13/ME1/CYB5A/ASPH/ETFB/NQO1/ALDH2/MECP2/NDUFS7/SDHA/NDUFA7/ETFDH/ADH5/NDUFA10/AKR1A1/AKR7A2	22
GO:0019835	cytolysis	12/536	57/20536	2.14741e-08	1.68993e-06	1.32033e-06	LBP/C7/F2/LYZ/KRT6A/C9/C5/C8G/C8B/C6/C8A/HRG	12
GO:0034329	cell junction assembly	34/536	444/20536	2.4245e-08	1.87452e-06	1.46455e-06	FLOT1/ROCK1/FARP1/FERMT2/ARF6/LAMA5/LAMA3/SLK/NPTN/TLN2/KRT5/DUSP3/PLXNB2/PPM1F/VCL/MAP1B/MECP2/LIMS1/LAMC1/CAV1/LAMC2/MYO1C/TRIP6/SORBS1/LAMB3/ITGB4/ILK/PECAM1/HRG/CLASP2/AGT/TNS1/ITGA6/S100A10	34
GO:0061041	regulation of wound healing	19/536	156/20536	2.6825e-08	2.01668e-06	1.57561e-06	SERPINF2/F2/APOH/CASK/FGG/FGA/KLKB1/PLG/ANXA5/CAV1/VTN/FGB/SERPING1/APOE/HRG/PROS1/KNG1/CLASP2/SERPINC1	19
GO:0051261	protein depolymerization	16/536	110/20536	2.69988e-08	2.01668e-06	1.57561e-06	DSTN/TMOD1/MAP1S/ASPH/ADD3/SPTBN1/MAP1B/CFL2/SWAP70/SPTAN1/VPS4A/TWF1/ARHGEF2/ADD1/CLASP2/NES	16
GO:1990778	protein localization to cell periphery	29/536	343/20536	3.15024e-08	2.31385e-06	1.8078e-06	NSF/FLOT1/ROCK1/KIF5B/ARF6/LAMA5/STX7/EPB41L2/SPTBN1/APPL1/STX4/ADAM10/RACK1/EHD2/STXBP1/ITGB1/PACS1/LGALS3/CAV1/VPS4A/AKT1/GORASP2/SEC16A/SORBS1/DAG1/RTKN/RAB34/CLASP2/S100A10	29
GO:0006898	receptor-mediated endocytosis	26/536	286/20536	3.83638e-08	2.77163e-06	2.16545e-06	FLOT1/ARF6/TBC1D5/CLU/AMBP/APOB/ARRB1/STAB1/SDCBP/ALB/C3/AP2S1/ITGB1/SNX1/CAV1/VTN/SNX9/HP/APOE/APOC1/TF/DNM2/HPX/APOA1/EPS15/HSPG2	26
GO:0010256	endomembrane system organization	35/536	479/20536	4.84785e-08	3.44589e-06	2.69225e-06	FLOT1/SUN2/SOD1/SUN1/MAPK1/VPS36/CLU/PI4K2A/HOOK3/PPP2R2A/RTN4/SPTBN1/ANXA6/EHD2/EMD/NEK9/LAMTOR1/NDRG1/USP8/VCPIP1/CAV1/VPS4A/AKT1/SNX9/GET3/GORASP2/SEC16A/BIN1/CERT1/LEMD3/DNM2/MYO18A/CLASP2/TOR1AIP1/DCTN1	35
GO:0006631	fatty acid metabolic process	32/536	418/20536	6.34371e-08	4.43757e-06	3.46704e-06	HSD17B8/CRYL1/ACAA2/PRKAR2B/CBR1/PCCA/GPX4/ERLIN2/MMUT/PON1/FABP3/ACLY/PDP1/ETFB/ERLIN1/BDH2/ACADS/GSTM2/PDPR/C3/ACAT2/ACAT1/CAV1/AKT1/ACSL1/ETFDH/ECHDC1/APOC1/HSD17B4/APOA4/PRKAG1/ACADVL	32
GO:1905475	regulation of protein localization to membrane	21/536	200/20536	6.90275e-08	4.75319e-06	3.71364e-06	YWHAB/YWHAH/KIF5B/ARF6/BID/GDI1/STX7/SPTBN1/APPL1/STX4/ADAM10/RACK1/YWHAG/ITGB1/LGALS3/VPS4A/AKT1/MYO1C/GPC1/SORBS1/DAG1	21
GO:1901605	alpha-amino acid metabolic process	22/536	224/20536	1.11335e-07	7.54852e-06	5.89761e-06	DDAH2/SHMT1/BLMH/COMT/MMUT/ALDH4A1/QDPR/MPST/OAT/PLOD3/MECP2/GCLM/ACAD8/HNMT/ACAT1/GLUD1/PFAS/FAH/GLS/MRI1/GLUL/ATP2B4	22
GO:0009063	cellular amino acid catabolic process	17/536	139/20536	1.36101e-07	9.08786e-06	7.10028e-06	DDAH2/SHMT1/BLMH/ALDH4A1/QDPR/MPST/OAT/PCYOX1/BCKDK/ACAD8/HNMT/ACAT1/GLUD1/FAH/GLS/GLUL/ATP2B4	17
GO:0008202	steroid metabolic process	29/536	368/20536	1.43804e-07	9.45888e-06	7.39015e-06	LSS/GBA/SERPINA6/HSD17B8/ACAA2/SOD1/CYB5R3/YWHAH/ERLIN2/COMT/APOB/PON1/ACLY/GC/OSBPL9/ERLIN1/MECP2/ACAT2/LAMTOR1/ACAT1/HSD17B11/APOE/APOC1/HSD17B4/APOA4/APOA1/APOA2/ACADVL/AGT	29
GO:0043244	regulation of protein-containing complex disassembly	16/536	124/20536	1.50164e-07	9.70251e-06	7.58051e-06	GBA/DSTN/TMOD1/MAP1S/ASPH/ADD3/SPTBN1/MAP1B/CFL2/SWAP70/SPTAN1/TWF1/ARHGEF2/ADD1/CLASP2/NES	16
GO:0034368	protein-lipid complex remodeling	9/536	34/20536	1.54113e-07	9.70251e-06	7.58051e-06	PLTP/APOB/ALB/APOE/APOC1/APOA4/APOA1/APOA2/AGT	9
GO:0034369	plasma lipoprotein particle remodeling	9/536	34/20536	1.54113e-07	9.70251e-06	7.58051e-06	PLTP/APOB/ALB/APOE/APOC1/APOA4/APOA1/APOA2/AGT	9
GO:0044273	sulfur compound catabolic process	11/536	56/20536	1.77833e-07	1.10382e-05	8.62406e-06	BLMH/IDUA/MPST/PCYOX1/OGN/BGN/ACAT1/LUM/DCN/PRELP/FMOD	11
GO:0072329	monocarboxylic acid catabolic process	17/536	142/20536	1.86178e-07	1.13956e-05	8.90333e-06	CRYL1/ACAA2/PCCA/MMUT/IDUA/ETFB/BDH2/ACADS/ACAT2/ACAT1/AKT1/FAH/ETFDH/ECHDC1/HSD17B4/ACADVL/AKR1A1	17
GO:0034367	protein-containing complex remodeling	9/536	35/20536	2.02691e-07	1.22364e-05	9.56023e-06	PLTP/APOB/ALB/APOE/APOC1/APOA4/APOA1/APOA2/AGT	9
GO:0071825	protein-lipid complex subunit organization	11/536	57/20536	2.15224e-07	1.28174e-05	1.00142e-05	PLTP/APOB/ALB/SNX9/BIN1/APOE/APOC1/APOA4/APOA1/APOA2/AGT	11
GO:0030258	lipid modification	23/536	253/20536	2.34282e-07	1.37664e-05	1.07556e-05	GBA/ACAA2/PIP4K2A/PI4K2A/FABP3/IMPA1/ETFB/BDH2/ACADS/ACAT2/LAMTOR1/ACAT1/AKT1/ETFDH/ECHDC1/APOE/APOC1/HSD17B4/APOA4/APOA1/APOA2/ACADVL/AGT	23
GO:0044242	cellular lipid catabolic process	22/536	240/20536	3.71138e-07	2.15211e-05	1.68143e-05	GBA/ACAA2/PCCA/MMUT/APOB/FABP3/FABP4/ETFB/BDH2/ACADS/ACAT2/ACAT1/AKT1/ETFDH/ECHDC1/APOE/APOC1/HSD17B4/APOA4/APOA1/APOA2/ACADVL	22
GO:0032970	regulation of actin filament-based process	30/536	408/20536	3.90545e-07	2.23524e-05	1.74638e-05	SERPINF2/DSTN/ROCK1/ARHGAP17/ARF6/TMOD1/ARPC1A/ADD3/PPM1F/SPTBN1/CFL2/SYNPO/SWAP70/ARHGAP35/SPTAN1/CAV1/BST1/MYO1C/SNX9/TWF1/BIN1/SRI/ILK/CAMK2D/ARAP1/HRG/ADD1/APOA1/CLASP2/S100A10	30
GO:0006066	alcohol metabolic process	30/536	409/20536	4.11352e-07	2.32414e-05	1.81583e-05	LSS/GBA/ACAA2/SOD1/CYB5R3/TTR/ALDH1A1/ERLIN2/QDPR/APOB/PON1/ACLY/IMPA1/ACO2/ERLIN1/ALDH2/RBP4/MECP2/SPR/ACAT2/APOE/APOC1/ADH5/APOA4/APOA1/APOA2/GALK1/ACADVL/AKR1A1/AKR7A2	30
GO:0070831	basement membrane assembly	6/536	13/20536	4.51436e-07	2.51833e-05	1.96755e-05	PLOD3/LAMB1/DAG1/LAMB3/LAMB2/CLASP2	6
GO:0072659	protein localization to plasma membrane	24/536	283/20536	4.62094e-07	2.54556e-05	1.98883e-05	NSF/FLOT1/ROCK1/KIF5B/ARF6/LAMA5/STX7/SPTBN1/APPL1/STX4/RACK1/EHD2/STXBP1/ITGB1/PACS1/LGALS3/VPS4A/AKT1/GORASP2/SEC16A/SORBS1/RAB34/CLASP2/S100A10	24
GO:1902652	secondary alcohol metabolic process	18/536	170/20536	5.24883e-07	2.80642e-05	2.19263e-05	LSS/GBA/ACAA2/SOD1/CYB5R3/ERLIN2/APOB/PON1/ACLY/ACO2/ERLIN1/ACAT2/APOE/APOC1/APOA4/APOA1/APOA2/ACADVL	18
GO:1903034	regulation of response to wounding	19/536	188/20536	5.25171e-07	2.80642e-05	2.19263e-05	SERPINF2/F2/APOH/CASK/FGG/FGA/KLKB1/PLG/ANXA5/CAV1/VTN/FGB/SERPING1/APOE/HRG/PROS1/KNG1/CLASP2/SERPINC1	19
GO:0016197	endosomal transport	22/536	245/20536	5.28552e-07	2.80642e-05	2.19263e-05	ARF6/TBC1D5/VPS36/SNX5/EHD4/CCDC22/SPAG9/VPS26B/SNX18/EHD1/EHD2/ACAP2/LAMTOR1/VPS26A/SNX1/VPS4A/AP3B1/SNX9/VPS29/PTPN23/DCTN1/EPS15	22
GO:0030100	regulation of endocytosis	21/536	227/20536	5.86764e-07	3.05966e-05	2.39049e-05	FLOT1/RUFY1/ROCK1/ARF6/TBC1D5/CLU/ARRB1/EHD4/SDCBP/APPL1/C3/AP2S1/LRSAM1/LGALS3/CAV1/VTN/BIN1/APOE/APOC1/TF/DNM2	21
GO:1903829	positive regulation of cellular protein localization	27/536	350/20536	5.90132e-07	3.05966e-05	2.39049e-05	PCNT/YWHAB/YWHAH/KIF5B/PPM1A/ARF6/MAPK1/BID/F2/NPTN/NUTF2/RTN4/EPB41L2/BAG3/SPTBN1/STX4/RACK1/EMD/SAR1A/YWHAG/ITGB1/LGALS3/AKT1/MYO1C/SEC16A/SORBS1/SAR1B	27
GO:0048193	Golgi vesicle transport	29/536	400/20536	8.14647e-07	4.17459e-05	3.26158e-05	NSF/SERPINA1/LLGL1/LAMP1/PITPNB/SNAP23/F2/CCDC22/ACTR1A/SPTBN1/STX4/RACK1/DCTN3/SAR1A/F9/SNX1/SPTAN1/SEC16A/DCTN4/CTSC/SAR1B/RAB34/DNM2/CD55/PROS1/MYO18A/DYNC1I2/DCTN1/EPS15	29
GO:0006695	cholesterol biosynthetic process	12/536	79/20536	9.23077e-07	4.67586e-05	3.65322e-05	LSS/ACAA2/SOD1/CYB5R3/ERLIN2/APOB/ACLY/ERLIN1/ACAT2/APOE/APOA4/APOA1	12
GO:0008203	cholesterol metabolic process	17/536	159/20536	9.44844e-07	4.69045e-05	3.66462e-05	LSS/GBA/ACAA2/SOD1/CYB5R3/ERLIN2/APOB/PON1/ACLY/ERLIN1/ACAT2/APOE/APOC1/APOA4/APOA1/APOA2/ACADVL	17
GO:1904375	regulation of protein localization to cell periphery	15/536	125/20536	9.47243e-07	4.69045e-05	3.66462e-05	KIF5B/ARF6/STX7/EPB41L2/SPTBN1/APPL1/STX4/ADAM10/RACK1/ITGB1/LGALS3/VPS4A/AKT1/SORBS1/DAG1	15
GO:0030168	platelet activation	18/536	178/20536	1.03458e-06	5.066e-05	3.95803e-05	MAPK1/GNA11/COL1A2/F2/ARRB1/VCL/FGG/FGA/STXBP1/HSPB1/PTPN11/FGB/VWF/ILK/APOE/HRG/COL1A1/GNB1	18
GO:1902653	secondary alcohol biosynthetic process	12/536	80/20536	1.06058e-06	5.13622e-05	4.01289e-05	LSS/ACAA2/SOD1/CYB5R3/ERLIN2/APOB/ACLY/ERLIN1/ACAT2/APOE/APOA4/APOA1	12
GO:0032956	regulation of actin cytoskeleton organization	27/536	361/20536	1.07624e-06	5.14205e-05	4.01745e-05	SERPINF2/DSTN/ROCK1/ARHGAP17/ARF6/TMOD1/ARPC1A/ADD3/PPM1F/SPTBN1/CFL2/SYNPO/SWAP70/ARHGAP35/SPTAN1/BST1/MYO1C/SNX9/TWF1/BIN1/ILK/ARAP1/HRG/ADD1/APOA1/CLASP2/S100A10	27
GO:0110053	regulation of actin filament organization	23/536	276/20536	1.08512e-06	5.14205e-05	4.01745e-05	SERPINF2/DSTN/ROCK1/ARF6/TMOD1/ARPC1A/ADD3/PPM1F/SPTBN1/CFL2/SYNPO/SWAP70/ARHGAP35/SPTAN1/MYO1C/SNX9/TWF1/BIN1/ARAP1/ADD1/APOA1/CLASP2/S100A10	23
GO:0051917	regulation of fibrinolysis	6/536	15/20536	1.25925e-06	5.90373e-05	4.61254e-05	SERPINF2/F2/APOH/KLKB1/PLG/HRG	6
GO:1902904	negative regulation of supramolecular fiber organization	16/536	146/20536	1.41577e-06	6.5677e-05	5.13129e-05	CLU/TMOD1/EMILIN1/ADD3/SPTBN1/MAP1B/CRYAB/SWAP70/SPTAN1/TWF1/EML2/APOE/ARHGEF2/ARAP1/ADD1/CLASP2	16
GO:0035296	regulation of tube diameter	16/536	147/20536	1.55107e-06	7.047e-05	5.50577e-05	SERPINF2/ROCK1/SOD1/ITGA1/PLOD3/GCLM/FGG/FGA/RAP1GDS1/CAV1/AKT1/FGB/SCPEP1/APOE/KNG1/AGT	16
GO:0097746	regulation of blood vessel diameter	16/536	147/20536	1.55107e-06	7.047e-05	5.50577e-05	SERPINF2/ROCK1/SOD1/ITGA1/PLOD3/GCLM/FGG/FGA/RAP1GDS1/CAV1/AKT1/FGB/SCPEP1/APOE/KNG1/AGT	16
GO:0003018	vascular process in circulatory system	18/536	184/20536	1.67593e-06	7.53654e-05	5.88824e-05	SERPINF2/ROCK1/SOD1/ITGA1/PLOD3/AKAP12/GCLM/FGG/FGA/ARHGAP35/RAP1GDS1/CAV1/AKT1/FGB/SCPEP1/APOE/KNG1/AGT	18
GO:0035150	regulation of tube size	16/536	149/20536	1.85714e-06	8.22867e-05	6.429e-05	SERPINF2/ROCK1/SOD1/ITGA1/PLOD3/GCLM/FGG/FGA/RAP1GDS1/CAV1/AKT1/FGB/SCPEP1/APOE/KNG1/AGT	16
GO:0034375	high-density lipoprotein particle remodeling	7/536	24/20536	1.86718e-06	8.22867e-05	6.429e-05	PLTP/ALB/APOE/APOC1/APOA4/APOA1/APOA2	7
GO:0006953	acute-phase response	10/536	57/20536	1.93543e-06	8.44497e-05	6.598e-05	SERPINF2/SERPINA1/LBP/ITIH4/F2/SERPINA3/ORM2/ORM1/HP/AHSG	10
GO:0016126	sterol biosynthetic process	12/536	85/20536	2.05775e-06	8.8907e-05	6.94624e-05	LSS/ACAA2/SOD1/CYB5R3/ERLIN2/APOB/ACLY/ERLIN1/ACAT2/APOE/APOA4/APOA1	12
GO:0048041	focal adhesion assembly	12/536	86/20536	2.33556e-06	9.99303e-05	7.80748e-05	ROCK1/FERMT2/LAMA5/SLK/DUSP3/PPM1F/LIMS1/TRIP6/SORBS1/HRG/CLASP2/S100A10	12
GO:0016050	vesicle organization	26/536	354/20536	2.38018e-06	0.00010086	7.88012e-05	NSF/SERPINA1/TBC1D4/KIF5B/VPS36/PI4K2A/HOOK3/SNAP23/STX7/SDCBP/STX4/STXBP1/LAMTOR1/SAR1A/USP8/CAV1/VPS4A/AP3B1/SEC16A/CTSC/SAR1B/RAB34/DNM2/MYO18A/EPS15/S100A10	26
GO:0031639	plasminogen activation	7/536	25/20536	2.53517e-06	0.000106405	8.31332e-05	SERPINF2/CLEC3B/APOH/FGG/FGA/KLKB1/FGB	7
GO:0034378	chylomicron assembly	5/536	10/20536	2.68828e-06	0.000111767	8.73225e-05	APOB/APOE/APOA4/APOA1/APOA2	5
GO:0006520	cellular amino acid metabolic process	28/536	402/20536	2.7492e-06	0.000113231	8.84665e-05	DDAH2/SHMT1/BLMH/COMT/MMUT/ALDH4A1/QDPR/MPST/OAT/PLOD3/PEPD/PCYOX1/NQO1/MECP2/BCKDK/GCLM/ACAD8/PSMB4/HNMT/ACAT1/PSMD14/GLUD1/PFAS/FAH/GLS/MRI1/GLUL/ATP2B4	28
GO:0007015	actin filament organization	29/536	427/20536	3.00832e-06	0.000122756	9.59085e-05	SERPINF2/DSTN/ROCK1/ARHGAP17/ARF6/CAP2/TMOD1/ARPC1A/ARRB1/ADD3/PPM1F/SPTBN1/CFL2/SORBS2/SYNPO/SWAP70/ARHGAP35/SPTAN1/MYO1C/SNX9/TWF1/SORBS1/BIN1/ARHGEF2/ARAP1/ADD1/APOA1/CLASP2/S100A10	29
GO:1901606	alpha-amino acid catabolic process	14/536	120/20536	3.0526e-06	0.00012342	9.64273e-05	DDAH2/SHMT1/BLMH/ALDH4A1/QDPR/OAT/ACAD8/HNMT/ACAT1/GLUD1/FAH/GLS/GLUL/ATP2B4	14
GO:0009065	glutamine family amino acid catabolic process	8/536	36/20536	3.24796e-06	0.000130125	0.000101666	DDAH2/ALDH4A1/OAT/GLUD1/FAH/GLS/GLUL/ATP2B4	8
GO:0051235	maintenance of location	25/536	338/20536	3.2801e-06	0.000130229	0.000101747	SUN2/YWHAB/SUN1/FTH1/FKBP1A/APOB/F2/LTBP1/CCDC22/LCN2/FTO/ALB/EHD1/GSTM2/ANXA6/C3/ANXA5/CAV1/AKT1/TWF1/FBN1/SRI/APOE/CAMK2D/APOA1	25
GO:0015918	sterol transport	14/536	121/20536	3.37076e-06	0.000132633	0.000103626	RELCH/CLU/PLTP/APOB/PON1/OSBPL9/LAMTOR1/CAV1/VPS4A/APOE/APOC1/APOA4/APOA1/APOA2	14
GO:0006027	glycosaminoglycan catabolic process	10/536	61/20536	3.68092e-06	0.000143556	0.000112159	PGLYRP2/IDUA/OGN/BGN/LUM/DCN/GPC1/PRELP/FMOD/HSPG2	10
GO:0006635	fatty acid beta-oxidation	11/536	75/20536	3.7399e-06	0.000144577	0.000112957	ACAA2/ETFB/BDH2/ACADS/ACAT2/ACAT1/AKT1/ETFDH/ECHDC1/HSD17B4/ACADVL	11
GO:0051918	negative regulation of fibrinolysis	5/536	11/20536	4.82261e-06	0.000183679	0.000143507	SERPINF2/F2/APOH/PLG/HRG	5
GO:0030301	cholesterol transport	13/536	108/20536	4.83475e-06	0.000183679	0.000143507	RELCH/CLU/PLTP/APOB/PON1/LAMTOR1/CAV1/VPS4A/APOE/APOC1/APOA4/APOA1/APOA2	13
GO:0002526	acute inflammatory response	14/536	125/20536	4.95903e-06	0.00018679	0.000145938	SERPINF2/SERPINA1/LBP/ITIH4/F2/SERPINA3/ORM2/C3/KLKB1/ORM1/HP/AHSG/APOA2/SERPINC1	14
GO:0016042	lipid catabolic process	26/536	369/20536	5.06247e-06	0.00018907	0.000147719	GBA/ACAA2/PCCA/YWHAH/MMUT/IAH1/APOB/FABP3/FABP4/ETFB/BDH2/ACADS/ACAT2/ACAT1/AKT1/HSD17B11/ETFDH/ECHDC1/APOE/APOC1/HSD17B4/PLBD2/APOA4/APOA1/APOA2/ACADVL	26
GO:0016125	sterol metabolic process	17/536	180/20536	5.23244e-06	0.000193419	0.000151117	LSS/GBA/ACAA2/SOD1/CYB5R3/ERLIN2/APOB/PON1/ACLY/ERLIN1/ACAT2/APOE/APOC1/APOA4/APOA1/APOA2/ACADVL	17
GO:0015980	energy derivation by oxidation of organic compounds	23/536	303/20536	5.26668e-06	0.000193419	0.000151117	NDUFV2/SUCLA2/NDUFA4/PYGB/BID/NDUFA13/ADSL/ACO2/ETFB/MECP2/GYS1/PGM1/NDUFS7/ACO1/GYG1/SDHA/NDUFA7/AKT1/SORBS1/ETFDH/UGP2/NDUFA10/ACADVL	23
GO:0006641	triglyceride metabolic process	13/536	109/20536	5.36078e-06	0.000195248	0.000152546	APOB/FABP3/FABP4/APOH/C3/PTPN11/CAV1/ACSL1/APOE/APOC1/APOA4/APOA1/APOA2	13
GO:0006879	cellular iron ion homeostasis	10/536	64/20536	5.76454e-06	0.000208232	0.00016269	HMOX2/SOD1/FTH1/LCN2/CP/ACO1/ATP6V0D1/SRI/TF/HPX	10
GO:0016999	antibiotic metabolic process	14/536	127/20536	5.9786e-06	0.000214104	0.000167278	SOD1/MAOB/ESD/ALDH1A1/ACLY/ACO2/ALDH2/CMAS/ACO1/HP/ADH5/APOA4/AKR1A1/AKR7A2	14
GO:0030834	regulation of actin filament depolymerization	9/536	51/20536	6.02424e-06	0.000214104	0.000167278	DSTN/TMOD1/ADD3/SPTBN1/CFL2/SWAP70/SPTAN1/TWF1/ADD1	9
GO:0030203	glycosaminoglycan metabolic process	16/536	164/20536	6.51122e-06	0.00022956	0.000179353	ITIH2/PGLYRP2/IDUA/ITIH4/ITIH1/ITIH3/OGN/BGN/LUM/DCN/UGDH/AKT1/GPC1/PRELP/FMOD/HSPG2	16
GO:0006026	aminoglycan catabolic process	10/536	65/20536	6.65542e-06	0.000232781	0.00018187	PGLYRP2/IDUA/OGN/BGN/LUM/DCN/GPC1/PRELP/FMOD/HSPG2	10
GO:0065005	protein-lipid complex assembly	8/536	40/20536	7.53061e-06	0.000261318	0.000204166	APOB/SNX9/BIN1/APOE/APOC1/APOA4/APOA1/APOA2	8
GO:0033700	phospholipid efflux	5/536	12/20536	8.08978e-06	0.000278529	0.000217613	APOE/APOC1/APOA4/APOA1/APOA2	5
GO:0006998	nuclear envelope organization	9/536	53/20536	8.37804e-06	0.000281848	0.000220205	SUN2/SUN1/PPP2R2A/EMD/NEK9/VPS4A/LEMD3/TOR1AIP1/DCTN1	9
GO:0032456	endocytic recycling	9/536	53/20536	8.37804e-06	0.000281848	0.000220205	ARF6/EHD4/CCDC22/EHD1/EHD2/ACAP2/VPS29/PTPN23/EPS15	9
GO:0071827	plasma lipoprotein particle organization	9/536	53/20536	8.37804e-06	0.000281848	0.000220205	PLTP/APOB/ALB/APOE/APOC1/APOA4/APOA1/APOA2/AGT	9
GO:1901880	negative regulation of protein depolymerization	10/536	67/20536	8.7995e-06	0.000292411	0.000228458	TMOD1/ADD3/SPTBN1/MAP1B/SWAP70/SPTAN1/TWF1/ARHGEF2/ADD1/CLASP2	10
GO:1903510	mucopolysaccharide metabolic process	13/536	114/20536	8.82473e-06	0.000292411	0.000228458	ITIH2/IDUA/ITIH4/ITIH1/ITIH3/OGN/BGN/LUM/DCN/UGDH/AKT1/PRELP/FMOD	13
GO:0046394	carboxylic acid biosynthetic process	26/536	382/20536	9.37971e-06	0.00030848	0.000241014	HSD17B8/SHMT1/CBR1/SUCLA2/GPX4/ERLIN2/OAT/ACLY/PLOD3/OSBPL9/ERLIN1/BGN/DCN/UGDH/GLUD1/GLS/MRI1/APOC1/HSD17B4/GLUL/APOA4/UGP2/PRKAG1/ATP2B4/ACADVL/AKR1A1	26
GO:0007229	integrin-mediated signaling pathway	13/536	115/20536	9.7164e-06	0.000316003	0.000246891	FERMT2/LAMA5/LAMA3/ITGA1/ADAM10/LIMS1/ITGB1/PTPN11/BST1/ITGB4/ILK/APOA1/ITGA6	13
GO:0016053	organic acid biosynthetic process	26/536	383/20536	9.82201e-06	0.000316003	0.000246891	HSD17B8/SHMT1/CBR1/SUCLA2/GPX4/ERLIN2/OAT/ACLY/PLOD3/OSBPL9/ERLIN1/BGN/DCN/UGDH/GLUD1/GLS/MRI1/APOC1/HSD17B4/GLUL/APOA4/UGP2/PRKAG1/ATP2B4/ACADVL/AKR1A1	26
GO:0030042	actin filament depolymerization	9/536	54/20536	9.82355e-06	0.000316003	0.000246891	DSTN/TMOD1/ADD3/SPTBN1/CFL2/SWAP70/SPTAN1/TWF1/ADD1	9
GO:0055072	iron ion homeostasis	11/536	83/20536	1.02129e-05	0.000326146	0.000254816	HMOX2/SOD1/FTH1/LCN2/BDH2/CP/ACO1/ATP6V0D1/SRI/TF/HPX	11
GO:1905952	regulation of lipid localization	16/536	170/20536	1.03031e-05	0.000326659	0.000255216	PLTP/APOB/PON1/FABP3/FTO/EHD1/C3/LAMTOR1/PTPN11/AKT1/APOE/APOC1/APOA4/APOA1/APOA2/AGT	16
GO:1905477	positive regulation of protein localization to membrane	14/536	134/20536	1.11677e-05	0.000350596	0.000273918	YWHAB/YWHAH/KIF5B/ARF6/BID/SPTBN1/STX4/RACK1/YWHAG/ITGB1/LGALS3/AKT1/MYO1C/SORBS1	14
GO:0051188	cofactor biosynthetic process	20/536	252/20536	1.12172e-05	0.000350596	0.000273918	HSD17B8/SOD1/MAOB/CNDP2/SUCLA2/NAXD/QDPR/QPRT/COQ7/ACLY/PDP1/BDH2/GCLM/PDPR/SPR/HAGH/OPLAH/ACAT1/ACSL1/AKR1A1	20
GO:0016241	regulation of macroautophagy	17/536	191/20536	1.15397e-05	0.000358137	0.00027981	GBA/PIP4K2A/SNX5/RRAGC/BAG3/VPS26B/ATP6V1H/LAMTOR1/VPS26A/LRSAM1/QSOX1/DCN/ATP6V0D1/AKT1/CAPNS1/EXOC7/PRKAG1	17
GO:0006022	aminoglycan metabolic process	16/536	173/20536	1.28536e-05	0.000388945	0.00030388	ITIH2/PGLYRP2/IDUA/ITIH4/ITIH1/ITIH3/OGN/BGN/LUM/DCN/UGDH/AKT1/GPC1/PRELP/FMOD/HSPG2	16
GO:0070208	protein heterotrimerization	5/536	13/20536	1.28638e-05	0.000388945	0.00030388	COL6A2/COL6A1/COL1A2/COL1A1/GNB1	5
GO:0009064	glutamine family amino acid metabolic process	11/536	85/20536	1.28796e-05	0.000388945	0.00030388	DDAH2/ALDH4A1/OAT/MECP2/GCLM/GLUD1/PFAS/FAH/GLS/GLUL/ATP2B4	11
GO:0009062	fatty acid catabolic process	13/536	118/20536	1.28854e-05	0.000388945	0.00030388	ACAA2/PCCA/MMUT/ETFB/BDH2/ACADS/ACAT2/ACAT1/AKT1/ETFDH/ECHDC1/HSD17B4/ACADVL	13
GO:0031333	negative regulation of protein-containing complex assembly	14/536	137/20536	1.44054e-05	0.000431869	0.000337416	GBA/PPM1A/CLU/TMOD1/ADD3/SPTBN1/ALB/CRYAB/STXBP1/SPTAN1/TWF1/EML2/ARHGEF2/ADD1	14
GO:0030199	collagen fibril organization	10/536	71/20536	1.49241e-05	0.000444396	0.000347204	SERPINF2/TNXB/COL1A2/PLOD3/EMILIN1/COL14A1/LUM/DPT/FMOD/COL1A1	10
GO:0006909	phagocytosis	22/536	301/20536	1.52298e-05	0.000450455	0.000351937	C2/C4B/IGLL5/SOD1/TGM2/MAPK1/LBP/ARPC1A/ATG3/APPL1/RACK1/C3/ITGB1/C4BPA/MYO1C/RAB34/PECAM1/DNM2/AHSG/MYO18A/APOA1/APOA2	22
GO:0031638	zymogen activation	9/536	57/20536	1.55041e-05	0.0004533	0.00035416	SERPINF2/ASPH/CLEC3B/APOH/FGG/FGA/KLKB1/F9/FGB	9
GO:0019395	fatty acid oxidation	12/536	103/20536	1.56346e-05	0.0004533	0.00035416	ACAA2/FABP3/ETFB/BDH2/ACADS/ACAT2/ACAT1/AKT1/ETFDH/ECHDC1/HSD17B4/ACADVL	12
GO:0043648	dicarboxylic acid metabolic process	12/536	103/20536	1.56346e-05	0.0004533	0.00035416	SHMT1/SUCLA2/ALDH4A1/QPRT/ME1/OAT/ACLY/GCLM/SDHA/GLUD1/GLS/GLUL	12
GO:0006907	pinocytosis	6/536	22/20536	1.60642e-05	0.000462713	0.000361514	SNX5/EHD4/APPL1/CAV1/DNM2/AHSG	6
GO:1904377	positive regulation of protein localization to cell periphery	10/536	72/20536	1.69319e-05	0.000484537	0.000378565	KIF5B/ARF6/EPB41L2/SPTBN1/STX4/RACK1/ITGB1/LGALS3/AKT1/SORBS1	10
GO:1903076	regulation of protein localization to plasma membrane	12/536	104/20536	1.7262e-05	0.000490797	0.000383456	KIF5B/ARF6/STX7/SPTBN1/APPL1/STX4/RACK1/ITGB1/LGALS3/VPS4A/AKT1/SORBS1	12
GO:0034440	lipid oxidation	12/536	105/20536	1.90352e-05	0.000537743	0.000420135	ACAA2/FABP3/ETFB/BDH2/ACADS/ACAT2/ACAT1/AKT1/ETFDH/ECHDC1/HSD17B4/ACADVL	12
GO:0034370	triglyceride-rich lipoprotein particle remodeling	5/536	14/20536	1.95811e-05	0.000549642	0.000429431	APOB/APOE/APOA4/APOA1/APOA2	5
GO:0032462	regulation of protein homooligomerization	6/536	23/20536	2.12565e-05	0.000592894	0.000463224	GBA/CLU/BID/CRYAB/RACK1/APOE	6
GO:0050764	regulation of phagocytosis	13/536	124/20536	2.20461e-05	0.00061105	0.000477409	C2/C4B/SOD1/ATG3/APPL1/RACK1/C3/C4BPA/DNM2/AHSG/MYO18A/APOA1/APOA2	13
GO:0032388	positive regulation of intracellular transport	19/536	243/20536	2.2791e-05	0.000627749	0.000490456	PCNT/YWHAB/YWHAH/KIF5B/PPM1A/MAPK1/BID/NUTF2/BAG3/EHD1/EHD2/EMD/STXBP1/SAR1A/YWHAG/MYO1C/SEC16A/SAR1B/PTPN23	19
GO:0010876	lipid localization	28/536	452/20536	2.42921e-05	0.00066494	0.000519513	PITPNB/LBP/RELCH/CLU/PLTP/APOB/PON1/FABP3/FABP4/OSBPL9/FTO/RBP4/APOH/EHD1/C3/LAMTOR1/PTPN11/CAV1/VPS4A/AKT1/ACSL1/CERT1/APOE/APOC1/APOA4/APOA1/APOA2/AGT	28
GO:0071559	response to transforming growth factor beta	20/536	267/20536	2.59785e-05	0.000706711	0.000552148	COL4A2/ROCK1/FERMT2/PPM1A/COL1A2/LTBP1/EMILIN1/USP15/CLEC3B/ASPN/SDCBP/APPL1/LIMS1/CAV1/LRG1/FMOD/FBN1/LEMD3/DNM2/COL1A1	20
GO:0032459	regulation of protein oligomerization	8/536	47/20536	2.623e-05	0.000709175	0.000554073	GBA/CLU/BID/ALB/CRYAB/RACK1/SNX9/APOE	8
GO:0043254	regulation of protein-containing complex assembly	29/536	479/20536	2.65884e-05	0.000714482	0.00055822	GBA/PPM1A/ARF6/CLU/BID/TMOD1/ARPC1A/ADD3/SPTBN1/MAP1B/MECP2/ALB/CRYAB/RACK1/STXBP1/SAR1A/PTPN11/SPTAN1/MYO1C/SNX9/TWF1/BIN1/SAR1B/EML2/APOE/ARHGEF2/HRG/ADD1/DCTN1	29
GO:0003418	growth plate cartilage chondrocyte differentiation	6/536	24/20536	2.77196e-05	0.000737705	0.000576364	COL6A2/COL6A1/ANXA6/COL14A1/VWA1/COL6A3	6
GO:0051258	protein polymerization	22/536	313/20536	2.77874e-05	0.000737705	0.000576364	ARF6/GPX4/TMOD1/ARPC1A/ADD3/SPTBN1/MAP1B/MECP2/FGG/FGA/SPTAN1/VTN/MYO1C/SNX9/FGB/TWF1/BIN1/EML2/ADD1/TUBG1/CLASP2/DCTN1	22
GO:1902905	positive regulation of supramolecular fiber organization	18/536	226/20536	2.91443e-05	0.000769096	0.000600889	SERPINF2/DSTN/ARF6/CLU/ARPC1A/PPM1F/MAP1B/MECP2/CFL2/SYNPO/SWAP70/MYO1C/SNX9/BIN1/APOE/APOA1/DCTN1/S100A10	18
GO:0001952	regulation of cell-matrix adhesion	13/536	129/20536	3.36101e-05	0.000881664	0.000688838	ROCK1/SLK/DUSP3/PPM1F/CASK/UTRN/LIMS1/BST1/DAG1/ILK/HRG/CLASP2/S100A10	13
GO:0031032	actomyosin structure organization	17/536	209/20536	3.69899e-05	0.000964582	0.000753621	SERPINF2/MYH11/ROCK1/TMOD1/ARRB1/EPB41L2/PPM1F/CFL2/ITGB1/VPS4A/SORBS1/RTKN/ARAP1/MYO18A/APOA1/CLASP2/S100A10	17
GO:0045785	positive regulation of cell adhesion	29/536	488/20536	3.72772e-05	0.000966358	0.000755008	SERPINF2/FLOT1/ROCK1/TGM2/RSU1/EMILIN2/EMILIN1/PPM1F/STX4/UTRN/FGG/FGA/LIMS1/PTPN11/CAV1/AP3B1/AKT1/VTN/NID1/FGB/DAG1/ILK/DNM2/HRG/CD55/PTPN23/APOA1/ITGA6/S100A10	29
GO:0046165	alcohol biosynthetic process	16/536	189/20536	3.84328e-05	0.000990487	0.000773861	LSS/GBA/ACAA2/SOD1/CYB5R3/ERLIN2/QDPR/APOB/ACLY/IMPA1/ERLIN1/SPR/ACAT2/APOE/APOA4/APOA1	16
GO:0051260	protein homooligomerization	26/536	415/20536	3.9038e-05	0.00100024	0.000781477	GBA/FLOT1/SHMT1/ST13/TGM2/KCTD12/CLU/BID/EMILIN1/EHD4/LCN2/SPAG9/C9/EHD1/ANXA6/CRYAB/RACK1/ACAT1/CAV1/RIPK1/VWF/GLS/ALDH9A1/APOE/GLUL/CRYZ	26
GO:1900026	positive regulation of substrate adhesion-dependent cell spreading	7/536	37/20536	4.13896e-05	0.00105436	0.000823763	FGG/FGA/LIMS1/FGB/DNM2/APOA1/S100A10	7
GO:0150117	positive regulation of cell-substrate junction organization	6/536	26/20536	4.53569e-05	0.00114645	0.00089571	ROCK1/DUSP3/PPM1F/LIMS1/HRG/S100A10	6
GO:0033344	cholesterol efflux	9/536	65/20536	4.57907e-05	0.00114645	0.00089571	PLTP/APOB/PON1/LAMTOR1/APOE/APOC1/APOA4/APOA1/APOA2	9
GO:1903078	positive regulation of protein localization to plasma membrane	9/536	65/20536	4.57907e-05	0.00114645	0.00089571	KIF5B/ARF6/SPTBN1/STX4/RACK1/ITGB1/LGALS3/AKT1/SORBS1	9
GO:0006732	coenzyme metabolic process	20/536	278/20536	4.60451e-05	0.00114645	0.00089571	HSD17B8/SHMT1/PCCA/SUCLA2/CYB5R3/NAXD/QDPR/PC/QPRT/CYB5A/COQ7/ACLY/PDP1/PDPR/SPR/ACAT1/ACSL1/MRI1/HSD17B4/AKR1A1	20
GO:1990748	cellular detoxification	13/536	133/20536	4.6369e-05	0.00114802	0.000896942	SOD1/ESD/GPX4/NQO1/ALB/GSTM2/GSTM3/FBLN5/HP/APOE/ADH5/APOA4/AKR1A1	13
GO:0006892	post-Golgi vesicle-mediated transport	12/536	115/20536	4.75207e-05	0.00116997	0.000914085	NSF/LLGL1/LAMP1/SNAP23/CCDC22/SPTBN1/STX4/RACK1/SEC16A/RAB34/DNM2/EPS15	12
GO:0016236	macroautophagy	22/536	325/20536	4.89779e-05	0.00119914	0.000936882	GBA/PIP4K2A/TBC1D5/VPS36/TCIRG1/SNX5/RRAGC/BAG3/ATG3/VPS26B/ATP6V1H/LAMTOR1/VPS26A/LRSAM1/QSOX1/DCN/ATP6V0D1/VPS4A/AKT1/CAPNS1/EXOC7/PRKAG1	22
GO:0009167	purine ribonucleoside monophosphate metabolic process	7/536	38/20536	4.96036e-05	0.00120775	0.000943607	GMPR2/LHPP/ADSL/CASK/AK1/ADK/PFAS	7
GO:0046916	cellular transition metal ion homeostasis	12/536	116/20536	5.17708e-05	0.00125359	0.000979424	HMOX2/SOD1/FTH1/CCDC22/LCN2/CP/ACO1/ATP6V0D1/SCO1/SRI/TF/HPX	12
GO:0016482	cytosolic transport	15/536	174/20536	5.41305e-05	0.00129811	0.0010142	LAMP1/KIF5B/TBC1D5/MAPK1/HOOK3/SNX5/SPAG9/VPS26B/VPS26A/SNX1/WDR91/VPS29/PTPN23/DCTN1/EPS15	15
GO:0019218	regulation of steroid metabolic process	13/536	135/20536	5.41984e-05	0.00129811	0.0010142	LSS/SOD1/ERLIN2/APOB/ERLIN1/LAMTOR1/APOE/APOC1/APOA4/APOA1/APOA2/ACADVL/AGT	13
GO:0001954	positive regulation of cell-matrix adhesion	8/536	52/20536	5.599e-05	0.00131408	0.00102668	ROCK1/PPM1F/UTRN/LIMS1/DAG1/ILK/HRG/S100A10	8
GO:0009161	ribonucleoside monophosphate metabolic process	8/536	52/20536	5.599e-05	0.00131408	0.00102668	GMPR2/LHPP/ADSL/PRPS2/CASK/AK1/ADK/PFAS	8
GO:0030866	cortical actin cytoskeleton organization	8/536	52/20536	5.599e-05	0.00131408	0.00102668	ROCK1/LLGL1/ARF6/EPB41L2/STRIP1/EHD2/VPS4A/RTKN	8
GO:0030705	cytoskeleton-dependent intracellular transport	16/536	195/20536	5.6058e-05	0.00131408	0.00102668	SUN2/LAMP1/SOD1/SUN1/KIF5B/HOOK3/MAP1S/ACTR1A/BAG3/MAP1B/HSPB1/AP3M1/AP3B1/MYO1C/PURA/TUBA1C	16
GO:0048251	elastic fiber assembly	5/536	17/20536	5.67162e-05	0.00132248	0.00103324	TNXB/MYH11/THSD4/EMILIN1/FBLN5	5
GO:0009126	purine nucleoside monophosphate metabolic process	7/536	39/20536	5.91059e-05	0.00136377	0.0010655	GMPR2/LHPP/ADSL/CASK/AK1/ADK/PFAS	7
GO:0014037	Schwann cell differentiation	7/536	39/20536	5.91059e-05	0.00136377	0.0010655	SOD1/NDRG1/AKT1/GPC1/DAG1/LAMB2/ILK	7
GO:0043242	negative regulation of protein-containing complex disassembly	10/536	83/20536	5.94501e-05	0.00136457	0.00106613	TMOD1/ADD3/SPTBN1/MAP1B/SWAP70/SPTAN1/TWF1/ARHGEF2/ADD1/CLASP2	10
GO:0071560	cellular response to transforming growth factor beta stimulus	19/536	261/20536	6.05053e-05	0.00138159	0.00107943	COL4A2/FERMT2/PPM1A/COL1A2/LTBP1/EMILIN1/USP15/CLEC3B/ASPN/SDCBP/APPL1/LIMS1/CAV1/LRG1/FMOD/FBN1/LEMD3/DNM2/COL1A1	19
GO:0007009	plasma membrane organization	12/536	118/20536	6.12657e-05	0.00139174	0.00108736	FLOT1/SOD1/CLU/SPTBN1/ANXA6/EHD2/NDRG1/CAV1/AKT1/SNX9/BIN1/DNM2	12
GO:0042398	cellular modified amino acid biosynthetic process	8/536	53/20536	6.44543e-05	0.00145667	0.00113808	SHMT1/CNDP2/PLOD3/CKB/GCLM/HAGH/OPLAH/ALDH9A1	8
GO:0019216	regulation of lipid metabolic process	26/536	429/20536	6.76977e-05	0.00151444	0.00118322	LSS/SOD1/ERLIN2/ME1/APOB/F2/FABP3/PDP1/SERPINA3/ERLIN1/RACK1/PDPR/C3/LAMTOR1/CAV1/AKT1/ACSL1/SORBS1/WDR91/APOE/APOC1/APOA4/APOA1/APOA2/ACADVL/AGT	26
GO:0051656	establishment of organelle localization	26/536	429/20536	6.76977e-05	0.00151444	0.00118322	NSF/SERPINA1/SUN2/LLGL1/LAMP1/SUN1/KIF5B/HOOK3/SNAP23/MAP1S/ACTR1A/MAP1B/STXBP1/SAR1A/AP3M1/VPS4A/AP3B1/MYO1C/SEC16A/DCTN4/CTSC/SAR1B/DNM2/ARHGEF2/CLASP2/DCTN1	26
GO:1901617	organic hydroxy compound biosynthetic process	20/536	286/20536	6.83541e-05	0.0015214	0.00118866	LSS/GBA/ACAA2/SOD1/CYB5R3/ERLIN2/QDPR/PLTP/APOB/ACLY/IMPA1/OSBPL9/ERLIN1/APPL1/SPR/ACAT2/APOE/HSD17B4/APOA4/APOA1	20
GO:0051647	nucleus localization	6/536	28/20536	7.10016e-05	0.00157238	0.00122849	SUN2/SUN1/HOOK3/ACTR1A/DCTN4/BIN1	6
GO:0003414	chondrocyte morphogenesis involved in endochondral bone morphogenesis	5/536	18/20536	7.68499e-05	0.00167662	0.00130993	COL6A2/COL6A1/COL14A1/VWA1/COL6A3	5
GO:0003429	growth plate cartilage chondrocyte morphogenesis	5/536	18/20536	7.68499e-05	0.00167662	0.00130993	COL6A2/COL6A1/COL14A1/VWA1/COL6A3	5
GO:0090171	chondrocyte morphogenesis	5/536	18/20536	7.68499e-05	0.00167662	0.00130993	COL6A2/COL6A1/COL14A1/VWA1/COL6A3	5
GO:0006869	lipid transport	25/536	408/20536	7.8177e-05	0.00169717	0.00132599	PITPNB/LBP/RELCH/CLU/PLTP/APOB/PON1/FABP3/FABP4/OSBPL9/RBP4/APOH/LAMTOR1/PTPN11/CAV1/VPS4A/AKT1/ACSL1/CERT1/APOE/APOC1/APOA4/APOA1/APOA2/AGT	25
GO:0006639	acylglycerol metabolic process	13/536	140/20536	7.89853e-05	0.00169799	0.00132663	APOB/FABP3/FABP4/APOH/C3/PTPN11/CAV1/ACSL1/APOE/APOC1/APOA4/APOA1/APOA2	13
GO:0055076	transition metal ion homeostasis	13/536	140/20536	7.89853e-05	0.00169799	0.00132663	HMOX2/SOD1/FTH1/CCDC22/LCN2/BDH2/CP/ACO1/ATP6V0D1/SCO1/SRI/TF/HPX	13
GO:0006826	iron ion transport	10/536	86/20536	8.07143e-05	0.00172674	0.00134909	FTH1/TCIRG1/LCN2/CP/ATP6V1H/ATP6V0D1/TF/DNM2/HRG/HPX	10
GO:0030835	negative regulation of actin filament depolymerization	7/536	41/20536	8.25848e-05	0.00175822	0.00137368	TMOD1/ADD3/SPTBN1/SWAP70/SPTAN1/TWF1/ADD1	7
GO:0006081	cellular aldehyde metabolic process	9/536	70/20536	8.30071e-05	0.00175871	0.00137407	ESD/ALDH1A1/ALDH4A1/TALDO1/HAGH/ALDH9A1/ADH5/AKR1A1/AKR7A2	9
GO:0006638	neutral lipid metabolic process	13/536	141/20536	8.49763e-05	0.00179182	0.00139994	APOB/FABP3/FABP4/APOH/C3/PTPN11/CAV1/ACSL1/APOE/APOC1/APOA4/APOA1/APOA2	13
GO:0006888	endoplasmic reticulum to Golgi vesicle-mediated transport	17/536	225/20536	9.2829e-05	0.00194808	0.00152202	NSF/SERPINA1/F2/ACTR1A/SPTBN1/DCTN3/SAR1A/F9/SPTAN1/SEC16A/DCTN4/CTSC/SAR1B/CD55/PROS1/DYNC1I2/DCTN1	17
GO:0042180	cellular ketone metabolic process	19/536	270/20536	9.49894e-05	0.00198397	0.00155006	ERLIN2/COMT/COQ7/FABP3/PDP1/ERLIN1/NQO1/PDPR/PSMB4/HAGH/CAV1/AKT1/PSMD14/APOC1/APOA4/ATP2B4/ACADVL/AKR1A1/AKR7A2	19
GO:0032386	regulation of intracellular transport	24/536	390/20536	0.000101272	0.00210521	0.00164479	PCNT/LAMP1/YWHAB/YWHAH/KIF5B/PPM1A/MAPK1/BID/GDI1/NUTF2/BAG3/MAP1B/EHD1/CRYAB/EHD2/EMD/STXBP1/SAR1A/YWHAG/PTPN11/MYO1C/SEC16A/SAR1B/PTPN23	24
GO:0003422	growth plate cartilage morphogenesis	5/536	19/20536	0.000102066	0.00211176	0.0016499	COL6A2/COL6A1/COL14A1/VWA1/COL6A3	5
GO:0003413	chondrocyte differentiation involved in endochondral bone morphogenesis	6/536	30/20536	0.000107056	0.00219972	0.00171862	COL6A2/COL6A1/ANXA6/COL14A1/VWA1/COL6A3	6
GO:0002460	adaptive immune response based on somatic recombination of immune receptors built from immunoglobulin superfamily domains	23/536	367/20536	0.000107315	0.00219972	0.00171862	C2/C4B/IGLL5/CLU/TCIRG1/C7/STX7/C9/C5/C8G/C3/SWAP70/C4BPA/C8B/CTSC/C6/SERPING1/CFI/C8A/CD55/HPX/C1QC/C1QB	23
GO:0097191	extrinsic apoptotic signaling pathway	18/536	250/20536	0.000107996	0.00220342	0.00172152	BID/NDUFA13/RBCK1/LCN2/BAG3/APPL1/STX4/GCLM/FGG/FGA/LGALS3/CAV1/AKT1/RIPK1/FGB/ARHGEF2/AGT/ITGA6	18
GO:0090316	positive regulation of intracellular protein transport	15/536	185/20536	0.000108549	0.00220449	0.00172236	PCNT/YWHAB/YWHAH/KIF5B/PPM1A/MAPK1/BID/NUTF2/BAG3/EMD/SAR1A/YWHAG/MYO1C/SEC16A/SAR1B	15
GO:0030865	cortical cytoskeleton organization	8/536	57/20536	0.000109679	0.00221722	0.0017323	ROCK1/LLGL1/ARF6/EPB41L2/STRIP1/EHD2/VPS4A/RTKN	8
GO:0006721	terpenoid metabolic process	13/536	145/20536	0.000113047	0.00227487	0.00177734	LSS/TTR/ALDH1A1/APOB/RBP4/GPC1/SCPEP1/APOE/ADH5/APOA4/APOA1/APOA2/HSPG2	13
GO:0032535	regulation of cellular component size	24/536	393/20536	0.000113854	0.00228071	0.0017819	DSTN/SPART/ARF6/DPYSL2/TMOD1/GDI1/ARPC1A/RTN4/ADD3/SPTBN1/MAP1B/CFL2/SWAP70/ARHGAP35/SPTAN1/AKT1/MYO1C/SNX9/TWF1/BIN1/ILK/APOE/DNM2/ADD1	24
GO:0006900	vesicle budding from membrane	11/536	108/20536	0.000121523	0.00242332	0.00189332	NSF/SERPINA1/SAR1A/VPS4A/AP3B1/SEC16A/CTSC/SAR1B/DNM2/MYO18A/S100A10	11
GO:0001523	retinoid metabolic process	12/536	127/20536	0.000124955	0.00248053	0.00193802	TTR/ALDH1A1/APOB/RBP4/GPC1/SCPEP1/APOE/ADH5/APOA4/APOA1/APOA2/HSPG2	12
GO:0043624	cellular protein complex disassembly	17/536	231/20536	0.000127905	0.0025277	0.00197488	NSF/DSTN/TMOD1/MAP1S/ASPH/ADD3/SPTBN1/MAP1B/CFL2/SWAP70/SPTAN1/VPS4A/TWF1/ARHGEF2/ADD1/CLASP2/NES	17
GO:0014044	Schwann cell development	6/536	31/20536	0.000129844	0.00254078	0.00198509	SOD1/NDRG1/AKT1/DAG1/LAMB2/ILK	6
GO:0008064	regulation of actin polymerization or depolymerization	15/536	188/20536	0.000129898	0.00254078	0.00198509	DSTN/ARF6/TMOD1/ARPC1A/ADD3/SPTBN1/CFL2/SWAP70/ARHGAP35/SPTAN1/MYO1C/SNX9/TWF1/BIN1/ADD1	15
GO:0033539	fatty acid beta-oxidation using acyl-CoA dehydrogenase	4/536	11/20536	0.000130873	0.00254078	0.00198509	ETFB/ACADS/ETFDH/ACADVL	4
GO:0046185	aldehyde catabolic process	4/536	11/20536	0.000130873	0.00254078	0.00198509	ESD/HAGH/ADH5/AKR1A1	4
GO:0000096	sulfur amino acid metabolic process	7/536	44/20536	0.000131569	0.00254309	0.0019869	BLMH/COMT/MMUT/MPST/PCYOX1/GCLM/MRI1	7
GO:0019184	nonribosomal peptide biosynthetic process	5/536	20/20536	0.00013318	0.00256299	0.00200244	CNDP2/BDH2/GCLM/HAGH/OPLAH	5
GO:0030832	regulation of actin filament length	15/536	189/20536	0.000137783	0.00264003	0.00206264	DSTN/ARF6/TMOD1/ARPC1A/ADD3/SPTBN1/CFL2/SWAP70/ARHGAP35/SPTAN1/MYO1C/SNX9/TWF1/BIN1/ADD1	15
GO:0097237	cellular response to toxic substance	19/536	278/20536	0.000139177	0.00265522	0.0020745	SOD1/ESD/GPX4/LCN2/PPP5C/NQO1/ALB/GSTM2/RACK1/GSTM3/FBLN5/ADIRF/RIPK1/HP/APOE/DNM2/ADH5/APOA4/AKR1A1	19
GO:0006749	glutathione metabolic process	8/536	59/20536	0.000140622	0.00267122	0.002087	SOD1/CNDP2/GPX4/GCLM/GSTM2/HAGH/GSTM3/OPLAH	8
GO:0006936	muscle contraction	23/536	375/20536	0.00014755	0.00279078	0.00218042	MYH11/ROCK1/SOD1/TMOD1/ITGA1/ASPH/VCL/GSTM2/UTRN/ANXA6/CRYAB/SNTB1/EMD/RAP1GDS1/CAV1/SORBS1/BIN1/SRI/CERT1/CAMK2D/ATP2B4/AGT/DES	23
GO:0097006	regulation of plasma lipoprotein particle levels	11/536	111/20536	0.000155418	0.00292703	0.00228687	PLTP/APOB/ALB/EHD1/AP2S1/APOE/APOC1/APOA4/APOA1/APOA2/AGT	11
GO:1901184	regulation of ERBB signaling pathway	10/536	93/20536	0.000156536	0.00293556	0.00229353	SNX5/ITGA1/DUSP3/RTN4/EPN1/AKT1/PTPN12/ARAP1/AGT/EPS15	10
GO:0009123	nucleoside monophosphate metabolic process	9/536	76/20536	0.000158364	0.00295724	0.00231047	SHMT1/GMPR2/LHPP/ADSL/PRPS2/CASK/AK1/ADK/PFAS	9
GO:0032368	regulation of lipid transport	12/536	131/20536	0.000167841	0.00312098	0.0024384	PLTP/PON1/FABP3/LAMTOR1/PTPN11/AKT1/APOE/APOC1/APOA4/APOA1/APOA2/AGT	12
GO:0002449	lymphocyte mediated immunity	26/536	455/20536	0.000174376	0.00321261	0.00250999	C2/C4B/IGLL5/LAMP1/CLU/TCIRG1/C7/STX7/C9/C5/C8G/TUBB4B/C3/SWAP70/C4BPA/C8B/CTSC/C6/SERPING1/CADM1/CFI/C8A/CD55/HPX/C1QC/C1QB	26
GO:2001236	regulation of extrinsic apoptotic signaling pathway	14/536	172/20536	0.000175243	0.00321261	0.00250999	BID/RBCK1/STX4/GCLM/FGG/FGA/LGALS3/CAV1/AKT1/RIPK1/FGB/ARHGEF2/AGT/ITGA6	14
GO:1903532	positive regulation of secretion by cell	27/536	481/20536	0.000175683	0.00321261	0.00250999	DHX36/LAMP1/KIF5B/ARF6/ARRB1/RBP4/SDCBP/C5/SPTBN1/AKAP12/STX4/FGG/FGA/ORM2/STXBP1/PTPN11/VPS4A/ORM1/GLUD1/FGB/CADM1/SRI/GLUL/MYO18A/PTPN23/CLASP2/AGT	27
GO:0060351	cartilage development involved in endochondral bone morphogenesis	7/536	46/20536	0.000175684	0.00321261	0.00250999	COL6A2/COL6A1/ANXA6/COL14A1/COL1A1/VWA1/COL6A3	7
GO:0048259	regulation of receptor-mediated endocytosis	11/536	113/20536	0.000182218	0.00331833	0.00259259	FLOT1/ARF6/TBC1D5/CLU/ARRB1/SDCBP/C3/VTN/APOC1/TF/DNM2	11
GO:0042311	vasodilation	6/536	33/20536	0.000186871	0.00338905	0.00264784	SOD1/ITGA1/PLOD3/APOE/KNG1/AGT	6
GO:0001667	ameboidal-type cell migration	27/536	483/20536	0.000187819	0.00339228	0.00265037	ARF6/LAMA5/RTN4/GLIPR2/PPM1F/APPL1/MECP2/AKAP12/APOH/ANXA6/AGO2/HSPB1/ITGB1/PTPN11/DCN/AKT1/KANK2/ILK/APOE/PECAM1/HRG/GLUL/PTPN23/APOA1/CLASP2/AGT/TNS1	27
GO:0002921	negative regulation of humoral immune response	4/536	12/20536	0.000192264	0.0034304	0.00268015	A2M/C4BPA/SERPING1/CD55	4
GO:0034372	very-low-density lipoprotein particle remodeling	4/536	12/20536	0.000192264	0.0034304	0.00268015	APOE/APOA4/APOA1/APOA2	4
GO:0042340	keratan sulfate catabolic process	4/536	12/20536	0.000192264	0.0034304	0.00268015	OGN/LUM/PRELP/FMOD	4
GO:0016101	diterpenoid metabolic process	12/536	133/20536	0.000193627	0.00344079	0.00268826	TTR/ALDH1A1/APOB/RBP4/GPC1/SCPEP1/APOE/ADH5/APOA4/APOA1/APOA2/HSPG2	12
GO:0090287	regulation of cellular response to growth factor stimulus	20/536	310/20536	0.000203069	0.00359407	0.00280802	SPART/PPM1A/NPTN/LTBP1/EMILIN1/ASPN/SDCBP/CASK/CAV1/DCN/LRG1/VTN/MYO1C/GPC1/FBN1/ILK/LEMD3/DNM2/HRG/AGT	20
GO:0010038	response to metal ion	23/536	384/20536	0.000208341	0.00367263	0.0028694	SOD1/MAOB/MAPK1/QDPR/TCIRG1/GDI1/CYB5A/FABP4/PPP5C/NQO1/FGG/FGA/NDRG1/ACO1/ANXA5/CAV1/AKT1/FGB/STIM1/TF/CAMK2D/ADD1/S100A16	23
GO:0090288	negative regulation of cellular response to growth factor stimulus	14/536	175/20536	0.00020994	0.00368609	0.00287991	SPART/PPM1A/LTBP1/EMILIN1/ASPN/CASK/CAV1/DCN/GPC1/FBN1/LEMD3/DNM2/HRG/AGT	14
GO:1990000	amyloid fibril formation	5/536	22/20536	0.000216654	0.00378887	0.00296022	CLU/FKBP1A/CRYAB/RIPK1/APOE	5
GO:0019217	regulation of fatty acid metabolic process	10/536	97/20536	0.000222075	0.00381501	0.00298064	ERLIN2/FABP3/PDP1/ERLIN1/PDPR/CAV1/AKT1/APOC1/APOA4/ACADVL	10
GO:0045185	maintenance of protein location	10/536	97/20536	0.000222075	0.00381501	0.00298064	SUN2/YWHAB/SUN1/LTBP1/CCDC22/CAV1/AKT1/TWF1/FBN1/SRI	10
GO:0006997	nucleus organization	12/536	135/20536	0.000222719	0.00381501	0.00298064	SUN2/SUN1/PITPNB/PPP2R2A/RTN4/EMD/NEK9/VPS4A/BIN1/LEMD3/TOR1AIP1/DCTN1	12
GO:0032374	regulation of cholesterol transport	8/536	63/20536	0.000224209	0.00381501	0.00298064	PLTP/PON1/LAMTOR1/APOE/APOC1/APOA4/APOA1/APOA2	8
GO:0051893	regulation of focal adhesion assembly	8/536	63/20536	0.000224209	0.00381501	0.00298064	ROCK1/SLK/DUSP3/PPM1F/LIMS1/HRG/CLASP2/S100A10	8
GO:0090109	regulation of cell-substrate junction assembly	8/536	63/20536	0.000224209	0.00381501	0.00298064	ROCK1/SLK/DUSP3/PPM1F/LIMS1/HRG/CLASP2/S100A10	8
GO:0150116	regulation of cell-substrate junction organization	8/536	63/20536	0.000224209	0.00381501	0.00298064	ROCK1/SLK/DUSP3/PPM1F/LIMS1/HRG/CLASP2/S100A10	8
GO:0072521	purine-containing compound metabolic process	27/536	490/20536	0.000236384	0.00400671	0.00313042	HSD17B8/SHMT1/SUCLA2/GMPR2/TTR/PRPSAP2/ACLY/PDP1/ADSL/PRPS2/PGM1/CASK/PDPR/AK1/MACROD1/ACAT1/ADK/ENO2/ACSL1/PFAS/NME3/ALDOC/HSD17B4/NT5C/ABHD14B/PRKAG1/GALK1	27
GO:0015850	organic hydroxy compound transport	19/536	290/20536	0.000239291	0.00404044	0.00315677	MAOB/RELCH/CLU/PLTP/APOB/PON1/OSBPL9/RBP4/MECP2/LAMTOR1/PTPN11/CAV1/VPS4A/APOE/APOC1/APOA4/APOA1/APOA2/AGT	19
GO:0006694	steroid biosynthetic process	16/536	221/20536	0.000241188	0.00405693	0.00316965	LSS/HSD17B8/ACAA2/SOD1/CYB5R3/ERLIN2/APOB/ACLY/OSBPL9/ERLIN1/ACAT2/HSD17B11/APOE/HSD17B4/APOA4/APOA1	16
GO:0032371	regulation of sterol transport	8/536	64/20536	0.000250471	0.00418267	0.00326789	PLTP/PON1/LAMTOR1/APOE/APOC1/APOA4/APOA1/APOA2	8
GO:0072593	reactive oxygen species metabolic process	20/536	315/20536	0.000250561	0.00418267	0.00326789	DDAH2/SOD1/MAOB/CLU/NDUFA13/COQ7/F2/NQO1/CRYAB/SPR/FBLN5/CAV1/BST1/AKT1/RIPK1/HP/DNM2/APOA4/ATP2B4/AGT	20
GO:0010565	regulation of cellular ketone metabolic process	15/536	200/20536	0.000256006	0.00425743	0.0033263	ERLIN2/COMT/FABP3/PDP1/ERLIN1/NQO1/PDPR/PSMB4/CAV1/AKT1/PSMD14/APOC1/APOA4/ATP2B4/ACADVL	15
GO:0003417	growth plate cartilage development	6/536	35/20536	0.000262026	0.00431795	0.00337359	COL6A2/COL6A1/ANXA6/COL14A1/VWA1/COL6A3	6
GO:0019433	triglyceride catabolic process	6/536	35/20536	0.000262026	0.00431795	0.00337359	APOB/FABP3/FABP4/APOE/APOA4/APOA1	6
GO:0046461	neutral lipid catabolic process	7/536	49/20536	0.000263565	0.00431795	0.00337359	APOB/FABP3/FABP4/APOE/APOA4/APOA1/APOA2	7
GO:0046464	acylglycerol catabolic process	7/536	49/20536	0.000263565	0.00431795	0.00337359	APOB/FABP3/FABP4/APOE/APOA4/APOA1/APOA2	7
GO:0098754	detoxification	13/536	158/20536	0.000266215	0.00434522	0.00339489	SOD1/ESD/GPX4/NQO1/ALB/GSTM2/GSTM3/FBLN5/HP/APOE/ADH5/APOA4/AKR1A1	13
GO:0007409	axonogenesis	27/536	494/20536	0.000268881	0.00435889	0.00340557	FLOT1/LLGL1/SPART/MAPK1/DPYSL2/KIF13B/GDI1/MAP1S/NPTN/RTN4/PLXNB2/VCL/SPTBN1/MAP1B/STXBP1/ARHGAP35/ITGB1/PTPN11/SPTAN1/GPC1/DAG1/NCAM1/LAMB2/ILK/APOE/DNM2/S100A6	27
GO:0000715	nucleotide-excision repair, DNA damage recognition	5/536	23/20536	0.000270932	0.00435889	0.00340557	RAD23B/COPS4/COPS6/XPC/GPS1	5
GO:0006541	glutamine metabolic process	5/536	23/20536	0.000270932	0.00435889	0.00340557	MECP2/GLUD1/PFAS/GLS/GLUL	5
GO:0034374	low-density lipoprotein particle remodeling	4/536	13/20536	0.000271998	0.00435889	0.00340557	APOB/APOE/APOA2/AGT	4
GO:0042178	xenobiotic catabolic process	4/536	13/20536	0.000271998	0.00435889	0.00340557	GSTM2/GSTM3/ACSL1/CRYZ	4
GO:0008154	actin polymerization or depolymerization	16/536	224/20536	0.000280773	0.00448322	0.00350271	DSTN/ARF6/CAP2/TMOD1/ARPC1A/ADD3/SPTBN1/CFL2/SWAP70/ARHGAP35/SPTAN1/MYO1C/SNX9/TWF1/BIN1/ADD1	16
GO:0051291	protein heterooligomerization	12/536	139/20536	0.000292188	0.00464864	0.00363195	HSD17B8/COL6A2/YWHAB/COL6A1/COL1A2/PPP5C/LIMS1/RIPK1/ILK/COL1A1/GNB1/S100A10	12
GO:0034377	plasma lipoprotein particle assembly	6/536	36/20536	0.000307566	0.00487063	0.00380539	APOB/APOE/APOC1/APOA4/APOA1/APOA2	6
GO:0098876	vesicle-mediated transport to the plasma membrane	10/536	101/20536	0.000309221	0.00487063	0.00380539	NSF/LLGL1/CCDC22/SPTBN1/RACK1/VPS26A/SEC16A/RAB34/DNM2/VPS29	10
GO:0051651	maintenance of location in cell	16/536	226/20536	0.000310183	0.00487063	0.00380539	SUN2/SUN1/FTH1/FKBP1A/F2/LCN2/ALB/GSTM2/ANXA6/ANXA5/CAV1/AKT1/TWF1/SRI/APOE/CAMK2D	16
GO:0006893	Golgi to plasma membrane transport	8/536	66/20536	0.000310562	0.00487063	0.00380539	NSF/LLGL1/CCDC22/SPTBN1/RACK1/SEC16A/RAB34/DNM2	8
GO:0010769	regulation of cell morphogenesis involved in differentiation	20/536	321/20536	0.000320181	0.00500367	0.00390933	DHX36/SPART/YWHAH/DPYSL2/KIF13B/GDI1/RTN4/PLXNB2/MAP1B/ADAM10/FGG/FGA/LIMS1/ARHGAP35/FGB/ILK/APOE/DNM2/APOA1/S100A10	20
GO:0051495	positive regulation of cytoskeleton organization	17/536	250/20536	0.000326512	0.00508458	0.00397255	SERPINF2/DSTN/ARF6/ARPC1A/PPM1F/MAP1B/MECP2/CFL2/SYNPO/SWAP70/MYO1C/SNX9/BIN1/APOA1/DCTN1/NES/S100A10	17
GO:0003433	chondrocyte development involved in endochondral bone morphogenesis	5/536	24/20536	0.000334935	0.00516179	0.00403287	COL6A2/COL6A1/COL14A1/VWA1/COL6A3	5
GO:0007097	nuclear migration	5/536	24/20536	0.000334935	0.00516179	0.00403287	SUN2/SUN1/HOOK3/ACTR1A/DCTN4	5
GO:0090277	positive regulation of peptide hormone secretion	10/536	102/20536	0.000334984	0.00516179	0.00403287	KIF5B/ARRB1/RBP4/STX4/FGG/FGA/GLUD1/FGB/SRI/GLUL	10
GO:0042133	neurotransmitter metabolic process	14/536	184/20536	0.000351736	0.00540104	0.0042198	DDAH2/SHMT1/MAOB/CLU/COMT/NQO1/SPR/HNMT/CAV1/AKT1/ALDH9A1/DNM2/ATP2B4/AGT	14
GO:0051341	regulation of oxidoreductase activity	11/536	122/20536	0.000356535	0.00545574	0.00426253	DDAH2/AOC3/PDP1/SPR/CAV1/AKT1/HP/APOE/DNM2/ATP2B4/AGT	11
GO:0006536	glutamate metabolic process	6/536	37/20536	0.000359084	0.00545684	0.00426339	ALDH4A1/OAT/GCLM/GLUD1/GLS/GLUL	6
GO:0045940	positive regulation of steroid metabolic process	6/536	37/20536	0.000359084	0.00545684	0.00426339	APOE/APOC1/APOA4/APOA1/APOA2/AGT	6
GO:0061640	cytoskeleton-dependent cytokinesis	10/536	103/20536	0.000362512	0.00549	0.0042893	ROCK1/SPTBN1/SEPTIN6/SNX18/SEPTIN10/DCTN3/USP8/VPS4A/SNX9/RTKN	10
GO:0050667	homocysteine metabolic process	4/536	14/20536	0.000372965	0.00560975	0.00438286	BLMH/COMT/MMUT/MPST	4
GO:0072350	tricarboxylic acid metabolic process	4/536	14/20536	0.000372965	0.00560975	0.00438286	ACLY/ACO2/ACO1/GLUD1	4
GO:0006720	isoprenoid metabolic process	13/536	164/20536	0.000382452	0.00573288	0.00447906	LSS/TTR/ALDH1A1/APOB/RBP4/GPC1/SCPEP1/APOE/ADH5/APOA4/APOA1/APOA2/HSPG2	13
GO:0042632	cholesterol homeostasis	10/536	104/20536	0.000391899	0.00585457	0.00457414	APOB/FABP3/FABP4/EHD1/LAMTOR1/CAV1/APOE/APOA4/APOA1/APOA2	10
GO:0038127	ERBB signaling pathway	12/536	144/20536	0.000404129	0.00601688	0.00470094	MAPK1/SNX5/ITGA1/DUSP3/RTN4/EPN1/PTPN11/AKT1/PTPN12/ARAP1/AGT/EPS15	12
GO:0042058	regulation of epidermal growth factor receptor signaling pathway	9/536	86/20536	0.000406185	0.00602713	0.00470895	SNX5/ITGA1/DUSP3/EPN1/AKT1/PTPN12/ARAP1/AGT/EPS15	9
GO:0051894	positive regulation of focal adhesion assembly	5/536	25/20536	0.00040975	0.00604055	0.00471944	ROCK1/PPM1F/LIMS1/HRG/S100A10	5
GO:0045333	cellular respiration	15/536	209/20536	0.000409831	0.00604055	0.00471944	NDUFV2/SUCLA2/NDUFA4/BID/NDUFA13/ADSL/ACO2/ETFB/MECP2/NDUFS7/ACO1/SDHA/NDUFA7/ETFDH/NDUFA10	15
GO:0051693	actin filament capping	6/536	38/20536	0.000417111	0.00612737	0.00478727	TMOD1/ADD3/SPTBN1/SPTAN1/TWF1/ADD1	6
GO:1901607	alpha-amino acid biosynthetic process	8/536	69/20536	0.000422305	0.00617625	0.00482546	SHMT1/OAT/PLOD3/GLUD1/GLS/MRI1/GLUL/ATP2B4	8
GO:0055092	sterol homeostasis	10/536	105/20536	0.000423242	0.00617625	0.00482546	APOB/FABP3/FABP4/EHD1/LAMTOR1/CAV1/APOE/APOA4/APOA1/APOA2	10
GO:0051017	actin filament bundle assembly	13/536	166/20536	0.000429729	0.00625022	0.00488325	SERPINF2/ROCK1/ARRB1/ADD3/PPM1F/SYNPO/SWAP70/SORBS1/ARAP1/ADD1/APOA1/CLASP2/S100A10	13
GO:0007179	transforming growth factor beta receptor signaling pathway	15/536	211/20536	0.000453137	0.00654746	0.00511548	FERMT2/PPM1A/COL1A2/LTBP1/EMILIN1/USP15/ASPN/SDCBP/APPL1/CAV1/LRG1/FMOD/FBN1/LEMD3/DNM2	15
GO:0046890	regulation of lipid biosynthetic process	15/536	211/20536	0.000453137	0.00654746	0.00511548	LSS/SOD1/ERLIN2/APOB/FABP3/ERLIN1/RACK1/C3/AKT1/SORBS1/APOE/APOC1/APOA4/APOA1/ACADVL	15
GO:0010970	transport along microtubule	13/536	167/20536	0.00045517	0.00655533	0.00512164	SUN2/LAMP1/SOD1/SUN1/KIF5B/MAP1S/ACTR1A/BAG3/MAP1B/HSPB1/AP3M1/AP3B1/PURA	13
GO:0046503	glycerolipid catabolic process	8/536	70/20536	0.000466086	0.00669068	0.00522738	APOB/FABP3/FABP4/APOE/APOC1/APOA4/APOA1/APOA2	8
GO:0048260	positive regulation of receptor-mediated endocytosis	7/536	54/20536	0.000485711	0.00692728	0.00541223	TBC1D5/CLU/ARRB1/C3/VTN/TF/DNM2	7
GO:1900024	regulation of substrate adhesion-dependent cell spreading	7/536	54/20536	0.000485711	0.00692728	0.00541223	FGG/FGA/LIMS1/FGB/DNM2/APOA1/S100A10	7
GO:0043691	reverse cholesterol transport	5/536	26/20536	0.000496511	0.00703618	0.00549732	CLU/APOE/APOA4/APOA1/APOA2	5
GO:0150146	cell junction disassembly	4/536	15/20536	0.000498137	0.00703618	0.00549732	DUSP3/C3/C1QC/C1QB	4
GO:1902430	negative regulation of amyloid-beta formation	4/536	15/20536	0.000498137	0.00703618	0.00549732	ROCK1/CLU/BIN1/APOE	4
GO:0072384	organelle transport along microtubule	9/536	89/20536	0.00052409	0.00737912	0.00576526	SUN2/LAMP1/SUN1/KIF5B/MAP1S/ACTR1A/MAP1B/AP3M1/AP3B1	9
GO:1901293	nucleoside phosphate biosynthetic process	19/536	309/20536	0.000526581	0.00739058	0.0057742	HSD17B8/SHMT1/NAXD/MAPK1/PRPSAP2/QPRT/ME1/ACLY/LHPP/PDP1/ADSL/PRPS2/PDPR/AK1/ACAT1/ADK/ACSL1/PFAS/NME3	19
GO:0050714	positive regulation of protein secretion	20/536	334/20536	0.000531239	0.00743229	0.0058068	DHX36/KIF5B/ARF6/ARRB1/RBP4/C5/SPTBN1/AKAP12/STX4/FGG/FGA/ORM2/ORM1/GLUD1/FGB/CADM1/SRI/GLUL/MYO18A/PTPN23	20
GO:0000086	G2/M transition of mitotic cell cycle	18/536	285/20536	0.000535071	0.0074622	0.00583017	PRKAR2B/PCNT/PPP2R2A/ACTR1A/MECP2/FHL1/TUBB4B/PSMB4/DCTN3/YWHAG/VPS4A/PSMD14/HSPA2/DNM2/DYNC1I2/TUBG1/DCTN1/NES	18
GO:0061572	actin filament bundle organization	13/536	170/20536	0.000539287	0.00749728	0.00585757	SERPINF2/ROCK1/ARRB1/ADD3/PPM1F/SYNPO/SWAP70/SORBS1/ARAP1/ADD1/APOA1/CLASP2/S100A10	13
GO:0030194	positive regulation of blood coagulation	5/536	27/20536	0.000596391	0.00823917	0.0064372	SERPINF2/F2/APOH/PLG/HRG	5
GO:1900048	positive regulation of hemostasis	5/536	27/20536	0.000596391	0.00823917	0.0064372	SERPINF2/F2/APOH/PLG/HRG	5
GO:0022406	membrane docking	14/536	194/20536	0.00059849	0.00824232	0.00643967	NSF/PRKAR2B/ROCK1/PCNT/STX7/ACTR1A/STX4/TUBB4B/STXBP1/DCTN3/YWHAG/DYNC1I2/TUBG1/DCTN1	14
GO:0033157	regulation of intracellular protein transport	17/536	264/20536	0.000608697	0.00835679	0.0065291	PCNT/YWHAB/YWHAH/KIF5B/PPM1A/MAPK1/BID/GDI1/NUTF2/BAG3/EMD/SAR1A/YWHAG/PTPN11/MYO1C/SEC16A/SAR1B	17
GO:0022904	respiratory electron transport chain	11/536	130/20536	0.000612889	0.0083882	0.00655364	NDUFV2/NDUFA4/BID/NDUFA13/ETFB/MECP2/NDUFS7/SDHA/NDUFA7/ETFDH/NDUFA10	11
GO:0000281	mitotic cytokinesis	8/536	73/20536	0.000619961	0.00845873	0.00660874	ROCK1/SPTBN1/SEPTIN6/SNX18/USP8/VPS4A/SNX9/RTKN	8
GO:0006778	porphyrin-containing compound metabolic process	6/536	41/20536	0.000635912	0.00864958	0.00675785	HMOX2/SUCLA2/BLVRA/AMBP/BDH2/HPX	6
GO:0008228	opsonization	4/536	16/20536	0.000650546	0.00876744	0.00684994	C4B/LBP/C4BPA/MYO18A	4
GO:0035970	peptidyl-threonine dephosphorylation	4/536	16/20536	0.000650546	0.00876744	0.00684994	PPM1A/PDP1/PPP5C/PPM1F	4
GO:1901201	regulation of extracellular matrix assembly	4/536	16/20536	0.000650546	0.00876744	0.00684994	EMILIN1/DAG1/CLASP2/AGT	4
GO:0051494	negative regulation of cytoskeleton organization	12/536	152/20536	0.00065769	0.00883671	0.00690406	TMOD1/ADD3/SPTBN1/MAP1B/SWAP70/SPTAN1/TWF1/EML2/ARHGEF2/ARAP1/ADD1/CLASP2	12
GO:2000377	regulation of reactive oxygen species metabolic process	15/536	219/20536	0.00066778	0.008945	0.00698866	DDAH2/SOD1/CLU/COQ7/F2/CRYAB/FBLN5/CAV1/BST1/AKT1/RIPK1/HP/DNM2/ATP2B4/AGT	15
GO:0003012	muscle system process	26/536	498/20536	0.000688537	0.0091951	0.00718406	MYH11/ROCK1/SOD1/TMOD1/ITGA1/ASPH/VCL/GSTM2/UTRN/ANXA6/CRYAB/SNTB1/EMD/SORBS2/RAP1GDS1/CAV1/TWF1/SORBS1/BIN1/DAG1/SRI/CERT1/CAMK2D/ATP2B4/AGT/DES	26
GO:0042136	neurotransmitter biosynthetic process	11/536	132/20536	0.000696716	0.00924827	0.00722561	DDAH2/SHMT1/CLU/NQO1/SPR/CAV1/AKT1/ALDH9A1/DNM2/ATP2B4/AGT	11
GO:1901657	glycosyl compound metabolic process	11/536	132/20536	0.000696716	0.00924827	0.00722561	GBA/GMPR2/PRPSAP2/PRPS2/CASK/MACROD1/ADK/NME3/NT5C/AKR1A1/AKR7A2	11
GO:0045807	positive regulation of endocytosis	10/536	112/20536	0.000706234	0.00932036	0.00728193	FLOT1/TBC1D5/CLU/ARRB1/APPL1/C3/VTN/APOE/TF/DNM2	10
GO:0022011	myelination in peripheral nervous system	5/536	28/20536	0.000710606	0.00932036	0.00728193	SOD1/NDRG1/AKT1/DAG1/ILK	5
GO:0032292	peripheral nervous system axon ensheathment	5/536	28/20536	0.000710606	0.00932036	0.00728193	SOD1/NDRG1/AKT1/DAG1/ILK	5
GO:0050820	positive regulation of coagulation	5/536	28/20536	0.000710606	0.00932036	0.00728193	SERPINF2/F2/APOH/PLG/HRG	5
GO:0050766	positive regulation of phagocytosis	9/536	93/20536	0.00072357	0.00946223	0.00739278	C2/C4B/SOD1/C3/DNM2/AHSG/MYO18A/APOA1/APOA2	9
GO:0046887	positive regulation of hormone secretion	11/536	133/20536	0.000742076	0.00967553	0.00755943	KIF5B/ARRB1/RBP4/STX4/FGG/FGA/PTPN11/GLUD1/FGB/SRI/GLUL	11
GO:0006470	protein dephosphorylation	21/536	369/20536	0.000752991	0.00978889	0.00764799	GBA/ROCK1/YWHAB/PPM1A/PPP4R1/PPP2R2A/FKBP1A/ITGA1/LHPP/DUSP3/PDP1/PPP5C/PPM1F/SHOC2/SWAP70/PTPN11/LGALS3/PTPN12/DUSP23/SSH3/PTPN23	21
GO:0072522	purine-containing compound biosynthetic process	15/536	222/20536	0.000768021	0.0099549	0.0077777	HSD17B8/SHMT1/GMPR2/PRPSAP2/ACLY/PDP1/ADSL/PRPS2/PDPR/AK1/ACAT1/ADK/ACSL1/PFAS/NME3	15
GO:0006809	nitric oxide biosynthetic process	9/536	94/20536	0.000782061	0.0101072	0.00789665	DDAH2/CLU/NQO1/SPR/CAV1/AKT1/DNM2/ATP2B4/AGT	9
GO:0009896	positive regulation of catabolic process	25/536	476/20536	0.000796713	0.0102664	0.00802107	DHX36/GBA/NSF/ROCK1/PIP4K2A/CLU/NDUFA13/CCDC22/BAG3/FTO/BAG2/RACK1/AGO2/RAD23A/LRSAM1/SNX1/CAV1/DCN/C4BPA/AKT1/SNX9/CTSC/APOE/APOA4/APOA2	25
GO:0003416	endochondral bone growth	6/536	43/20536	0.000825087	0.010601	0.00828252	COL6A2/COL6A1/ANXA6/COL14A1/VWA1/COL6A3	6
GO:0010875	positive regulation of cholesterol efflux	4/536	17/20536	0.000833262	0.0106133	0.00829206	PLTP/PON1/APOE/APOA1	4
GO:0043217	myelin maintenance	4/536	17/20536	0.000833262	0.0106133	0.00829206	SOD1/CLU/NDRG1/AKT1	4
GO:1902931	negative regulation of alcohol biosynthetic process	4/536	17/20536	0.000833262	0.0106133	0.00829206	SOD1/ERLIN2/ERLIN1/APOE	4
GO:1902041	regulation of extrinsic apoptotic signaling pathway via death domain receptors	7/536	59/20536	0.000836508	0.0106239	0.00830037	STX4/FGG/FGA/LGALS3/RIPK1/FGB/ARHGEF2	7
GO:2001233	regulation of apoptotic signaling pathway	24/536	452/20536	0.000866738	0.0109762	0.00857562	ACAA2/SOD1/YWHAB/YWHAH/CLU/BID/NDUFA13/RBCK1/STX4/GCLM/FGG/FGA/RACK1/YWHAG/HSPB1/LGALS3/CAV1/AKT1/RIPK1/FGB/CTSC/ARHGEF2/AGT/ITGA6	24
GO:0007422	peripheral nervous system development	8/536	77/20536	0.000886321	0.011192	0.00874425	SOD1/NDRG1/GSTM3/AKT1/GPC1/DAG1/LAMB2/ILK	8
GO:0097755	positive regulation of blood vessel diameter	7/536	60/20536	0.000926043	0.0116602	0.00911004	SOD1/ITGA1/PLOD3/SCPEP1/APOE/KNG1/AGT	7
GO:0006575	cellular modified amino acid metabolic process	14/536	203/20536	0.000933385	0.0117192	0.0091561	SHMT1/SOD1/CNDP2/GPX4/ALDH4A1/PLOD3/PCYOX1/CKB/GCLM/GSTM2/HAGH/GSTM3/OPLAH/ALDH9A1	14
GO:1901136	carbohydrate derivative catabolic process	14/536	204/20536	0.00097882	0.0122547	0.00957453	GBA/CST3/PGLYRP2/IDUA/OGN/BGN/ACAT1/LUM/DCN/GPC1/PRELP/FMOD/NT5C/HSPG2	14
GO:0032984	protein-containing complex disassembly	20/536	351/20536	0.000982079	0.0122607	0.00957918	GBA/NSF/DSTN/KIF5B/TMOD1/MAP1S/ASPH/ADD3/SPTBN1/MAP1B/CFL2/SWAP70/SPTAN1/CAV1/VPS4A/TWF1/ARHGEF2/ADD1/CLASP2/NES	20
GO:0060536	cartilage morphogenesis	5/536	30/20536	0.000987077	0.0122883	0.00960074	COL6A2/COL6A1/COL14A1/VWA1/COL6A3	5
GO:0006163	purine nucleotide metabolic process	24/536	457/20536	0.00100762	0.0125087	0.00977294	HSD17B8/SUCLA2/GMPR2/PRPSAP2/ACLY/PDP1/ADSL/PRPS2/PGM1/CASK/PDPR/AK1/ACAT1/ADK/ENO2/ACSL1/PFAS/NME3/ALDOC/HSD17B4/NT5C/ABHD14B/PRKAG1/GALK1	24
GO:0006750	glutathione biosynthetic process	4/536	18/20536	0.00104938	0.0129179	0.0100927	CNDP2/GCLM/HAGH/OPLAH	4
GO:1902683	regulation of receptor localization to synapse	4/536	18/20536	0.00104938	0.0129179	0.0100927	NPTN/STX7/ADAM10/DAG1	4
GO:1902992	negative regulation of amyloid precursor protein catabolic process	4/536	18/20536	0.00104938	0.0129179	0.0100927	ROCK1/CLU/BIN1/APOE	4
GO:0042176	regulation of protein catabolic process	23/536	432/20536	0.00106315	0.0130509	0.0101966	GBA/NSF/ROCK1/CST3/CLU/NDUFA13/RAD23B/CCDC22/SDCBP/BAG2/RACK1/RAD23A/USP8/SNX1/CAV1/C4BPA/AKT1/PSMD14/SNX9/CTSC/SCO1/WDR91/APOE	23
GO:0044839	cell cycle G2/M phase transition	18/536	304/20536	0.00112539	0.0137529	0.010745	PRKAR2B/PCNT/PPP2R2A/ACTR1A/MECP2/FHL1/TUBB4B/PSMB4/DCTN3/YWHAG/VPS4A/PSMD14/HSPA2/DNM2/DYNC1I2/TUBG1/DCTN1/NES	18
GO:0002793	positive regulation of peptide secretion	20/536	355/20536	0.00112657	0.0137529	0.010745	DHX36/KIF5B/ARF6/ARRB1/RBP4/C5/SPTBN1/AKAP12/STX4/FGG/FGA/ORM2/ORM1/GLUD1/FGB/CADM1/SRI/GLUL/MYO18A/PTPN23	20
GO:0045921	positive regulation of exocytosis	9/536	99/20536	0.0011351	0.0137807	0.0107668	LAMP1/SDCBP/STX4/FGG/FGA/STXBP1/VPS4A/FGB/CLASP2	9
GO:0046209	nitric oxide metabolic process	9/536	99/20536	0.0011351	0.0137807	0.0107668	DDAH2/CLU/NQO1/SPR/CAV1/AKT1/DNM2/ATP2B4/AGT	9
GO:0009108	coenzyme biosynthetic process	12/536	162/20536	0.00115037	0.0139277	0.0108816	HSD17B8/NAXD/QDPR/QPRT/COQ7/ACLY/PDP1/PDPR/SPR/ACAT1/ACSL1/AKR1A1	12
GO:0009165	nucleotide biosynthetic process	18/536	305/20536	0.00116781	0.0141001	0.0110163	HSD17B8/SHMT1/NAXD/MAPK1/PRPSAP2/QPRT/ME1/ACLY/PDP1/ADSL/PRPS2/PDPR/AK1/ACAT1/ADK/ACSL1/PFAS/NME3	18
GO:0140056	organelle localization by membrane tethering	13/536	185/20536	0.00118357	0.0142129	0.0111044	NSF/PRKAR2B/PCNT/STX7/ACTR1A/STX4/TUBB4B/STXBP1/DCTN3/YWHAG/DYNC1I2/TUBG1/DCTN1	13
GO:0009124	nucleoside monophosphate biosynthetic process	6/536	46/20536	0.00118682	0.0142129	0.0111044	SHMT1/LHPP/ADSL/PRPS2/ADK/PFAS	6
GO:0098868	bone growth	6/536	46/20536	0.00118682	0.0142129	0.0111044	COL6A2/COL6A1/ANXA6/COL14A1/VWA1/COL6A3	6
GO:0000041	transition metal ion transport	11/536	141/20536	0.00120094	0.0143042	0.0111758	FTH1/TCIRG1/LCN2/CP/ATP6V1H/ATP6V0D1/SCO1/TF/DNM2/HRG/HPX	11
GO:1903409	reactive oxygen species biosynthetic process	11/536	141/20536	0.00120094	0.0143042	0.0111758	DDAH2/SOD1/MAOB/CLU/NQO1/SPR/CAV1/AKT1/DNM2/ATP2B4/AGT	11
GO:0055088	lipid homeostasis	12/536	163/20536	0.00121314	0.0144105	0.0112588	APOB/FABP3/FABP4/RTN4/EHD1/LAMTOR1/CAV1/CERT1/APOE/APOA4/APOA1/APOA2	12
GO:0022617	extracellular matrix disassembly	9/536	100/20536	0.00121917	0.0144432	0.0112844	FLOT1/CST3/ADAM10/KLKB1/A2M/PLG/LAMC1/CAPNS1/CLASP2	9
GO:0010389	regulation of G2/M transition of mitotic cell cycle	15/536	233/20536	0.00125195	0.0147918	0.0115567	PRKAR2B/PCNT/ACTR1A/MECP2/FHL1/TUBB4B/PSMB4/DCTN3/YWHAG/VPS4A/PSMD14/HSPA2/DYNC1I2/TUBG1/DCTN1	15
GO:0007173	epidermal growth factor receptor signaling pathway	10/536	121/20536	0.00128281	0.0151159	0.01181	SNX5/ITGA1/DUSP3/EPN1/PTPN11/AKT1/PTPN12/ARAP1/AGT/EPS15	10
GO:0006527	arginine catabolic process	4/536	19/20536	0.001302	0.0153011	0.0119546	DDAH2/OAT/FAH/ATP2B4	4
GO:0008625	extrinsic apoptotic signaling pathway via death domain receptors	9/536	101/20536	0.00130818	0.0153329	0.0119795	BID/BAG3/STX4/FGG/FGA/LGALS3/RIPK1/FGB/ARHGEF2	9
GO:0005978	glycogen biosynthetic process	6/536	47/20536	0.00133097	0.0154165	0.0120448	GYS1/PGM1/GYG1/AKT1/SORBS1/UGP2	6
GO:0009250	glucan biosynthetic process	6/536	47/20536	0.00133097	0.0154165	0.0120448	GYS1/PGM1/GYG1/AKT1/SORBS1/UGP2	6
GO:0021762	substantia nigra development	6/536	47/20536	0.00133097	0.0154165	0.0120448	MAOB/YWHAH/CKB/NDRG2/GLUD1/SEC16A	6
GO:0070849	response to epidermal growth factor	6/536	47/20536	0.00133097	0.0154165	0.0120448	MAPK1/DUSP3/PTPN11/AKT1/PTPN12/COL1A1	6
GO:0045907	positive regulation of vasoconstriction	5/536	32/20536	0.0013363	0.0154165	0.0120448	FGG/FGA/CAV1/AKT1/FGB	5
GO:0045922	negative regulation of fatty acid metabolic process	5/536	32/20536	0.0013363	0.0154165	0.0120448	ERLIN2/ERLIN1/AKT1/APOC1/ACADVL	5
GO:0010770	positive regulation of cell morphogenesis involved in differentiation	12/536	165/20536	0.00134721	0.0155017	0.0121114	DHX36/GDI1/PLXNB2/MAP1B/FGG/FGA/LIMS1/FGB/ILK/DNM2/APOA1/S100A10	12
GO:0050999	regulation of nitric-oxide synthase activity	7/536	64/20536	0.00136219	0.0156333	0.0122142	DDAH2/SPR/CAV1/AKT1/APOE/DNM2/ATP2B4	7
GO:2001057	reactive nitrogen species metabolic process	9/536	102/20536	0.00140236	0.0160525	0.0125417	DDAH2/CLU/NQO1/SPR/CAV1/AKT1/DNM2/ATP2B4/AGT	9
GO:0070527	platelet aggregation	7/536	65/20536	0.0014929	0.0170446	0.0133168	VCL/FGG/FGA/STXBP1/HSPB1/FGB/ILK	7
GO:0032092	positive regulation of protein binding	9/536	103/20536	0.00150192	0.0170592	0.0133283	FLOT1/ARF6/FKBP1A/ARRB1/LGALS3/CAV1/VTN/APOE/ADD1	9
GO:0032231	regulation of actin filament bundle assembly	9/536	103/20536	0.00150192	0.0170592	0.0133283	SERPINF2/ROCK1/PPM1F/SYNPO/SWAP70/ARAP1/APOA1/CLASP2/S100A10	9
GO:0032271	regulation of protein polymerization	15/536	238/20536	0.0015449	0.0175023	0.0136744	ARF6/TMOD1/ARPC1A/ADD3/SPTBN1/MAP1B/MECP2/SPTAN1/MYO1C/SNX9/TWF1/BIN1/EML2/ADD1/DCTN1	15
GO:0006622	protein targeting to lysosome	4/536	20/20536	0.0015942	0.0178316	0.0139317	CLU/AP3M1/VPS4A/AP3B1	4
GO:0009084	glutamine family amino acid biosynthetic process	4/536	20/20536	0.0015942	0.0178316	0.0139317	OAT/GLUD1/GLS/GLUL	4
GO:0009127	purine nucleoside monophosphate biosynthetic process	4/536	20/20536	0.0015942	0.0178316	0.0139317	LHPP/ADSL/ADK/PFAS	4
GO:0009168	purine ribonucleoside monophosphate biosynthetic process	4/536	20/20536	0.0015942	0.0178316	0.0139317	LHPP/ADSL/ADK/PFAS	4
GO:0032460	negative regulation of protein oligomerization	4/536	20/20536	0.0015942	0.0178316	0.0139317	GBA/CLU/ALB/CRYAB	4
GO:0035265	organ growth	14/536	215/20536	0.001614	0.0180073	0.014069	COL6A2/SOD1/MAPK1/COL6A1/RBP4/ANXA6/COL14A1/SORBS2/PTPN11/AKT1/RIPK1/VWA1/AGT/COL6A3	14
GO:1905954	positive regulation of lipid localization	8/536	85/20536	0.0016914	0.0188233	0.0147065	PLTP/APOB/PON1/FABP3/EHD1/C3/APOE/APOA1	8
GO:0019693	ribose phosphate metabolic process	23/536	448/20536	0.00170748	0.0189543	0.0148089	HSD17B8/SUCLA2/GMPR2/PRPSAP2/ACLY/PDP1/ADSL/PRPS2/PGM1/CASK/PDPR/AK1/ACAT1/ADK/ENO2/ACSL1/PFAS/NME3/ALDOC/HSD17B4/ABHD14B/PRKAG1/GALK1	23
GO:0030038	contractile actin filament bundle assembly	9/536	105/20536	0.00171807	0.0189763	0.014826	SERPINF2/ROCK1/ARRB1/PPM1F/SORBS1/ARAP1/APOA1/CLASP2/S100A10	9
GO:0043149	stress fiber assembly	9/536	105/20536	0.00171807	0.0189763	0.014826	SERPINF2/ROCK1/ARRB1/PPM1F/SORBS1/ARAP1/APOA1/CLASP2/S100A10	9
GO:0099111	microtubule-based transport	13/536	193/20536	0.00173268	0.0190898	0.0149148	SUN2/LAMP1/SOD1/SUN1/KIF5B/MAP1S/ACTR1A/BAG3/MAP1B/HSPB1/AP3M1/AP3B1/PURA	13
GO:0009156	ribonucleoside monophosphate biosynthetic process	5/536	34/20536	0.00176908	0.0193938	0.0151523	LHPP/ADSL/PRPS2/ADK/PFAS	5
GO:0042168	heme metabolic process	5/536	34/20536	0.00176908	0.0193938	0.0151523	HMOX2/BLVRA/AMBP/BDH2/HPX	5
GO:0033013	tetrapyrrole metabolic process	7/536	67/20536	0.00178349	0.0194175	0.0151708	HMOX2/SUCLA2/MMUT/BLVRA/AMBP/BDH2/HPX	7
GO:0090181	regulation of cholesterol metabolic process	7/536	67/20536	0.00178349	0.0194175	0.0151708	LSS/SOD1/ERLIN2/APOB/ERLIN1/APOE/ACADVL	7
GO:0010631	epithelial cell migration	20/536	369/20536	0.00178445	0.0194175	0.0151708	ARF6/RTN4/GLIPR2/PPM1F/MECP2/APOH/HSPB1/ITGB1/PTPN11/DCN/AKT1/KANK2/APOE/PECAM1/HRG/GLUL/PTPN23/APOA1/CLASP2/AGT	20
GO:0017015	regulation of transforming growth factor beta receptor signaling pathway	10/536	127/20536	0.00184664	0.0195069	0.0152406	PPM1A/LTBP1/EMILIN1/ASPN/SDCBP/CAV1/LRG1/FBN1/LEMD3/DNM2	10
GO:0000338	protein deneddylation	3/536	10/20536	0.00185021	0.0195069	0.0152406	COPS4/COPS6/GPS1	3
GO:0019626	short-chain fatty acid catabolic process	3/536	10/20536	0.00185021	0.0195069	0.0152406	PCCA/MMUT/ACADS	3
GO:0032836	glomerular basement membrane development	3/536	10/20536	0.00185021	0.0195069	0.0152406	MYO1E/NID1/LAMB2	3
GO:0034382	chylomicron remnant clearance	3/536	10/20536	0.00185021	0.0195069	0.0152406	APOB/APOE/APOC1	3
GO:0034447	very-low-density lipoprotein particle clearance	3/536	10/20536	0.00185021	0.0195069	0.0152406	APOB/APOE/APOC1	3
GO:0035376	sterol import	3/536	10/20536	0.00185021	0.0195069	0.0152406	LAMTOR1/APOA1/APOA2	3
GO:0070508	cholesterol import	3/536	10/20536	0.00185021	0.0195069	0.0152406	LAMTOR1/APOA1/APOA2	3
GO:0071830	triglyceride-rich lipoprotein particle clearance	3/536	10/20536	0.00185021	0.0195069	0.0152406	APOB/APOE/APOC1	3
GO:0097278	complement-dependent cytotoxicity	3/536	10/20536	0.00185021	0.0195069	0.0152406	C3/CFH/CD55	3
GO:0110096	cellular response to aldehyde	3/536	10/20536	0.00185021	0.0195069	0.0152406	ESD/ADH5/AKR1A1	3
GO:1901203	positive regulation of extracellular matrix assembly	3/536	10/20536	0.00185021	0.0195069	0.0152406	EMILIN1/DAG1/CLASP2	3
GO:1905906	regulation of amyloid fibril formation	3/536	10/20536	0.00185021	0.0195069	0.0152406	CLU/CRYAB/APOE	3
GO:0043270	positive regulation of ion transport	17/536	293/20536	0.00189469	0.0199233	0.0155659	KIF5B/F2/FABP3/FHL1/CASK/GSTM2/STXBP1/LGALS3/CAV1/AKT1/HSPA2/SRI/STIM1/APOE/DNM2/APOA1/AGT	17
GO:0051650	establishment of vesicle localization	13/536	195/20536	0.00189874	0.0199233	0.0155659	NSF/SERPINA1/KIF5B/SNAP23/SAR1A/AP3M1/AP3B1/MYO1C/SEC16A/CTSC/SAR1B/DNM2/CLASP2	13
GO:0070262	peptidyl-serine dephosphorylation	4/536	21/20536	0.00192906	0.0201454	0.0157394	PPP2R2A/PPP5C/PPM1F/SWAP70	4
GO:1903055	positive regulation of extracellular matrix organization	4/536	21/20536	0.00192906	0.0201454	0.0157394	EMILIN1/DAG1/CLASP2/AGT	4
GO:0090132	epithelium migration	20/536	372/20536	0.00196146	0.0204033	0.0159409	ARF6/RTN4/GLIPR2/PPM1F/MECP2/APOH/HSPB1/ITGB1/PTPN11/DCN/AKT1/KANK2/APOE/PECAM1/HRG/GLUL/PTPN23/APOA1/CLASP2/AGT	20
GO:0030512	negative regulation of transforming growth factor beta receptor signaling pathway	8/536	87/20536	0.00196301	0.0204033	0.0159409	PPM1A/LTBP1/EMILIN1/ASPN/CAV1/FBN1/LEMD3/DNM2	8
GO:0001505	regulation of neurotransmitter levels	21/536	400/20536	0.00204103	0.0211643	0.0165355	DDAH2/FLOT1/SHMT1/MAOB/CLU/COMT/SNAP23/NQO1/STX4/CASK/SPR/STXBP1/HNMT/CAV1/AKT1/ALDH9A1/DNM2/GLUL/ATP2B4/GIT1/AGT	21
GO:0032963	collagen metabolic process	10/536	129/20536	0.00207382	0.0213535	0.0166833	SERPINF2/TNXB/CST3/COL1A2/F2/PLOD3/EMILIN1/PEPD/ITGB1/COL1A1	10
GO:0048675	axon extension	10/536	129/20536	0.00207382	0.0213535	0.0166833	DPYSL2/GDI1/RTN4/VCL/MAP1B/ITGB1/LAMB2/ILK/APOE/DNM2	10
GO:1903844	regulation of cellular response to transforming growth factor beta stimulus	10/536	129/20536	0.00207382	0.0213535	0.0166833	PPM1A/LTBP1/EMILIN1/ASPN/SDCBP/CAV1/LRG1/FBN1/LEMD3/DNM2	10
GO:0001101	response to acid chemical	20/536	374/20536	0.00208755	0.0214026	0.0167217	SHMT1/COL4A1/COL18A1/COL6A1/NDUFA13/COL1A2/APOB/PON1/FABP3/RRAGC/PPP5C/NQO1/RBP4/GCLM/LAMTOR1/AKT1/ACSL1/COL1A1/ATP2B4/GNB1	20
GO:0097711	ciliary basal body-plasma membrane docking	9/536	108/20536	0.00208829	0.0214026	0.0167217	PRKAR2B/PCNT/ACTR1A/TUBB4B/DCTN3/YWHAG/DYNC1I2/TUBG1/DCTN1	9
GO:0008652	cellular amino acid biosynthetic process	8/536	88/20536	0.00211111	0.021538	0.0168275	SHMT1/OAT/PLOD3/GLUD1/GLS/MRI1/GLUL/ATP2B4	8
GO:0046365	monosaccharide catabolic process	7/536	69/20536	0.00211617	0.021538	0.0168275	CRYL1/ALDH1A1/PGM1/ENO2/ALDOC/GALK1/AKR1A1	7
GO:0070206	protein trimerization	7/536	69/20536	0.00211617	0.021538	0.0168275	COL6A2/COL6A1/COL1A2/EMILIN1/LCN2/COL1A1/GNB1	7
GO:0031647	regulation of protein stability	18/536	322/20536	0.0021261	0.0215893	0.0168675	LSS/FLOT1/LAMP1/MAPK1/CLU/ASPH/RTN4/AFM/BAG3/BAG2/CRYAB/STXBP1/RAD23A/USP8/SEC16A/TF/APOA1/APOA2	18
GO:0043547	positive regulation of GTPase activity	23/536	457/20536	0.00219898	0.022278	0.0174056	TBC1D4/LLGL1/ARHGAP17/RSU1/TBC1D5/ALDH1A1/MMUT/GDI1/ARRB1/GIT2/SNX18/RACK1/LIMS1/ARHGEF1/ACAP2/ARHGAP35/RAP1GDS1/ITGB1/SNX9/ARAP1/GIT1/ITGA6/S100A10	23
GO:0035987	endodermal cell differentiation	6/536	52/20536	0.00226163	0.0227664	0.0177872	COL4A2/COL6A1/LAMA3/LAMB1/VTN/LAMB3	6
GO:0045806	negative regulation of endocytosis	6/536	52/20536	0.00226163	0.0227664	0.0177872	ARF6/SDCBP/LRSAM1/LGALS3/CAV1/APOC1	6
GO:0043112	receptor metabolic process	14/536	223/20536	0.00226587	0.0227664	0.0177872	NSF/FLOT1/TBC1D5/ARRB1/SDCBP/AP2S1/LAMTOR1/ITGB1/SNX1/CAV1/APOE/DNM2/ARAP1/EPS15	14
GO:1903845	negative regulation of cellular response to transforming growth factor beta stimulus	8/536	89/20536	0.00226785	0.0227664	0.0177872	PPM1A/LTBP1/EMILIN1/ASPN/CAV1/FBN1/LEMD3/DNM2	8
GO:0009410	response to xenobiotic stimulus	18/536	324/20536	0.00227329	0.0227691	0.0177893	GBA/PRKAR2B/SOD1/CYB5R3/CMBL/PPP2R2A/AOC3/PPP5C/NQO1/GSTM2/HNMT/GSTM3/USP8/ACSL1/EIF4E/DNM2/CRYZ/AKR7A2	18
GO:0033627	cell adhesion mediated by integrin	7/536	70/20536	0.00229951	0.0229242	0.0179106	SWAP70/ITGB1/PTPN11/VTN/FBN1/ITGB4/HRG	7
GO:0006085	acetyl-CoA biosynthetic process	4/536	22/20536	0.00230959	0.0229242	0.0179106	ACLY/PDP1/PDPR/ACAT1	4
GO:0034380	high-density lipoprotein particle assembly	4/536	22/20536	0.00230959	0.0229242	0.0179106	APOE/APOA4/APOA1/APOA2	4
GO:0045717	negative regulation of fatty acid biosynthetic process	4/536	22/20536	0.00230959	0.0229242	0.0179106	ERLIN2/ERLIN1/APOC1/ACADVL	4
GO:0090130	tissue migration	20/536	378/20536	0.00236037	0.0233518	0.0182446	ARF6/RTN4/GLIPR2/PPM1F/MECP2/APOH/HSPB1/ITGB1/PTPN11/DCN/AKT1/KANK2/APOE/PECAM1/HRG/GLUL/PTPN23/APOA1/CLASP2/AGT	20
GO:0045765	regulation of angiogenesis	21/536	405/20536	0.00236656	0.0233518	0.0182446	RNH1/COL4A2/ROCK1/EMILIN1/STAB1/MECP2/APOH/AGO2/C3/EPN1/HSPB1/ITGB1/DCN/RRAS/LRG1/C6/STIM1/HRG/GLUL/AGT/HSPG2	21
GO:0042775	mitochondrial ATP synthesis coupled electron transport	9/536	110/20536	0.00236856	0.0233518	0.0182446	NDUFV2/NDUFA4/BID/NDUFA13/MECP2/NDUFS7/SDHA/NDUFA7/NDUFA10	9
GO:0000302	response to reactive oxygen species	15/536	249/20536	0.00239523	0.0235621	0.0184089	SOD1/MAPK1/LCN2/PPP5C/NQO1/CRYAB/RACK1/FBLN5/AKT1/RIPK1/HP/APOE/DNM2/APOA4/COL1A1	15
GO:0007266	Rho protein signal transduction	14/536	225/20536	0.00245902	0.0240091	0.0187581	FLOT1/ROCK1/FARP1/COL1A2/ARRB1/ARHGEF1/ARHGAP35/ITGB1/KANK2/RTKN/APOE/PECAM1/ARHGEF2/APOA1	14
GO:0045732	positive regulation of protein catabolic process	15/536	250/20536	0.00248876	0.0240091	0.0187581	GBA/NSF/CLU/NDUFA13/CCDC22/BAG2/RACK1/RAD23A/SNX1/CAV1/C4BPA/AKT1/SNX9/CTSC/APOE	15
GO:1902749	regulation of cell cycle G2/M phase transition	15/536	250/20536	0.00248876	0.0240091	0.0187581	PRKAR2B/PCNT/ACTR1A/MECP2/FHL1/TUBB4B/PSMB4/DCTN3/YWHAG/VPS4A/PSMD14/HSPA2/DYNC1I2/TUBG1/DCTN1	15
GO:0019852	L-ascorbic acid metabolic process	3/536	11/20536	0.00249497	0.0240091	0.0187581	CYB5R3/CYB5A/AKR1A1	3
GO:0032464	positive regulation of protein homooligomerization	3/536	11/20536	0.00249497	0.0240091	0.0187581	CLU/BID/RACK1	3
GO:0033629	negative regulation of cell adhesion mediated by integrin	3/536	11/20536	0.00249497	0.0240091	0.0187581	SWAP70/PTPN11/HRG	3
GO:0098883	synapse pruning	3/536	11/20536	0.00249497	0.0240091	0.0187581	C3/C1QC/C1QB	3
GO:0045540	regulation of cholesterol biosynthetic process	6/536	53/20536	0.00249516	0.0240091	0.0187581	LSS/SOD1/ERLIN2/APOB/ERLIN1/APOE	6
GO:0106118	regulation of sterol biosynthetic process	6/536	53/20536	0.00249516	0.0240091	0.0187581	LSS/SOD1/ERLIN2/APOB/ERLIN1/APOE	6
GO:1901185	negative regulation of ERBB signaling pathway	6/536	53/20536	0.00249516	0.0240091	0.0187581	SNX5/ITGA1/DUSP3/EPN1/PTPN12/EPS15	6
GO:0042773	ATP synthesis coupled electron transport	9/536	111/20536	0.00251948	0.0241903	0.0188997	NDUFV2/NDUFA4/BID/NDUFA13/MECP2/NDUFS7/SDHA/NDUFA7/NDUFA10	9
GO:0045834	positive regulation of lipid metabolic process	11/536	155/20536	0.00255231	0.0244523	0.0191044	F2/FABP3/RACK1/AKT1/SORBS1/APOE/APOC1/APOA4/APOA1/APOA2/AGT	11
GO:0030212	hyaluronan metabolic process	5/536	37/20536	0.00259921	0.0248475	0.0194132	ITIH2/ITIH4/ITIH1/ITIH3/AKT1	5
GO:0000910	cytokinesis	12/536	179/20536	0.00266954	0.0254646	0.0198953	ROCK1/SVIL/SPTBN1/SEPTIN6/SNX18/SEPTIN10/DCTN3/USP8/VPS4A/SNX9/RTKN/GIT1	12
GO:0060350	endochondral bone morphogenesis	7/536	72/20536	0.00270272	0.0257255	0.0200991	COL6A2/COL6A1/ANXA6/COL14A1/COL1A1/VWA1/COL6A3	7
GO:0032373	positive regulation of sterol transport	4/536	23/20536	0.00273878	0.0258454	0.0201928	PLTP/PON1/APOE/APOA1	4
GO:0032376	positive regulation of cholesterol transport	4/536	23/20536	0.00273878	0.0258454	0.0201928	PLTP/PON1/APOE/APOA1	4
GO:1901685	glutathione derivative metabolic process	4/536	23/20536	0.00273878	0.0258454	0.0201928	ESD/GSTM2/GSTM3/AKR1A1	4
GO:1901687	glutathione derivative biosynthetic process	4/536	23/20536	0.00273878	0.0258454	0.0201928	ESD/GSTM2/GSTM3/AKR1A1	4
GO:0010171	body morphogenesis	6/536	54/20536	0.00274634	0.0258614	0.0202053	ASPH/PTPN11/RRAS/DAG1/COL1A1/CLASP2	6
GO:0010506	regulation of autophagy	19/536	357/20536	0.0028116	0.0264195	0.0206413	GBA/ROCK1/PIP4K2A/SNX5/RRAGC/BAG3/VPS26B/ATP6V1H/LAMTOR1/VPS26A/HSPB1/LRSAM1/QSOX1/DCN/ATP6V0D1/AKT1/CAPNS1/EXOC7/PRKAG1	19
GO:0032760	positive regulation of tumor necrosis factor production	9/536	113/20536	0.00284414	0.0266684	0.0208358	LBP/CLU/AKAP12/ORM2/HSPB1/PTPN11/RIPK1/ORM1/ARHGEF2	9
GO:0007020	microtubule nucleation	5/536	38/20536	0.00292983	0.0274135	0.021418	MECP2/EML2/TUBG1/CLASP2/DCTN1	5
GO:0007369	gastrulation	13/536	205/20536	0.00293818	0.0274334	0.0214335	COL4A2/COL6A1/LAMA3/RACK1/ITGB1/LAMB1/UGDH/VTN/DAG1/LAMB3/ITGB4/APOA1/CLASP2	13
GO:0005996	monosaccharide metabolic process	17/536	306/20536	0.00297206	0.027691	0.0216348	CRYL1/CYB5R3/ALDH1A1/PC/CYB5A/RBP4/MAN2C1/PGM1/TALDO1/ENO2/AKT1/SORBS1/MAN2A1/ALDOC/H6PD/GALK1/AKR1A1	17
GO:0006024	glycosaminoglycan biosynthetic process	9/536	114/20536	0.00301841	0.0280636	0.0219259	OGN/BGN/LUM/DCN/UGDH/GPC1/PRELP/FMOD/HSPG2	9
GO:0046390	ribose phosphate biosynthetic process	13/536	206/20536	0.00306366	0.0284244	0.0222077	HSD17B8/PRPSAP2/ACLY/PDP1/ADSL/PRPS2/PDPR/AK1/ACAT1/ADK/ACSL1/PFAS/NME3	13
GO:0032272	negative regulation of protein polymerization	7/536	74/20536	0.00315808	0.0291775	0.0227962	TMOD1/ADD3/SPTBN1/SPTAN1/TWF1/EML2/ADD1	7
GO:1903779	regulation of cardiac conduction	7/536	74/20536	0.00315808	0.0291775	0.0227962	ASPH/CAV1/SRI/STIM1/CAMK2D/ATP2B4/AGT	7
GO:0006164	purine nucleotide biosynthetic process	13/536	207/20536	0.00319348	0.0294428	0.0230035	HSD17B8/PRPSAP2/ACLY/PDP1/ADSL/PRPS2/PDPR/AK1/ACAT1/ADK/ACSL1/PFAS/NME3	13
GO:1903557	positive regulation of tumor necrosis factor superfamily cytokine production	9/536	115/20536	0.003201	0.0294505	0.0230095	LBP/CLU/AKAP12/ORM2/HSPB1/PTPN11/RIPK1/ORM1/ARHGEF2	9
GO:1900078	positive regulation of cellular response to insulin stimulus	4/536	24/20536	0.00321955	0.0295595	0.0230946	PTPN11/MYO1C/SORBS1/AGT	4
GO:0006069	ethanol oxidation	3/536	12/20536	0.00326253	0.0297066	0.0232095	ALDH1A1/ALDH2/ADH5	3
GO:0010649	regulation of cell communication by electrical coupling	3/536	12/20536	0.00326253	0.0297066	0.0232095	CAV1/SRI/CAMK2D	3
GO:0032463	negative regulation of protein homooligomerization	3/536	12/20536	0.00326253	0.0297066	0.0232095	GBA/CLU/CRYAB	3
GO:1901678	iron coordination entity transport	3/536	12/20536	0.00326253	0.0297066	0.0232095	LCN2/HRG/HPX	3
GO:0061462	protein localization to lysosome	5/536	39/20536	0.00328978	0.0298314	0.023307	CLU/RTN4/AP3M1/VPS4A/AP3B1	5
GO:1902042	negative regulation of extrinsic apoptotic signaling pathway via death domain receptors	5/536	39/20536	0.00328978	0.0298314	0.023307	FGG/FGA/RIPK1/FGB/ARHGEF2	5
GO:1901342	regulation of vasculature development	22/536	445/20536	0.00336318	0.0304344	0.0237782	RNH1/COL4A2/ROCK1/EMILIN1/STAB1/MECP2/APOH/ADAM10/AGO2/C3/EPN1/HSPB1/ITGB1/DCN/RRAS/LRG1/C6/STIM1/HRG/GLUL/AGT/HSPG2	22
GO:0043627	response to estrogen	7/536	75/20536	0.00340663	0.0307644	0.024036	GBA/MAPK1/COMT/GSTM3/CAV1/APOA1/APOA2	7
GO:0034764	positive regulation of transmembrane transport	13/536	209/20536	0.00346655	0.0312415	0.0244087	KIF5B/F2/APPL1/GSTM2/C3/PTPN11/AKT1/HSPA2/SORBS1/SRI/STIM1/DNM2/AGT	13
GO:0005977	glycogen metabolic process	7/536	76/20536	0.00366981	0.0330058	0.0257872	PYGB/GYS1/PGM1/GYG1/AKT1/SORBS1/UGP2	7
GO:0010761	fibroblast migration	5/536	40/20536	0.00368047	0.0330343	0.0258094	APPL1/AKAP12/AKT1/ILK/TNS1	5
GO:0006023	aminoglycan biosynthetic process	9/536	118/20536	0.00380139	0.0340503	0.0266032	OGN/BGN/LUM/DCN/UGDH/GPC1/PRELP/FMOD/HSPG2	9
GO:0015914	phospholipid transport	8/536	97/20536	0.00387532	0.0346421	0.0270656	PITPNB/PLTP/CERT1/APOE/APOC1/APOA4/APOA1/APOA2	8
GO:0009150	purine ribonucleotide metabolic process	21/536	423/20536	0.00392477	0.0348423	0.0272221	HSD17B8/SUCLA2/GMPR2/ACLY/PDP1/ADSL/PGM1/CASK/PDPR/AK1/ACAT1/ADK/ENO2/ACSL1/PFAS/NME3/ALDOC/HSD17B4/ABHD14B/PRKAG1/GALK1	21
GO:0019229	regulation of vasoconstriction	6/536	58/20536	0.00394398	0.0348423	0.0272221	FGG/FGA/CAV1/AKT1/FGB/AGT	6
GO:0051055	negative regulation of lipid biosynthetic process	6/536	58/20536	0.00394398	0.0348423	0.0272221	SOD1/ERLIN2/ERLIN1/APOE/APOC1/ACADVL	6
GO:0032024	positive regulation of insulin secretion	7/536	77/20536	0.00394816	0.0348423	0.0272221	KIF5B/ARRB1/RBP4/STX4/GLUD1/SRI/GLUL	7
GO:0034381	plasma lipoprotein particle clearance	7/536	77/20536	0.00394816	0.0348423	0.0272221	APOB/EHD1/AP2S1/APOE/APOC1/APOA1/APOA2	7
GO:0042310	vasoconstriction	7/536	77/20536	0.00394816	0.0348423	0.0272221	FGG/FGA/RAP1GDS1/CAV1/AKT1/FGB/AGT	7
GO:0042157	lipoprotein metabolic process	10/536	141/20536	0.00395307	0.0348423	0.0272221	GBA/PPM1A/APOB/PIGK/APOE/APOC1/GLUL/APOA4/APOA1/APOA2	10
GO:2001237	negative regulation of extrinsic apoptotic signaling pathway	9/536	119/20536	0.00401999	0.0353615	0.0276277	GCLM/FGG/FGA/LGALS3/AKT1/RIPK1/FGB/ARHGEF2/ITGA6	9
GO:0003382	epithelial cell morphogenesis	5/536	41/20536	0.00410332	0.0358796	0.0280325	ROCK1/COL18A1/PLOD3/PECAM1/FLNB	5
GO:0010874	regulation of cholesterol efflux	5/536	41/20536	0.00410332	0.0358796	0.0280325	PLTP/PON1/LAMTOR1/APOE/APOA1	5
GO:0043001	Golgi to plasma membrane protein transport	5/536	41/20536	0.00410332	0.0358796	0.0280325	NSF/SPTBN1/RACK1/SEC16A/RAB34	5
GO:0006903	vesicle targeting	8/536	98/20536	0.00412595	0.036006	0.0281313	NSF/SERPINA1/SNAP23/SAR1A/SEC16A/CTSC/SAR1B/CLASP2	8
GO:0019336	phenol-containing compound catabolic process	3/536	13/20536	0.00415969	0.0362288	0.0283053	MAOB/COMT/FAH	3
GO:0006073	cellular glucan metabolic process	7/536	78/20536	0.00424223	0.0365861	0.0285844	PYGB/GYS1/PGM1/GYG1/AKT1/SORBS1/UGP2	7
GO:0019915	lipid storage	7/536	78/20536	0.00424223	0.0365861	0.0285844	APOB/FTO/EHD1/C3/CAV1/APOE/APOA1	7
GO:0032768	regulation of monooxygenase activity	7/536	78/20536	0.00424223	0.0365861	0.0285844	DDAH2/SPR/CAV1/AKT1/APOE/DNM2/ATP2B4	7
GO:0044042	glucan metabolic process	7/536	78/20536	0.00424223	0.0365861	0.0285844	PYGB/GYS1/PGM1/GYG1/AKT1/SORBS1/UGP2	7
GO:0071230	cellular response to amino acid stimulus	7/536	78/20536	0.00424223	0.0365861	0.0285844	COL4A1/COL6A1/COL1A2/RRAGC/GCLM/LAMTOR1/COL1A1	7
GO:0001706	endoderm formation	6/536	59/20536	0.00429577	0.0369035	0.0288324	COL4A2/COL6A1/LAMA3/LAMB1/VTN/LAMB3	6
GO:0030837	negative regulation of actin filament polymerization	6/536	59/20536	0.00429577	0.0369035	0.0288324	TMOD1/ADD3/SPTBN1/SPTAN1/TWF1/ADD1	6
GO:0001919	regulation of receptor recycling	4/536	26/20536	0.00434716	0.0371278	0.0290077	NSF/LAMTOR1/ARAP1/EPS15	4
GO:0032461	positive regulation of protein oligomerization	4/536	26/20536	0.00434716	0.0371278	0.0290077	CLU/BID/RACK1/SNX9	4
GO:2000047	regulation of cell-cell adhesion mediated by cadherin	4/536	26/20536	0.00434716	0.0371278	0.0290077	SERPINF2/FLOT1/PPM1F/PLG	4
GO:0007178	transmembrane receptor protein serine/threonine kinase signaling pathway	19/536	372/20536	0.00438788	0.0373022	0.0291439	SPART/FERMT2/PPM1A/COL1A2/FKBP1A/LTBP1/EMILIN1/USP15/ASPN/SDCBP/SPTBN1/APPL1/CAV1/LRG1/FMOD/FBN1/ILK/LEMD3/DNM2	19
GO:0042147	retrograde transport, endosome to Golgi	8/536	99/20536	0.00438888	0.0373022	0.0291439	TBC1D5/SNX5/SPAG9/VPS26B/VPS26A/SNX1/VPS29/DCTN1	8
GO:0016051	carbohydrate biosynthetic process	13/536	215/20536	0.00440144	0.0373022	0.0291439	PC/IMPA1/RBP4/GYS1/PGM1/TALDO1/GYG1/ENO2/AKT1/SORBS1/ALDOC/UGP2/AKR1A1	13
GO:0051648	vesicle localization	13/536	215/20536	0.00440144	0.0373022	0.0291439	NSF/SERPINA1/KIF5B/SNAP23/SAR1A/AP3M1/AP3B1/MYO1C/SEC16A/CTSC/SAR1B/DNM2/CLASP2	13
GO:0090174	organelle membrane fusion	9/536	121/20536	0.00448659	0.0379509	0.0296507	TBC1D4/KIF5B/SNAP23/STX7/STX4/STXBP1/VCPIP1/VPS4A/RAB34	9
GO:0042440	pigment metabolic process	7/536	79/20536	0.00455256	0.0384351	0.0300291	HMOX2/SHMT1/BLVRA/AMBP/BDH2/APPL1/HPX	7
GO:0045833	negative regulation of lipid metabolic process	8/536	100/20536	0.00466451	0.0392029	0.0306289	SOD1/ERLIN2/ERLIN1/AKT1/APOE/APOC1/APOA2/ACADVL	8
GO:0062014	negative regulation of small molecule metabolic process	8/536	100/20536	0.00466451	0.0392029	0.0306289	SOD1/ERLIN2/ERLIN1/AKT1/APOE/APOC1/ATP2B4/ACADVL	8
GO:0042987	amyloid precursor protein catabolic process	6/536	60/20536	0.00467019	0.0392029	0.0306289	ROCK1/CLU/FKBP1A/ADAM10/BIN1/APOE	6
GO:0051099	positive regulation of binding	12/536	192/20536	0.00469859	0.0393663	0.0307566	FLOT1/ARF6/FKBP1A/PON1/ARRB1/H1-0/LGALS3/CAV1/VTN/APOE/ADD1/S100A10	12
GO:0032409	regulation of transporter activity	16/536	294/20536	0.00473628	0.0396068	0.0309445	YWHAH/KIF5B/AHNAK/FKBP1A/PON1/FHL1/GSTM2/UTRN/CAV1/RIPK1/HSPA2/SRI/STIM1/CAMK2D/DNM2/APOA2	16
GO:0048284	organelle fusion	10/536	145/20536	0.00481534	0.0401917	0.0314015	TBC1D4/KIF5B/SNAP23/VAT1/STX7/STX4/STXBP1/VCPIP1/VPS4A/RAB34	10
GO:0042982	amyloid precursor protein metabolic process	7/536	80/20536	0.00487972	0.040652	0.0317611	ROCK1/CLU/FKBP1A/ADAM10/AGO2/BIN1/APOE	7
GO:0071375	cellular response to peptide hormone stimulus	18/536	349/20536	0.00495609	0.0408769	0.0319368	TBC1D4/PRKAR2B/ROCK1/TCIRG1/APPL1/MAP1B/ATP6V1H/YWHAG/PTPN11/ANXA5/CAV1/ATP6V0D1/AKT1/MYO1C/SORBS1/FBN1/AHSG/AGT	18
GO:0098869	cellular oxidant detoxification	9/536	123/20536	0.00499433	0.0408769	0.0319368	SOD1/GPX4/NQO1/ALB/GSTM2/FBLN5/HP/APOE/APOA4	9
GO:0006525	arginine metabolic process	4/536	27/20536	0.00499947	0.0408769	0.0319368	DDAH2/OAT/FAH/ATP2B4	4
GO:0034453	microtubule anchoring	4/536	27/20536	0.00499947	0.0408769	0.0319368	HOOK3/DAG1/CLASP2/DCTN1	4
GO:0034505	tooth mineralization	4/536	27/20536	0.00499947	0.0408769	0.0319368	TCIRG1/ASPN/STIM1/COL1A1	4
GO:0060314	regulation of ryanodine-sensitive calcium-release channel activity	4/536	27/20536	0.00499947	0.0408769	0.0319368	FKBP1A/GSTM2/SRI/CAMK2D	4
GO:0060544	regulation of necroptotic process	4/536	27/20536	0.00499947	0.0408769	0.0319368	RBCK1/CAV1/RIPK1/ARHGEF2	4
GO:0062098	regulation of programmed necrotic cell death	4/536	27/20536	0.00499947	0.0408769	0.0319368	RBCK1/CAV1/RIPK1/ARHGEF2	4
GO:1900739	regulation of protein insertion into mitochondrial membrane involved in apoptotic signaling pathway	4/536	27/20536	0.00499947	0.0408769	0.0319368	YWHAB/YWHAH/BID/YWHAG	4
GO:1900740	positive regulation of protein insertion into mitochondrial membrane involved in apoptotic signaling pathway	4/536	27/20536	0.00499947	0.0408769	0.0319368	YWHAB/YWHAH/BID/YWHAG	4
GO:0033572	transferrin transport	5/536	43/20536	0.00505115	0.0410709	0.0320884	TCIRG1/ATP6V1H/ATP6V0D1/TF/DNM2	5
GO:0034205	amyloid-beta formation	5/536	43/20536	0.00505115	0.0410709	0.0320884	ROCK1/CLU/ADAM10/BIN1/APOE	5
GO:0071364	cellular response to epidermal growth factor stimulus	5/536	43/20536	0.00505115	0.0410709	0.0320884	DUSP3/PTPN11/AKT1/PTPN12/COL1A1	5
GO:0010968	regulation of microtubule nucleation	3/536	14/20536	0.00519244	0.0416814	0.0325654	MECP2/EML2/DCTN1	3
GO:0030205	dermatan sulfate metabolic process	3/536	14/20536	0.00519244	0.0416814	0.0325654	IDUA/BGN/DCN	3
GO:0030207	chondroitin sulfate catabolic process	3/536	14/20536	0.00519244	0.0416814	0.0325654	IDUA/BGN/DCN	3
GO:0046033	AMP metabolic process	3/536	14/20536	0.00519244	0.0416814	0.0325654	ADSL/AK1/ADK	3
GO:0060353	regulation of cell adhesion molecule production	3/536	14/20536	0.00519244	0.0416814	0.0325654	FLOT1/CAV1/APOA1	3
GO:0070863	positive regulation of protein exit from endoplasmic reticulum	3/536	14/20536	0.00519244	0.0416814	0.0325654	SAR1A/SEC16A/SAR1B	3
GO:0099640	axo-dendritic protein transport	3/536	14/20536	0.00519244	0.0416814	0.0325654	KIF5B/HSPB1/PURA	3
GO:0010959	regulation of metal ion transport	21/536	434/20536	0.00524311	0.0419565	0.0327803	YWHAH/KIF5B/AHNAK/FKBP1A/F2/FHL1/CASK/GSTM2/UTRN/LGALS3/CAV1/AKT1/HSPA2/BIN1/SRI/STIM1/TF/CAMK2D/DNM2/ATP2B4/AGT	21
GO:1903050	regulation of proteolysis involved in cellular protein catabolic process	14/536	245/20536	0.00524575	0.0419565	0.0327803	GBA/CLU/RAD23B/CCDC22/SDCBP/BAG2/RACK1/RAD23A/CAV1/AKT1/PSMD14/CTSC/SCO1/APOE	14
GO:0030833	regulation of actin filament polymerization	11/536	171/20536	0.0053811	0.0428834	0.0335045	ARF6/TMOD1/ARPC1A/ADD3/SPTBN1/SPTAN1/MYO1C/SNX9/TWF1/BIN1/ADD1	11
GO:0031331	positive regulation of cellular catabolic process	20/536	407/20536	0.0053811	0.0428834	0.0335045	DHX36/GBA/ROCK1/PIP4K2A/CLU/CCDC22/BAG3/FTO/BAG2/RACK1/AGO2/RAD23A/LRSAM1/CAV1/DCN/AKT1/SNX9/CTSC/APOE/APOA4	20
GO:0061951	establishment of protein localization to plasma membrane	6/536	62/20536	0.00549025	0.0436743	0.0341224	NSF/SPTBN1/RACK1/GORASP2/SEC16A/RAB34	6
GO:1901888	regulation of cell junction assembly	13/536	221/20536	0.00552974	0.0439092	0.0343059	FLOT1/ROCK1/ARF6/SLK/DUSP3/PPM1F/LIMS1/CAV1/MYO1C/HRG/CLASP2/AGT/S100A10	13
GO:0050873	brown fat cell differentiation	5/536	44/20536	0.00557892	0.0442024	0.034535	FABP4/FTO/LRG1/LAMB3/ITGA6	5
GO:0051881	regulation of mitochondrial membrane potential	7/536	82/20536	0.00558673	0.0442024	0.034535	SOD1/SPART/BID/GCLM/RACK1/DCN/AKT1	7
GO:0010894	negative regulation of steroid biosynthetic process	4/536	28/20536	0.00571428	0.0450498	0.0351971	SOD1/ERLIN2/ERLIN1/APOE	4
GO:0097186	amelogenesis	4/536	28/20536	0.00571428	0.0450498	0.0351971	TCIRG1/ITGB4/STIM1/ITGA6	4
GO:0007163	establishment or maintenance of cell polarity	13/536	222/20536	0.00573847	0.0451597	0.035283	ROCK1/LLGL1/ARF6/CAP2/ACTR1A/MAP1B/RACK1/ARHGAP35/ILK/ARHGEF2/MYO18A/CLASP2/DCTN1	13
GO:0043434	response to peptide hormone	22/536	466/20536	0.00575139	0.0451807	0.0352993	TBC1D4/PRKAR2B/ROCK1/QDPR/TCIRG1/FABP3/APPL1/MAP1B/ATP6V1H/YWHAG/PTPN11/ANXA5/CAV1/ATP6V0D1/AKT1/MYO1C/SORBS1/DAG1/FBN1/AHSG/COL1A1/AGT	22
GO:0009259	ribonucleotide metabolic process	21/536	438/20536	0.00580516	0.045522	0.035566	HSD17B8/SUCLA2/GMPR2/ACLY/PDP1/ADSL/PGM1/CASK/PDPR/AK1/ACAT1/ADK/ENO2/ACSL1/PFAS/NME3/ALDOC/HSD17B4/ABHD14B/PRKAG1/GALK1	21
GO:0006766	vitamin metabolic process	10/536	149/20536	0.00581888	0.0455485	0.0355867	SHMT1/CBR1/PCCA/CYB5R3/MMUT/PC/PLTP/CYB5A/GC/AKR1A1	10
GO:0007585	respiratory gaseous exchange by respiratory system	6/536	63/20536	0.00593758	0.0462313	0.0361202	FTO/MECP2/HNMT/GLS/MAN2A1/ADH5	6
GO:0090303	positive regulation of wound healing	6/536	63/20536	0.00593758	0.0462313	0.0361202	SERPINF2/F2/APOH/PLG/VTN/HRG	6
GO:1902305	regulation of sodium ion transmembrane transport	6/536	63/20536	0.00593758	0.0462313	0.0361202	YWHAH/KIF5B/UTRN/CAMK2D/DNM2/ATP2B4	6
GO:0045428	regulation of nitric oxide biosynthetic process	7/536	83/20536	0.00596771	0.0463839	0.0362394	DDAH2/CLU/CAV1/AKT1/DNM2/ATP2B4/AGT	7
GO:0045862	positive regulation of proteolysis	20/536	412/20536	0.00613467	0.0475895	0.0371814	GBA/CLU/BID/NDUFA13/ASPH/ARRB1/CLEC3B/CCDC22/PPM1F/BAG2/RACK1/KLKB1/RAD23A/CAV1/AKT1/PSMD14/RIPK1/SNX9/CTSC/APOE	20
GO:0010828	positive regulation of glucose transmembrane transport	5/536	45/20536	0.00614442	0.0475895	0.0371814	APPL1/C3/PTPN11/AKT1/SORBS1	5
GO:1904062	regulation of cation transmembrane transport	18/536	357/20536	0.00622866	0.0481574	0.037625	YWHAH/KIF5B/AHNAK/TCIRG1/FKBP1A/F2/FHL1/GSTM2/UTRN/CAV1/HSPA2/BIN1/SRI/STIM1/CAMK2D/DNM2/ATP2B4/AGT	18
GO:0001558	regulation of cell growth	22/536	470/20536	0.00633637	0.0482973	0.0377343	SPART/NDRG3/DPYSL2/NDUFA13/GDI1/F2/RTN4/SDCBP/MAP1B/FHL1/ADAM10/CRYAB/RACK1/LAMTOR1/FBLN5/AKT1/ILK/APOE/CAMK2D/DNM2/HRG/AGT	22
GO:0000098	sulfur amino acid catabolic process	3/536	15/20536	0.00636601	0.0482973	0.0377343	BLMH/MPST/PCYOX1	3
GO:0014874	response to stimulus involved in regulation of muscle adaptation	3/536	15/20536	0.00636601	0.0482973	0.0377343	UTRN/DAG1/AGT	3
GO:0030299	intestinal cholesterol absorption	3/536	15/20536	0.00636601	0.0482973	0.0377343	APOA4/APOA1/APOA2	3
GO:0035635	entry of bacterium into host cell	3/536	15/20536	0.00636601	0.0482973	0.0377343	KRT6A/CAV1/EXOC7	3
GO:0042762	regulation of sulfur metabolic process	3/536	15/20536	0.00636601	0.0482973	0.0377343	COMT/PDP1/PDPR	3
GO:0043589	skin morphogenesis	3/536	15/20536	0.00636601	0.0482973	0.0377343	GBA/COL1A2/COL1A1	3
GO:0044539	long-chain fatty acid import into cell	3/536	15/20536	0.00636601	0.0482973	0.0377343	FABP3/AKT1/ACSL1	3
GO:0051238	sequestering of metal ion	3/536	15/20536	0.00636601	0.0482973	0.0377343	FTH1/LCN2/SRI	3
GO:0140354	lipid import into cell	3/536	15/20536	0.00636601	0.0482973	0.0377343	FABP3/AKT1/ACSL1	3
GO:0048194	Golgi vesicle budding	7/536	84/20536	0.00636775	0.0482973	0.0377343	NSF/SERPINA1/SAR1A/SEC16A/CTSC/SAR1B/MYO18A	7
GO:0030048	actin filament-based movement	10/536	151/20536	0.00637826	0.0482973	0.0377343	ROCK1/SUN2/TMOD1/MYO1E/CAV1/MYO1C/BIN1/SRI/CAMK2D/DES	10
GO:0042063	gliogenesis	17/536	331/20536	0.00647325	0.0489324	0.0382306	SUN2/SOD1/SUN1/MAPK1/CLU/F2/RTN4/NDRG1/LAMB1/PTPN11/AKT1/VTN/GPC1/BIN1/DAG1/LAMB2/ILK	17
GO:0018146	keratan sulfate biosynthetic process	4/536	29/20536	0.0064941	0.049006	0.038288	OGN/LUM/PRELP/FMOD	4
GO:1903362	regulation of cellular protein catabolic process	15/536	278/20536	0.00661678	0.0498464	0.0389446	GBA/CLU/RAD23B/CCDC22/SDCBP/BAG2/RACK1/RAD23A/CAV1/AKT1/PSMD14/CTSC/SCO1/WDR91/APOE	15
GO:0090276	regulation of peptide hormone secretion	13/536	226/20536	0.00663713	0.0499144	0.0389978	KIF5B/TCIRG1/ARRB1/RBP4/STX4/FGG/FGA/PTPN11/ANXA5/GLUD1/FGB/SRI/GLUL	13
GO:0045216	cell-cell junction organization	12/536	201/20536	0.00671556	0.0504182	0.0393914	ROCK1/ARF6/TLN2/VCL/LIMS1/CAV1/MYO1C/CADM1/PECAM1/ADD1/PTPN23/AGT	12
GO:0031109	microtubule polymerization or depolymerization	9/536	129/20536	0.0067881	0.0508761	0.0397491	MAP1S/MAP1B/MECP2/CRYAB/EML2/ARHGEF2/TUBG1/CLASP2/DCTN1	9
GO:0032233	positive regulation of actin filament bundle assembly	6/536	65/20536	0.00691104	0.0517096	0.0404003	SERPINF2/PPM1F/SYNPO/SWAP70/APOA1/S100A10	6
GO:0009116	nucleoside metabolic process	8/536	107/20536	0.00698273	0.0521574	0.0407502	GMPR2/PRPSAP2/PRPS2/CASK/MACROD1/ADK/NME3/NT5C	8
GO:0007162	negative regulation of cell adhesion	17/536	334/20536	0.00705717	0.0526243	0.041115	DUSP3/PLXNB2/PPM1F/TGFBI/ADAM10/CASK/FGG/SWAP70/PLG/PTPN11/LGALS3/AKT1/HRG/KNG1/APOA1/COL1A1/CLASP2	17
GO:0031623	receptor internalization	9/536	130/20536	0.00712969	0.0530753	0.0414673	FLOT1/TBC1D5/ARRB1/SDCBP/ITGB1/SNX1/CAV1/DNM2/EPS15	9
GO:0061025	membrane fusion	11/536	178/20536	0.00721554	0.0534407	0.0417528	NSF/TBC1D4/KIF5B/SNAP23/STX7/STX4/STXBP1/VCPIP1/VPS4A/RAB34/GCA	11
GO:0007492	endoderm development	7/536	86/20536	0.00722729	0.0534407	0.0417528	COL4A2/COL6A1/LAMA3/LAMB1/LAMC1/VTN/LAMB3	7
GO:0097581	lamellipodium organization	7/536	86/20536	0.00722729	0.0534407	0.0417528	ABLIM1/VCL/ITGB1/SNX1/TWF1/DNM2/HRG	7
GO:0097756	negative regulation of blood vessel diameter	7/536	86/20536	0.00722729	0.0534407	0.0417528	FGG/FGA/RAP1GDS1/CAV1/AKT1/FGB/AGT	7
GO:0042737	drug catabolic process	10/536	154/20536	0.00729467	0.0538486	0.0420715	MAOB/COMT/QDPR/IDUA/QPRT/ALDH2/ACAT1/FAH/HP/APOA4	10
GO:0003016	respiratory system process	4/536	30/20536	0.00734133	0.0539221	0.0421289	FTO/MECP2/GLS/ADH5	4
GO:0031114	regulation of microtubule depolymerization	4/536	30/20536	0.00734133	0.0539221	0.0421289	MAP1S/MAP1B/ARHGEF2/CLASP2	4
GO:0045939	negative regulation of steroid metabolic process	4/536	30/20536	0.00734133	0.0539221	0.0421289	SOD1/ERLIN2/ERLIN1/APOE	4
GO:0001974	blood vessel remodeling	5/536	47/20536	0.00739401	0.0540388	0.0422201	TGM2/CST3/BGN/HRG/AGT	5
GO:0034114	regulation of heterotypic cell-cell adhesion	5/536	47/20536	0.00739401	0.0540388	0.0422201	FLOT1/FGG/FGA/FGB/APOA1	5
GO:1903053	regulation of extracellular matrix organization	5/536	47/20536	0.00739401	0.0540388	0.0422201	CST3/EMILIN1/DAG1/CLASP2/AGT	5
GO:0072665	protein localization to vacuole	6/536	66/20536	0.00743882	0.0542763	0.0424057	VPS36/CLU/RTN4/AP3M1/VPS4A/AP3B1	6
GO:0051592	response to calcium ion	10/536	155/20536	0.00762173	0.055519	0.0433766	GDI1/FGG/FGA/ANXA5/CAV1/FGB/STIM1/CAMK2D/ADD1/S100A16	10
GO:0038063	collagen-activated tyrosine kinase receptor signaling pathway	3/536	16/20536	0.00768497	0.0556332	0.0434658	COL4A2/COL4A1/COL1A1	3
GO:0060352	cell adhesion molecule production	3/536	16/20536	0.00768497	0.0556332	0.0434658	FLOT1/CAV1/APOA1	3
GO:0002028	regulation of sodium ion transport	7/536	87/20536	0.00768791	0.0556332	0.0434658	YWHAH/KIF5B/UTRN/AKT1/CAMK2D/DNM2/ATP2B4	7
GO:0034637	cellular carbohydrate biosynthetic process	7/536	87/20536	0.00768791	0.0556332	0.0434658	IMPA1/GYS1/PGM1/GYG1/AKT1/SORBS1/UGP2	7
GO:0010639	negative regulation of organelle organization	20/536	421/20536	0.00770831	0.0556894	0.0435097	TBC1D4/ACAA2/CLU/TMOD1/VAT1/ADD3/H1-0/BAG3/SPTBN1/MAP1B/SWAP70/SPTAN1/AKT1/TWF1/EML2/DNM2/ARHGEF2/ARAP1/ADD1/CLASP2	20
GO:0050821	protein stabilization	12/536	205/20536	0.00780676	0.0562163	0.0439214	FLOT1/LAMP1/CLU/RTN4/AFM/BAG3/BAG2/CRYAB/STXBP1/SEC16A/APOA1/APOA2	12
GO:0061136	regulation of proteasomal protein catabolic process	12/536	205/20536	0.00780676	0.0562163	0.0439214	GBA/CLU/RAD23B/SDCBP/BAG2/RACK1/RAD23A/CAV1/AKT1/PSMD14/SCO1/APOE	12
GO:0072330	monocarboxylic acid biosynthetic process	14/536	257/20536	0.00788004	0.0566514	0.0442614	HSD17B8/CBR1/GPX4/ERLIN2/ACLY/OSBPL9/ERLIN1/BGN/DCN/APOC1/HSD17B4/APOA4/PRKAG1/ACADVL	14
GO:0043393	regulation of protein binding	13/536	231/20536	0.00791387	0.056802	0.044379	FLOT1/ROCK1/ARF6/FKBP1A/ARRB1/BAG2/LGALS3/CAV1/AKT1/VTN/APOE/ADD1/NES	13
GO:0006090	pyruvate metabolic process	10/536	156/20536	0.00795999	0.0568296	0.0444006	PC/ME1/PDP1/PGM1/PDPR/HAGH/ENO2/ALDOC/PRKAG1/GALK1	10
GO:0072001	renal system development	16/536	311/20536	0.00798361	0.0568296	0.0444006	COL4A1/LAMA5/MPST/MYO1E/RBP4/ACAT1/DCN/NID1/KANK2/FBN1/LAMB2/ITGB4/ILK/PECAM1/AGT/ITGA6	16
GO:0030032	lamellipodium assembly	6/536	67/20536	0.00799509	0.0568296	0.0444006	ABLIM1/VCL/ITGB1/TWF1/DNM2/HRG	6
GO:0035384	thioester biosynthetic process	6/536	67/20536	0.00799509	0.0568296	0.0444006	HSD17B8/ACLY/PDP1/PDPR/ACAT1/ACSL1	6
GO:0048857	neural nucleus development	6/536	67/20536	0.00799509	0.0568296	0.0444006	MAOB/YWHAH/CKB/NDRG2/GLUD1/SEC16A	6
GO:0071616	acyl-CoA biosynthetic process	6/536	67/20536	0.00799509	0.0568296	0.0444006	HSD17B8/ACLY/PDP1/PDPR/ACAT1/ACSL1	6
GO:0002063	chondrocyte development	5/536	48/20536	0.00808074	0.0572537	0.0447319	COL6A2/COL6A1/COL14A1/VWA1/COL6A3	5
GO:0042059	negative regulation of epidermal growth factor receptor signaling pathway	5/536	48/20536	0.00808074	0.0572537	0.0447319	SNX5/ITGA1/DUSP3/EPN1/EPS15	5
GO:2001234	negative regulation of apoptotic signaling pathway	14/536	258/20536	0.00813988	0.0575802	0.044987	ACAA2/CLU/BID/NDUFA13/GCLM/FGG/FGA/HSPB1/LGALS3/AKT1/RIPK1/FGB/ARHGEF2/ITGA6	14
GO:0009060	aerobic respiration	7/536	88/20536	0.00816986	0.0576996	0.0450803	SUCLA2/NDUFA4/ADSL/ACO2/NDUFS7/ACO1/SDHA	7
GO:0010543	regulation of platelet activation	4/536	31/20536	0.00825828	0.058045	0.0453502	F2/FGG/APOE/HRG	4
GO:0034123	positive regulation of toll-like receptor signaling pathway	4/536	31/20536	0.00825828	0.058045	0.0453502	FLOT1/LBP/RTN4/CAV1	4
GO:1902473	regulation of protein localization to synapse	4/536	31/20536	0.00825828	0.058045	0.0453502	NPTN/STX7/ADAM10/DAG1	4
GO:0090092	regulation of transmembrane receptor protein serine/threonine kinase signaling pathway	14/536	259/20536	0.00840647	0.0589925	0.0460904	SPART/PPM1A/FKBP1A/LTBP1/EMILIN1/ASPN/SDCBP/SPTBN1/CAV1/LRG1/FBN1/ILK/LEMD3/DNM2	14
GO:0034614	cellular response to reactive oxygen species	11/536	182/20536	0.00846384	0.0593007	0.0463312	SOD1/MAPK1/LCN2/PPP5C/NQO1/RACK1/FBLN5/AKT1/RIPK1/DNM2/APOA4	11
GO:0051187	cofactor catabolic process	6/536	68/20536	0.00858064	0.0600236	0.046896	HMOX2/BLVRA/AMBP/ACAT1/HP/APOA4	6
GO:0090101	negative regulation of transmembrane receptor protein serine/threonine kinase signaling pathway	9/536	134/20536	0.00862917	0.0601021	0.0469573	SPART/PPM1A/LTBP1/EMILIN1/ASPN/CAV1/FBN1/LEMD3/DNM2	9
GO:0035023	regulation of Rho protein signal transduction	10/536	158/20536	0.00867109	0.0601021	0.0469573	FLOT1/FARP1/ARRB1/ARHGEF1/ARHGAP35/ITGB1/KANK2/APOE/ARHGEF2/APOA1	10
GO:0006112	energy reserve metabolic process	7/536	89/20536	0.00867369	0.0601021	0.0469573	PYGB/GYS1/PGM1/GYG1/AKT1/SORBS1/UGP2	7
GO:0009791	post-embryonic development	7/536	89/20536	0.00867369	0.0601021	0.0469573	MMUT/APOB/MYO1E/MECP2/AGO2/ACO1/FBN1	7
GO:0034109	homotypic cell-cell adhesion	7/536	89/20536	0.00867369	0.0601021	0.0469573	VCL/FGG/FGA/STXBP1/HSPB1/FGB/ILK	7
GO:0070542	response to fatty acid	7/536	89/20536	0.00867369	0.0601021	0.0469573	APOB/PON1/FABP3/PPP5C/AKT1/ACSL1/GNB1	7
GO:0010821	regulation of mitochondrion organization	12/536	208/20536	0.00871277	0.0602782	0.0470949	GBA/ACAA2/YWHAB/YWHAH/CLU/BID/VAT1/BAG3/INF2/YWHAG/DCN/AKT1	12
GO:0003254	regulation of membrane depolarization	5/536	49/20536	0.00881049	0.0608586	0.0475484	FHL1/GCLM/RACK1/DCN/CAMK2D	5
GO:0006119	oxidative phosphorylation	10/536	159/20536	0.00904442	0.0623768	0.0487346	NDUFV2/NDUFA4/BID/NDUFA13/PDE12/MECP2/NDUFS7/SDHA/NDUFA7/NDUFA10	10
GO:0016525	negative regulation of angiogenesis	11/536	184/20536	0.00914766	0.0625032	0.0488333	COL4A2/ROCK1/EMILIN1/STAB1/MECP2/APOH/EPN1/DCN/HRG/AGT/HSPG2	11
GO:0001921	positive regulation of receptor recycling	3/536	17/20536	0.00915319	0.0625032	0.0488333	NSF/ARAP1/EPS15	3
GO:0044065	regulation of respiratory system process	3/536	17/20536	0.00915319	0.0625032	0.0488333	FTO/MECP2/GLS	3
GO:0050655	dermatan sulfate proteoglycan metabolic process	3/536	17/20536	0.00915319	0.0625032	0.0488333	IDUA/BGN/DCN	3
GO:0098856	intestinal lipid absorption	3/536	17/20536	0.00915319	0.0625032	0.0488333	APOA4/APOA1/APOA2	3
GO:0099170	postsynaptic modulation of chemical synaptic transmission	3/536	17/20536	0.00915319	0.0625032	0.0488333	SYNPO/USP8/EIF4E	3
GO:0051492	regulation of stress fiber assembly	7/536	90/20536	0.00919996	0.0625032	0.0488333	SERPINF2/ROCK1/PPM1F/ARAP1/APOA1/CLASP2/S100A10	7
GO:0001844	protein insertion into mitochondrial membrane involved in apoptotic signaling pathway	4/536	32/20536	0.00924713	0.0625032	0.0488333	YWHAB/YWHAH/BID/YWHAG	4
GO:0008211	glucocorticoid metabolic process	4/536	32/20536	0.00924713	0.0625032	0.0488333	SERPINA6/YWHAH/MECP2/APOA1	4
GO:0019430	removal of superoxide radicals	4/536	32/20536	0.00924713	0.0625032	0.0488333	SOD1/NQO1/FBLN5/APOA4	4
GO:0021801	cerebral cortex radial glia guided migration	4/536	32/20536	0.00924713	0.0625032	0.0488333	SUN2/SUN1/RTN4/LAMB1	4
GO:0022030	telencephalon glial cell migration	4/536	32/20536	0.00924713	0.0625032	0.0488333	SUN2/SUN1/RTN4/LAMB1	4
GO:0090075	relaxation of muscle	4/536	32/20536	0.00924713	0.0625032	0.0488333	SOD1/GSTM2/SRI/CAMK2D	4
GO:0009914	hormone transport	17/536	344/20536	0.0093175	0.0628824	0.0491296	TTR/KIF5B/SERPINA7/SNAP23/TCIRG1/ARRB1/RBP4/STX4/FGG/FGA/PTPN11/ANXA5/GLUD1/FGB/SRI/GLUL/AGT	17
GO:0008089	anterograde axonal transport	5/536	50/20536	0.0095845	0.0641929	0.0501534	SOD1/KIF5B/HSPB1/AP3M1/AP3B1	5
GO:0010712	regulation of collagen metabolic process	5/536	50/20536	0.0095845	0.0641929	0.0501534	SERPINF2/CST3/F2/EMILIN1/ITGB1	5
GO:0051204	protein insertion into mitochondrial membrane	5/536	50/20536	0.0095845	0.0641929	0.0501534	YWHAB/YWHAH/BID/NDUFA13/YWHAG	5
GO:0060324	face development	5/536	50/20536	0.0095845	0.0641929	0.0501534	MAPK1/ASPH/PTPN11/RRAS/COL1A1	5
GO:1902991	regulation of amyloid precursor protein catabolic process	5/536	50/20536	0.0095845	0.0641929	0.0501534	ROCK1/CLU/FKBP1A/BIN1/APOE	5
GO:0052126	movement in host environment	12/536	211/20536	0.00969882	0.0648599	0.0506746	LAMP1/PC/KRT6A/ITGB1/CAV1/VPS4A/ANPEP/DAG1/NCAM1/EXOC7/CD55/EPS15	12
GO:0007265	Ras protein signal transduction	22/536	489/20536	0.00982181	0.0654262	0.051117	FLOT1/ROCK1/FARP1/ARF6/GDI1/COL1A2/ARRB1/SHOC2/ARHGEF1/ARHGAP35/USP8/ITGB1/RRAS/KANK2/RTKN/RAB34/APOE/PECAM1/DNM2/ARHGEF2/APOA1/GNB1	22
GO:0006120	mitochondrial electron transport, NADH to ubiquinone	6/536	70/20536	0.00984288	0.0654262	0.051117	NDUFV2/NDUFA4/NDUFA13/NDUFS7/NDUFA7/NDUFA10	6
GO:0048207	vesicle targeting, rough ER to cis-Golgi	6/536	70/20536	0.00984288	0.0654262	0.051117	NSF/SERPINA1/SAR1A/SEC16A/CTSC/SAR1B	6
GO:0048208	COPII vesicle coating	6/536	70/20536	0.00984288	0.0654262	0.051117	NSF/SERPINA1/SAR1A/SEC16A/CTSC/SAR1B	6
GO:0009152	purine ribonucleotide biosynthetic process	11/536	186/20536	0.0098734	0.0654317	0.0511213	HSD17B8/ACLY/PDP1/ADSL/PDPR/AK1/ACAT1/ADK/ACSL1/PFAS/NME3	11
GO:2000181	negative regulation of blood vessel morphogenesis	11/536	186/20536	0.0098734	0.0654317	0.0511213	COL4A2/ROCK1/EMILIN1/STAB1/MECP2/APOH/EPN1/DCN/HRG/AGT/HSPG2	11
GO:0042476	odontogenesis	9/536	137/20536	0.00990225	0.0655244	0.0511937	LAMA5/TCIRG1/COL1A2/ASPN/LAMB1/ITGB4/STIM1/COL1A1/ITGA6	9
GO:0009308	amine metabolic process	10/536	162/20536	0.0102385	0.0676479	0.0528528	MAOB/COMT/AOC3/NQO1/MECP2/PSMB4/HNMT/PSMD14/ATP2B4/SRM	10
GO:0035774	positive regulation of insulin secretion involved in cellular response to glucose stimulus	4/536	33/20536	0.01031	0.0677172	0.0529069	KIF5B/ARRB1/STX4/SRI	4
GO:1901186	positive regulation of ERBB signaling pathway	4/536	33/20536	0.01031	0.0677172	0.0529069	RTN4/AKT1/ARAP1/AGT	4
GO:0031110	regulation of microtubule polymerization or depolymerization	7/536	92/20536	0.0103221	0.0677172	0.0529069	MAP1S/MAP1B/MECP2/EML2/ARHGEF2/CLASP2/DCTN1	7
GO:0046889	positive regulation of lipid biosynthetic process	7/536	92/20536	0.0103221	0.0677172	0.0529069	FABP3/RACK1/AKT1/SORBS1/APOE/APOA4/APOA1	7
GO:0010001	glial cell differentiation	13/536	239/20536	0.0103514	0.0677172	0.0529069	SOD1/MAPK1/CLU/F2/NDRG1/PTPN11/AKT1/VTN/GPC1/BIN1/DAG1/LAMB2/ILK	13
GO:0016485	protein processing	13/536	239/20536	0.0103514	0.0677172	0.0529069	SERPINF2/ASPH/CLEC3B/CPXM1/APOH/ADAM10/FGG/FGA/BAG2/KLKB1/SPCS3/F9/FGB	13
GO:0006805	xenobiotic metabolic process	9/536	138/20536	0.0103566	0.0677172	0.0529069	CYB5R3/CMBL/AOC3/NQO1/GSTM2/GSTM3/ACSL1/CRYZ/AKR7A2	9
GO:0006509	membrane protein ectodomain proteolysis	5/536	51/20536	0.010404	0.0678262	0.0529921	ROCK1/ADAM10/SNX9/DAG1/APOE	5
GO:2001238	positive regulation of extrinsic apoptotic signaling pathway	5/536	51/20536	0.010404	0.0678262	0.0529921	BID/RBCK1/CAV1/RIPK1/AGT	5
GO:0033692	cellular polysaccharide biosynthetic process	6/536	71/20536	0.0105212	0.0683875	0.0534307	GYS1/PGM1/GYG1/AKT1/SORBS1/UGP2	6
GO:0061077	chaperone-mediated protein folding	6/536	71/20536	0.0105212	0.0683875	0.0534307	ST13/CLU/FKBP1A/HSPB1/FKBP5/HSPA2	6
GO:0006906	vesicle fusion	8/536	115/20536	0.0105949	0.0687656	0.0537261	TBC1D4/KIF5B/SNAP23/STX7/STX4/STXBP1/VPS4A/RAB34	8
GO:1903364	positive regulation of cellular protein catabolic process	10/536	163/20536	0.0106621	0.0690997	0.0539871	GBA/CLU/CCDC22/BAG2/RACK1/RAD23A/CAV1/AKT1/CTSC/APOE	10
GO:0031468	nuclear envelope reassembly	3/536	18/20536	0.010774	0.069315	0.0541554	PPP2R2A/EMD/VPS4A	3
GO:0043649	dicarboxylic acid catabolic process	3/536	18/20536	0.010774	0.069315	0.0541554	QPRT/GLUD1/GLUL	3
GO:0060192	negative regulation of lipase activity	3/536	18/20536	0.010774	0.069315	0.0541554	APOC1/APOA1/APOA2	3
GO:0060546	negative regulation of necroptotic process	3/536	18/20536	0.010774	0.069315	0.0541554	RBCK1/CAV1/ARHGEF2	3
GO:0062099	negative regulation of programmed necrotic cell death	3/536	18/20536	0.010774	0.069315	0.0541554	RBCK1/CAV1/ARHGEF2	3
GO:0008637	apoptotic mitochondrial changes	9/536	139/20536	0.0108264	0.0695508	0.0543395	ACAA2/YWHAB/YWHAH/CLU/BID/ATG3/GCLM/YWHAG/AKT1	9
GO:0051899	membrane depolarization	7/536	93/20536	0.010919	0.0700438	0.0547247	YWHAH/FHL1/GCLM/RACK1/CAV1/DCN/CAMK2D	7
GO:0034394	protein localization to cell surface	6/536	72/20536	0.0112319	0.0718424	0.05613	ARF6/VCL/PIGK/STX4/FBLN5/AKT1	6
GO:0072666	establishment of protein localization to vacuole	5/536	52/20536	0.0112702	0.0718424	0.05613	VPS36/CLU/AP3M1/VPS4A/AP3B1	5
GO:0090151	establishment of protein localization to mitochondrial membrane	5/536	52/20536	0.0112702	0.0718424	0.05613	YWHAB/YWHAH/BID/NDUFA13/YWHAG	5
GO:1903793	positive regulation of anion transport	5/536	52/20536	0.0112702	0.0718424	0.05613	FABP3/STXBP1/APOE/APOA1/AGT	5
GO:0062012	regulation of small molecule metabolic process	21/536	466/20536	0.0112809	0.0718424	0.05613	LSS/SOD1/ERLIN2/COMT/APOB/FABP3/PDP1/ERLIN1/NQO1/PDPR/PSMB4/CAV1/AKT1/PSMD14/SORBS1/APOE/APOC1/APOA4/PRKAG1/ATP2B4/ACADVL	21
GO:0006099	tricarboxylic acid cycle	4/536	34/20536	0.0114488	0.0722846	0.0564755	SUCLA2/ACO2/ACO1/SDHA	4
GO:0042339	keratan sulfate metabolic process	4/536	34/20536	0.0114488	0.0722846	0.0564755	OGN/LUM/PRELP/FMOD	4
GO:0050690	regulation of defense response to virus by virus	4/536	34/20536	0.0114488	0.0722846	0.0564755	AP1B1/ATP6V1H/AP2S1/PACS1	4
GO:0060325	face morphogenesis	4/536	34/20536	0.0114488	0.0722846	0.0564755	ASPH/PTPN11/RRAS/COL1A1	4
GO:0071450	cellular response to oxygen radical	4/536	34/20536	0.0114488	0.0722846	0.0564755	SOD1/NQO1/FBLN5/APOA4	4
GO:0071451	cellular response to superoxide	4/536	34/20536	0.0114488	0.0722846	0.0564755	SOD1/NQO1/FBLN5/APOA4	4
GO:1901890	positive regulation of cell junction assembly	8/536	117/20536	0.0116816	0.0736061	0.0575079	FLOT1/ROCK1/PPM1F/LIMS1/CAV1/HRG/AGT/S100A10	8
GO:0042326	negative regulation of phosphorylation	22/536	497/20536	0.0116915	0.0736061	0.0575079	GBA/PRKAR2B/PDE12/AMBP/FABP4/ARRB1/EMILIN1/DUSP3/PPP5C/PPM1F/RACK1/YWHAG/HSPB1/CAV1/NIBAN1/AKT1/NDRG2/DAG1/ILK/APOE/AHSG/GPS1	22
GO:0007018	microtubule-based movement	15/536	297/20536	0.0117188	0.0736732	0.0575604	SUN2/LAMP1/SOD1/SUN1/KIF5B/KIF13B/MAP1S/ACTR1A/BAG3/MAP1B/HSPB1/AP3M1/AP3B1/PURA/DYNC1I2	15
GO:0046486	glycerolipid metabolic process	21/536	469/20536	0.0120556	0.0756826	0.0591303	RUFY1/PIP4K2A/PI4K2A/APOB/PON1/FABP3/FABP4/IMPA1/PIGK/MECP2/APOH/MTMR12/C3/PTPN11/CAV1/ACSL1/APOE/APOC1/APOA4/APOA1/APOA2	21
GO:0032412	regulation of ion transmembrane transporter activity	14/536	271/20536	0.0121753	0.0760763	0.0594379	YWHAH/KIF5B/AHNAK/FKBP1A/FHL1/GSTM2/UTRN/CAV1/RIPK1/HSPA2/SRI/STIM1/CAMK2D/DNM2	14
GO:1990090	cellular response to nerve growth factor stimulus	5/536	53/20536	0.0121843	0.0760763	0.0594379	ARF6/EHD1/ACAP2/USP8/AKT1	5
GO:2000649	regulation of sodium ion transmembrane transporter activity	5/536	53/20536	0.0121843	0.0760763	0.0594379	YWHAH/KIF5B/UTRN/CAMK2D/DNM2	5
GO:0006767	water-soluble vitamin metabolic process	7/536	95/20536	0.0121874	0.0760763	0.0594379	SHMT1/PCCA/CYB5R3/MMUT/PC/CYB5A/AKR1A1	7
GO:0010927	cellular component assembly involved in morphogenesis	8/536	118/20536	0.0122547	0.0762803	0.0595972	MYH11/TMOD1/CFL2/ITGB1/GPC1/DAG1/ILK/CLASP2	8
GO:0061387	regulation of extent of cell growth	8/536	118/20536	0.0122547	0.0762803	0.0595972	SPART/DPYSL2/GDI1/RTN4/MAP1B/ILK/APOE/DNM2	8
GO:0043409	negative regulation of MAPK cascade	11/536	192/20536	0.0123183	0.0765448	0.0598039	GBA/AMBP/ARRB1/EMILIN1/DUSP3/CAV1/AKT1/NDRG2/DAG1/APOE/GPS1	11
GO:1903052	positive regulation of proteolysis involved in cellular protein catabolic process	9/536	142/20536	0.0123319	0.0765448	0.0598039	GBA/CLU/CCDC22/BAG2/RACK1/RAD23A/CAV1/AKT1/CTSC	9
GO:0001765	membrane raft assembly	3/536	19/20536	0.0125499	0.0773533	0.0604356	FLOT1/CAV1/S100A10	3
GO:0010544	negative regulation of platelet activation	3/536	19/20536	0.0125499	0.0773533	0.0604356	F2/FGG/APOE	3
GO:0034312	diol biosynthetic process	3/536	19/20536	0.0125499	0.0773533	0.0604356	GBA/QDPR/SPR	3
GO:0044241	lipid digestion	3/536	19/20536	0.0125499	0.0773533	0.0604356	APOA4/APOA1/APOA2	3
GO:0046459	short-chain fatty acid metabolic process	3/536	19/20536	0.0125499	0.0773533	0.0604356	PCCA/MMUT/ACADS	3
GO:0007263	nitric oxide mediated signal transduction	4/536	35/20536	0.0126653	0.0777384	0.0607364	DDAH2/APOE/ATP2B4/AGT	4
GO:0010574	regulation of vascular endothelial growth factor production	4/536	35/20536	0.0126653	0.0777384	0.0607364	NUTF2/C5/C3/NDRG2	4
GO:0051354	negative regulation of oxidoreductase activity	4/536	35/20536	0.0126653	0.0777384	0.0607364	AOC3/CAV1/HP/ATP2B4	4
GO:0006901	vesicle coating	6/536	74/20536	0.012754	0.0779569	0.0609071	NSF/SERPINA1/SAR1A/SEC16A/CTSC/SAR1B	6
GO:0008088	axo-dendritic transport	6/536	74/20536	0.012754	0.0779569	0.0609071	SOD1/KIF5B/HSPB1/AP3M1/AP3B1/PURA	6
GO:0051205	protein insertion into membrane	6/536	74/20536	0.012754	0.0779569	0.0609071	YWHAB/YWHAH/BID/NDUFA13/YWHAG/GET3	6
GO:1900407	regulation of cellular response to oxidative stress	7/536	96/20536	0.0128599	0.078429	0.0612761	SOD1/RACK1/HSPB1/FBLN5/AKT1/RIPK1/LANCL1	7
GO:0030010	establishment of cell polarity	9/536	143/20536	0.0128668	0.078429	0.0612761	ROCK1/LLGL1/ARF6/ACTR1A/MAP1B/RACK1/ARHGEF2/MYO18A/DCTN1	9
GO:0044070	regulation of anion transport	7/536	97/20536	0.0135587	0.0821277	0.0641658	FABP3/STXBP1/AKT1/RIPK1/APOE/APOA1/AGT	7
GO:0046364	monosaccharide biosynthetic process	7/536	97/20536	0.0135587	0.0821277	0.0641658	PC/RBP4/PGM1/TALDO1/ENO2/ALDOC/AKR1A1	7
GO:1901019	regulation of calcium ion transmembrane transporter activity	7/536	97/20536	0.0135587	0.0821277	0.0641658	AHNAK/FKBP1A/GSTM2/HSPA2/SRI/STIM1/CAMK2D	7
GO:0001885	endothelial cell development	6/536	75/20536	0.0135668	0.0821277	0.0641658	ROCK1/COL18A1/PLOD3/GSTM3/PECAM1/ADD1	6
GO:0001895	retina homeostasis	6/536	75/20536	0.0135668	0.0821277	0.0641658	SOD1/AZGP1/LYZ/ALB/HSPB1/TF	6
GO:0050770	regulation of axonogenesis	11/536	195/20536	0.0137013	0.0827147	0.0646244	SPART/DPYSL2/KIF13B/GDI1/RTN4/PLXNB2/MAP1B/ARHGAP35/ILK/APOE/DNM2	11
GO:2001235	positive regulation of apoptotic signaling pathway	11/536	195/20536	0.0137013	0.0827147	0.0646244	SOD1/YWHAB/YWHAH/BID/RBCK1/RACK1/YWHAG/CAV1/RIPK1/CTSC/AGT	11
GO:0000303	response to superoxide	4/536	36/20536	0.0139614	0.0841697	0.0657612	SOD1/NQO1/FBLN5/APOA4	4
GO:0002224	toll-like receptor signaling pathway	10/536	170/20536	0.01401	0.0843468	0.0658995	FLOT1/LBP/APOB/RTN4/APPL1/FGG/FGA/CAV1/RIPK1/FGB	10
GO:0006637	acyl-CoA metabolic process	8/536	121/20536	0.0140979	0.08453	0.0660427	HSD17B8/SUCLA2/ACLY/PDP1/PDPR/ACAT1/ACSL1/HSD17B4	8
GO:0035383	thioester metabolic process	8/536	121/20536	0.0140979	0.08453	0.0660427	HSD17B8/SUCLA2/ACLY/PDP1/PDPR/ACAT1/ACSL1/HSD17B4	8
GO:2000379	positive regulation of reactive oxygen species metabolic process	8/536	121/20536	0.0140979	0.08453	0.0660427	DDAH2/SOD1/CLU/F2/AKT1/RIPK1/DNM2/AGT	8
GO:0035337	fatty-acyl-CoA metabolic process	5/536	55/20536	0.0141605	0.0846748	0.0661558	HSD17B8/ACLY/ACAT1/ACSL1/HSD17B4	5
GO:1901028	regulation of mitochondrial outer membrane permeabilization involved in apoptotic signaling pathway	5/536	55/20536	0.0141605	0.0846748	0.0661558	ACAA2/YWHAB/YWHAH/BID/YWHAG	5
GO:0060271	cilium assembly	18/536	389/20536	0.0142176	0.0849013	0.0663328	PRKAR2B/PCNT/LAMA5/ABLIM1/ACTR1A/ATG3/SEPTIN6/TUBB4B/EHD1/DCTN3/YWHAG/ARHGAP35/ATP6V0D1/DNM2/PTPN23/DYNC1I2/TUBG1/DCTN1	18
GO:0042158	lipoprotein biosynthetic process	7/536	98/20536	0.0142843	0.085069	0.0664638	GBA/PPM1A/APOB/PIGK/APOE/GLUL/APOA1	7
GO:0046470	phosphatidylcholine metabolic process	7/536	98/20536	0.0142843	0.085069	0.0664638	PON1/FABP3/MECP2/APOC1/APOA4/APOA1/APOA2	7
GO:0090114	COPII-coated vesicle budding	6/536	76/20536	0.0144151	0.0857321	0.0669819	NSF/SERPINA1/SAR1A/SEC16A/CTSC/SAR1B	6
GO:0001886	endothelial cell morphogenesis	3/536	20/20536	0.0144833	0.0857902	0.0670273	COL18A1/PLOD3/PECAM1	3
GO:0051016	barbed-end actin filament capping	3/536	20/20536	0.0144833	0.0857902	0.0670273	ADD3/TWF1/ADD1	3
GO:1901881	positive regulation of protein depolymerization	3/536	20/20536	0.0144833	0.0857902	0.0670273	DSTN/CFL2/NES	3
GO:1901653	cellular response to peptide	19/536	419/20536	0.0145614	0.0861368	0.067298	TBC1D4/PRKAR2B/ROCK1/TCIRG1/APPL1/MAP1B/ATP6V1H/YWHAG/PTPN11/ANXA5/CAV1/ATP6V0D1/AKT1/MYO1C/SORBS1/FBN1/ARHGEF2/AHSG/AGT	19
GO:0046034	ATP metabolic process	16/536	333/20536	0.0145968	0.0861486	0.0673073	NDUFV2/NDUFA4/BID/NDUFA13/PDE12/MECP2/PGM1/AK1/NDUFS7/SDHA/NDUFA7/ENO2/ALDOC/PRKAG1/NDUFA10/GALK1	16
GO:0006457	protein folding	13/536	250/20536	0.0146144	0.0861486	0.0673073	ST13/CLU/RAD23B/FKBP1A/BAG3/BAG2/CRYAB/HSPB1/FKBP5/EMC2/GNB2/HSPA2/GNB1	13
GO:0010632	regulation of epithelial cell migration	15/536	305/20536	0.014622	0.0861486	0.0673073	ARF6/RTN4/GLIPR2/PPM1F/MECP2/APOH/HSPB1/DCN/AKT1/APOE/HRG/GLUL/PTPN23/CLASP2/AGT	15
GO:0030041	actin filament polymerization	11/536	197/20536	0.0146866	0.0864136	0.0675143	ARF6/TMOD1/ARPC1A/ADD3/SPTBN1/SPTAN1/MYO1C/SNX9/TWF1/BIN1/ADD1	11
GO:0071496	cellular response to external stimulus	17/536	362/20536	0.014813	0.0870412	0.0680046	GBA/SOD1/MAPK1/COMT/RRAGC/LCN2/BAG3/ALB/ARHGAP35/PTPN11/AKT1/DAG1/KANK2/GLUL/COL1A1/AGT/ITGA6	17
GO:1901343	negative regulation of vasculature development	11/536	198/20536	0.0151988	0.0884917	0.0691379	COL4A2/ROCK1/EMILIN1/STAB1/MECP2/APOH/EPN1/DCN/HRG/AGT/HSPG2	11
GO:0042304	regulation of fatty acid biosynthetic process	5/536	56/20536	0.0152248	0.0884917	0.0691379	ERLIN2/ERLIN1/APOC1/APOA4/ACADVL	5
GO:0050435	amyloid-beta metabolic process	5/536	56/20536	0.0152248	0.0884917	0.0691379	ROCK1/CLU/ADAM10/BIN1/APOE	5
GO:1990089	response to nerve growth factor	5/536	56/20536	0.0152248	0.0884917	0.0691379	ARF6/EHD1/ACAP2/USP8/AKT1	5
GO:1901616	organic hydroxy compound catabolic process	6/536	77/20536	0.0152997	0.0884917	0.0691379	MAOB/COMT/IMPA1/ALDH2/FAH/APOE	6
GO:1903036	positive regulation of response to wounding	6/536	77/20536	0.0152997	0.0884917	0.0691379	SERPINF2/F2/APOH/PLG/VTN/HRG	6
GO:1903201	regulation of oxidative stress-induced cell death	6/536	77/20536	0.0152997	0.0884917	0.0691379	SOD1/RACK1/HSPB1/AKT1/RIPK1/LANCL1	6
GO:0000305	response to oxygen radical	4/536	37/20536	0.0153387	0.0884917	0.0691379	SOD1/NQO1/FBLN5/APOA4	4
GO:0001881	receptor recycling	4/536	37/20536	0.0153387	0.0884917	0.0691379	NSF/LAMTOR1/ARAP1/EPS15	4
GO:0010573	vascular endothelial growth factor production	4/536	37/20536	0.0153387	0.0884917	0.0691379	NUTF2/C5/C3/NDRG2	4
GO:0034116	positive regulation of heterotypic cell-cell adhesion	4/536	37/20536	0.0153387	0.0884917	0.0691379	FLOT1/FGG/FGA/FGB	4
GO:1902003	regulation of amyloid-beta formation	4/536	37/20536	0.0153387	0.0884917	0.0691379	ROCK1/CLU/BIN1/APOE	4
GO:0022898	regulation of transmembrane transporter activity	14/536	279/20536	0.015341	0.0884917	0.0691379	YWHAH/KIF5B/AHNAK/FKBP1A/FHL1/GSTM2/UTRN/CAV1/RIPK1/HSPA2/SRI/STIM1/CAMK2D/DNM2	14
GO:0042445	hormone metabolic process	14/536	279/20536	0.015341	0.0884917	0.0691379	SERPINA6/HSD17B8/TTR/YWHAH/ALDH1A1/COMT/RBP4/MECP2/PTPN11/HSD17B11/SCPEP1/ALDH9A1/HSD17B4/APOA1	14
GO:0044409	entry into host	10/536	173/20536	0.0156635	0.0902343	0.0704994	LAMP1/KRT6A/ITGB1/CAV1/ANPEP/DAG1/NCAM1/EXOC7/CD55/EPS15	10
GO:0009260	ribonucleotide biosynthetic process	11/536	199/20536	0.0157243	0.0904661	0.0706805	HSD17B8/ACLY/PDP1/ADSL/PDPR/AK1/ACAT1/ADK/ACSL1/PFAS/NME3	11
GO:0019730	antimicrobial humoral response	9/536	148/20536	0.0158035	0.0908031	0.0709438	CLU/PGLYRP2/F2/LYZ/LCN2/KRT6A/FGA/FGB/HRG	9
GO:0071356	cellular response to tumor necrosis factor	17/536	365/20536	0.0159345	0.0914367	0.0714389	GBA/MAPK1/APOB/FABP4/RBCK1/LCN2/AKAP12/RACK1/LIMS1/PSMB4/AKT1/PSMD14/RIPK1/ILK/ARHGEF2/APOA1/COL1A1	17
GO:0034612	response to tumor necrosis factor	18/536	394/20536	0.0159851	0.0916078	0.0715725	GBA/MAPK1/APOB/FABP4/RBCK1/LCN2/AKAP12/ADAM10/RACK1/LIMS1/PSMB4/AKT1/PSMD14/RIPK1/ILK/ARHGEF2/APOA1/COL1A1	18
GO:0000271	polysaccharide biosynthetic process	6/536	78/20536	0.0162211	0.0927192	0.0724408	GYS1/PGM1/GYG1/AKT1/SORBS1/UGP2	6
GO:0048199	vesicle targeting, to, from or within Golgi	6/536	78/20536	0.0162211	0.0927192	0.0724408	NSF/SERPINA1/SAR1A/SEC16A/CTSC/SAR1B	6
GO:0035304	regulation of protein dephosphorylation	10/536	174/20536	0.0162457	0.0927395	0.0724567	GBA/ROCK1/YWHAB/PPP4R1/PPP2R2A/FKBP1A/ITGA1/SHOC2/SWAP70/LGALS3	10
GO:0006067	ethanol metabolic process	3/536	21/20536	0.0165757	0.0937728	0.0732641	ALDH1A1/ALDH2/ADH5	3
GO:0016137	glycoside metabolic process	3/536	21/20536	0.0165757	0.0937728	0.0732641	GBA/AKR1A1/AKR7A2	3
GO:0035813	regulation of renal sodium excretion	3/536	21/20536	0.0165757	0.0937728	0.0732641	COMT/SNX5/AGT	3
GO:0046716	muscle cell cellular homeostasis	3/536	21/20536	0.0165757	0.0937728	0.0732641	SOD1/BAG3/CFL2	3
GO:0051900	regulation of mitochondrial depolarization	3/536	21/20536	0.0165757	0.0937728	0.0732641	GCLM/RACK1/DCN	3
GO:0072010	glomerular epithelium development	3/536	21/20536	0.0165757	0.0937728	0.0732641	MYO1E/LAMB2/PECAM1	3
GO:2000427	positive regulation of apoptotic cell clearance	3/536	21/20536	0.0165757	0.0937728	0.0732641	C2/C4B/C3	3
GO:0110020	regulation of actomyosin structure organization	7/536	101/20536	0.0166271	0.093943	0.073397	SERPINF2/ROCK1/PPM1F/ARAP1/APOA1/CLASP2/S100A10	7
GO:0010939	regulation of necrotic cell death	4/536	38/20536	0.0167985	0.0945482	0.0738698	RBCK1/CAV1/RIPK1/ARHGEF2	4
GO:0051294	establishment of spindle orientation	4/536	38/20536	0.0167985	0.0945482	0.0738698	LLGL1/ACTR1A/ARHGEF2/DCTN1	4
GO:1901030	positive regulation of mitochondrial outer membrane permeabilization involved in apoptotic signaling pathway	4/536	38/20536	0.0167985	0.0945482	0.0738698	YWHAB/YWHAH/BID/YWHAG	4
GO:0043523	regulation of neuron apoptotic process	12/536	228/20536	0.0170175	0.0955364	0.0746419	ROCK1/SOD1/ITGA1/ARRB1/NQO1/MECP2/GCLM/STXBP1/LANCL1/ILK/APOE/NES	12
GO:0071229	cellular response to acid chemical	12/536	228/20536	0.0170175	0.0955364	0.0746419	SHMT1/COL4A1/COL6A1/NDUFA13/COL1A2/APOB/RRAGC/GCLM/LAMTOR1/AKT1/COL1A1/GNB1	12
GO:0033673	negative regulation of kinase activity	14/536	283/20536	0.0171437	0.0961224	0.0750998	GBA/PRKAR2B/FABP4/DUSP3/PPM1F/RACK1/YWHAG/HSPB1/CAV1/AKT1/ILK/APOE/AHSG/GPS1	14
GO:0001933	negative regulation of protein phosphorylation	20/536	456/20536	0.0172017	0.0963252	0.0752582	GBA/PRKAR2B/AMBP/FABP4/ARRB1/EMILIN1/DUSP3/PPP5C/PPM1F/RACK1/YWHAG/HSPB1/CAV1/NIBAN1/AKT1/NDRG2/DAG1/ILK/APOE/GPS1	20
GO:0050804	modulation of chemical synaptic transmission	21/536	486/20536	0.0172837	0.0966614	0.0755208	FLOT1/PRKAR2B/YWHAH/KIF5B/MAPK1/NPTN/MAP1B/MECP2/AKAP12/STX4/CASK/STXBP1/SYNPO/YWHAG/USP8/ITGB1/EIF4E/APOE/GLUL/GIT1/AGT	21
GO:0071466	cellular response to xenobiotic stimulus	11/536	202/20536	0.0173828	0.0970926	0.0758577	CYB5R3/CMBL/AOC3/NQO1/GSTM2/GSTM3/USP8/ACSL1/EIF4E/CRYZ/AKR7A2	11
GO:0051402	neuron apoptotic process	13/536	256/20536	0.0174456	0.097305	0.0760237	ROCK1/SOD1/BID/ITGA1/ARRB1/NQO1/MECP2/GCLM/STXBP1/LANCL1/ILK/APOE/NES	13
GO:0034308	primary alcohol metabolic process	7/536	102/20536	0.017465	0.097305	0.0760237	TTR/ALDH1A1/ALDH2/RBP4/ADH5/AKR1A1/AKR7A2	7
GO:0090150	establishment of protein localization to membrane	17/536	369/20536	0.0175313	0.0975509	0.0762158	NSF/YWHAB/YWHAH/BID/NDUFA13/GDI1/ATG3/SDCBP/SPTBN1/RACK1/SRP54/YWHAG/MYO1C/GET3/GORASP2/SEC16A/RAB34	17
GO:0099177	regulation of trans-synaptic signaling	21/536	487/20536	0.0176392	0.0980277	0.0765883	FLOT1/PRKAR2B/YWHAH/KIF5B/MAPK1/NPTN/MAP1B/MECP2/AKAP12/STX4/CASK/STXBP1/SYNPO/YWHAG/USP8/ITGB1/EIF4E/APOE/GLUL/GIT1/AGT	21
GO:0008286	insulin receptor signaling pathway	9/536	151/20536	0.017786	0.0985951	0.0770316	TCIRG1/APPL1/ATP6V1H/PTPN11/ATP6V0D1/AKT1/SORBS1/AHSG/AGT	9
GO:0042542	response to hydrogen peroxide	9/536	151/20536	0.017786	0.0985951	0.0770316	SOD1/LCN2/PPP5C/NQO1/CRYAB/RACK1/RIPK1/HP/COL1A1	9
GO:0051348	negative regulation of transferase activity	15/536	313/20536	0.0180532	0.0999501	0.0780903	GBA/PRKAR2B/FABP4/DUSP3/PPM1F/BAG2/RACK1/YWHAG/HSPB1/CAV1/AKT1/ILK/APOE/AHSG/GPS1	15
GO:0007033	vacuole organization	10/536	177/20536	0.0180886	0.100021	0.0781454	GBA/PIP4K2A/HOOK3/BAG3/ATG3/LAMTOR1/LRSAM1/VPS4A/MAN2A1/RAB34	10
GO:0009112	nucleobase metabolic process	4/536	39/20536	0.0183424	0.100792	0.0787479	SHMT1/GMPR2/TTR/MAPK1	4
GO:0021799	cerebral cortex radially oriented cell migration	4/536	39/20536	0.0183424	0.100792	0.0787479	SUN2/SUN1/RTN4/LAMB1	4
GO:0031111	negative regulation of microtubule polymerization or depolymerization	4/536	39/20536	0.0183424	0.100792	0.0787479	MAP1B/EML2/ARHGEF2/CLASP2	4
GO:0046326	positive regulation of glucose import	4/536	39/20536	0.0183424	0.100792	0.0787479	APPL1/PTPN11/AKT1/SORBS1	4
GO:0050892	intestinal absorption	4/536	39/20536	0.0183424	0.100792	0.0787479	ACO1/APOA4/APOA1/APOA2	4
GO:0002064	epithelial cell development	12/536	231/20536	0.0186535	0.102374	0.0799839	ROCK1/SOD1/COL18A1/TMOD1/MYO1E/PLOD3/GSTM3/LAMB2/HSD17B4/PECAM1/ADD1/FLNB	12
GO:0019320	hexose catabolic process	5/536	59/20536	0.0187343	0.102439	0.0800353	ALDH1A1/PGM1/ENO2/ALDOC/GALK1	5
GO:0006874	cellular calcium ion homeostasis	21/536	490/20536	0.0187402	0.102439	0.0800353	TGM2/TCIRG1/FKBP1A/F2/NPTN/GSTM2/ANXA6/SYNPO/SWAP70/RAP1GDS1/ANXA5/CAV1/SRI/STIM1/APOE/CAMK2D/CD55/KNG1/ATP2B4/GNB1/AGT	21
GO:0007035	vacuolar acidification	3/536	22/20536	0.0188282	0.102439	0.0800353	TCIRG1/ATP6V1H/ATP6V0D1	3
GO:0031629	synaptic vesicle fusion to presynaptic active zone membrane	3/536	22/20536	0.0188282	0.102439	0.0800353	SNAP23/STX4/STXBP1	3
GO:0032469	endoplasmic reticulum calcium ion homeostasis	3/536	22/20536	0.0188282	0.102439	0.0800353	TGM2/RAP1GDS1/CAMK2D	3
GO:0046628	positive regulation of insulin receptor signaling pathway	3/536	22/20536	0.0188282	0.102439	0.0800353	PTPN11/SORBS1/AGT	3
GO:0060547	negative regulation of necrotic cell death	3/536	22/20536	0.0188282	0.102439	0.0800353	RBCK1/CAV1/ARHGEF2	3
GO:0006469	negative regulation of protein kinase activity	13/536	259/20536	0.0190082	0.103164	0.0806013	GBA/PRKAR2B/FABP4/DUSP3/PPM1F/RACK1/YWHAG/HSPB1/CAV1/AKT1/ILK/APOE/GPS1	13
GO:0048588	developmental cell growth	13/536	259/20536	0.0190082	0.103164	0.0806013	SPART/DPYSL2/GDI1/RTN4/VCL/MAP1B/SORBS2/ITGB1/LAMB2/ILK/APOE/DNM2/AGT	13
GO:0046883	regulation of hormone secretion	14/536	287/20536	0.0191037	0.103555	0.0809065	KIF5B/TCIRG1/ARRB1/RBP4/STX4/FGG/FGA/PTPN11/ANXA5/GLUD1/FGB/SRI/GLUL/AGT	14
GO:0044106	cellular amine metabolic process	9/536	153/20536	0.0192046	0.103852	0.0811389	MAOB/COMT/NQO1/MECP2/PSMB4/HNMT/PSMD14/ATP2B4/SRM	9
GO:0071260	cellular response to mechanical stimulus	6/536	81/20536	0.0192138	0.103852	0.0811389	BAG3/PTPN11/AKT1/DAG1/COL1A1/AGT	6
GO:0030516	regulation of axon extension	7/536	104/20536	0.0192293	0.103852	0.0811389	DPYSL2/GDI1/RTN4/MAP1B/ILK/APOE/DNM2	7
GO:0006084	acetyl-CoA metabolic process	4/536	40/20536	0.0199715	0.107035	0.0836257	ACLY/PDP1/PDPR/ACAT1	4
GO:0006623	protein targeting to vacuole	4/536	40/20536	0.0199715	0.107035	0.0836257	CLU/AP3M1/VPS4A/AP3B1	4
GO:0019068	virion assembly	4/536	40/20536	0.0199715	0.107035	0.0836257	PC/LRSAM1/VPS4A/APOE	4
GO:0030204	chondroitin sulfate metabolic process	4/536	40/20536	0.0199715	0.107035	0.0836257	IDUA/BGN/DCN/UGDH	4
GO:0032506	cytokinetic process	4/536	40/20536	0.0199715	0.107035	0.0836257	SNX18/VPS4A/SNX9/RTKN	4
GO:0045022	early endosome to late endosome transport	4/536	40/20536	0.0199715	0.107035	0.0836257	MAPK1/HOOK3/WDR91/PTPN23	4
GO:0017001	antibiotic catabolic process	5/536	60/20536	0.0200129	0.107035	0.0836257	ESD/ALDH2/HP/ADH5/APOA4	5
GO:0045429	positive regulation of nitric oxide biosynthetic process	5/536	60/20536	0.0200129	0.107035	0.0836257	DDAH2/CLU/AKT1/DNM2/AGT	5
GO:0006633	fatty acid biosynthetic process	10/536	180/20536	0.020081	0.107269	0.0838086	HSD17B8/CBR1/GPX4/ERLIN2/ACLY/ERLIN1/APOC1/APOA4/PRKAG1/ACADVL	10
GO:0019318	hexose metabolic process	13/536	261/20536	0.020107	0.107278	0.0838155	ALDH1A1/PC/RBP4/MAN2C1/PGM1/ENO2/AKT1/SORBS1/MAN2A1/ALDOC/H6PD/GALK1/AKR1A1	13
GO:0044264	cellular polysaccharide metabolic process	7/536	105/20536	0.0201566	0.107412	0.0839205	PYGB/GYS1/PGM1/GYG1/AKT1/SORBS1/UGP2	7
GO:0032418	lysosome localization	6/536	82/20536	0.0202896	0.107601	0.0840677	SNAP23/SPAG9/STXBP1/LAMTOR1/FAM98A/RAB34	6
GO:0033866	nucleoside bisphosphate biosynthetic process	6/536	82/20536	0.0202896	0.107601	0.0840677	HSD17B8/ACLY/PDP1/PDPR/ACAT1/ACSL1	6
GO:0034030	ribonucleoside bisphosphate biosynthetic process	6/536	82/20536	0.0202896	0.107601	0.0840677	HSD17B8/ACLY/PDP1/PDPR/ACAT1/ACSL1	6
GO:0034033	purine nucleoside bisphosphate biosynthetic process	6/536	82/20536	0.0202896	0.107601	0.0840677	HSD17B8/ACLY/PDP1/PDPR/ACAT1/ACSL1	6
GO:0032869	cellular response to insulin stimulus	12/536	234/20536	0.0204046	0.10808	0.0844425	TBC1D4/TCIRG1/APPL1/ATP6V1H/YWHAG/PTPN11/ATP6V0D1/AKT1/MYO1C/SORBS1/AHSG/AGT	12
GO:0034976	response to endoplasmic reticulum stress	15/536	318/20536	0.0204907	0.108406	0.084697	FLOT1/CLU/ERLIN2/ERLIN1/RACK1/CAV1/NIBAN1/ATP6V0D1/GET3/GORASP2/SEC16A/CERT1/ADD1/ACADVL/DCTN1	15
GO:0008277	regulation of G protein-coupled receptor signaling pathway	9/536	155/20536	0.0207035	0.109401	0.0854739	ROCK1/YWHAB/F2/ARRB1/GIT2/C3/DNM2/ATP2B4/GIT1	9
GO:1902882	regulation of response to oxidative stress	7/536	106/20536	0.0211146	0.110652	0.0864519	SOD1/RACK1/HSPB1/FBLN5/AKT1/RIPK1/LANCL1	7
GO:0009081	branched-chain amino acid metabolic process	3/536	23/20536	0.0212416	0.110652	0.0864519	BCKDK/ACAD8/ACAT1	3
GO:0009083	branched-chain amino acid catabolic process	3/536	23/20536	0.0212416	0.110652	0.0864519	BCKDK/ACAD8/ACAT1	3
GO:0034311	diol metabolic process	3/536	23/20536	0.0212416	0.110652	0.0864519	GBA/QDPR/SPR	3
GO:0034384	high-density lipoprotein particle clearance	3/536	23/20536	0.0212416	0.110652	0.0864519	APOE/APOA1/APOA2	3
GO:0042135	neurotransmitter catabolic process	3/536	23/20536	0.0212416	0.110652	0.0864519	MAOB/COMT/HNMT	3
GO:0043162	ubiquitin-dependent protein catabolic process via the multivesicular body sorting pathway	3/536	23/20536	0.0212416	0.110652	0.0864519	VPS36/VPS4A/PTPN23	3
GO:0046827	positive regulation of protein export from nucleus	3/536	23/20536	0.0212416	0.110652	0.0864519	PPM1A/BAG3/EMD	3
GO:0071379	cellular response to prostaglandin stimulus	3/536	23/20536	0.0212416	0.110652	0.0864519	APOB/AKT1/GNB1	3
GO:0097320	plasma membrane tubulation	3/536	23/20536	0.0212416	0.110652	0.0864519	EHD2/SNX9/DNM2	3
GO:0098581	detection of external biotic stimulus	3/536	23/20536	0.0212416	0.110652	0.0864519	C4B/LBP/PGLYRP2	3
GO:2000425	regulation of apoptotic cell clearance	3/536	23/20536	0.0212416	0.110652	0.0864519	C2/C4B/C3	3
GO:0032507	maintenance of protein location in cell	5/536	61/20536	0.0213473	0.11094	0.0866769	SUN2/SUN1/CAV1/AKT1/TWF1	5
GO:1904407	positive regulation of nitric oxide metabolic process	5/536	61/20536	0.0213473	0.11094	0.0866769	DDAH2/CLU/AKT1/DNM2/AGT	5
GO:0044782	cilium organization	18/536	407/20536	0.021386	0.110982	0.0867092	PRKAR2B/PCNT/LAMA5/ABLIM1/ACTR1A/ATG3/SEPTIN6/TUBB4B/EHD1/DCTN3/YWHAG/ARHGAP35/ATP6V0D1/DNM2/PTPN23/DYNC1I2/TUBG1/DCTN1	18
GO:0007032	endosome organization	6/536	83/20536	0.0214056	0.110982	0.0867092	VPS36/PI4K2A/HOOK3/LAMTOR1/USP8/VPS4A	6
GO:0043524	negative regulation of neuron apoptotic process	9/536	156/20536	0.0214837	0.111256	0.0869232	ROCK1/SOD1/ARRB1/MECP2/GCLM/STXBP1/ILK/APOE/NES	9
GO:0051056	regulation of small GTPase mediated signal transduction	17/536	378/20536	0.0215746	0.111596	0.0871889	FLOT1/FARP1/ARHGAP17/ARF6/GDI1/ARRB1/SHOC2/ARHGEF1/ARHGAP35/ITGB1/A2M/KANK2/APOE/DNM2/ARHGEF2/ARAP1/APOA1	17
GO:0001655	urogenital system development	16/536	349/20536	0.0216344	0.111774	0.087328	COL4A1/LAMA5/MPST/MYO1E/RBP4/ACAT1/DCN/NID1/KANK2/FBN1/LAMB2/ITGB4/ILK/PECAM1/AGT/ITGA6	16
GO:0046825	regulation of protein export from nucleus	4/536	41/20536	0.021687	0.111783	0.0873354	PPM1A/BAG3/EMD/PTPN11	4
GO:0060323	head morphogenesis	4/536	41/20536	0.021687	0.111783	0.0873354	ASPH/PTPN11/RRAS/COL1A1	4
GO:0007517	muscle organ development	19/536	438/20536	0.0219924	0.113225	0.0884616	FLOT1/SVIL/MAPK1/LAMA5/FKBP1A/RBP4/CFL2/FHL1/UTRN/CRYAB/EMD/IGSF8/CAV1/DCN/GPC1/RIPK1/SRI/FLNB/COL6A3	19
GO:1990138	neuron projection extension	10/536	183/20536	0.0222293	0.114311	0.0893104	DPYSL2/GDI1/RTN4/VCL/MAP1B/ITGB1/LAMB2/ILK/APOE/DNM2	10
GO:0071901	negative regulation of protein serine/threonine kinase activity	9/536	157/20536	0.0222848	0.114463	0.0894289	GBA/PRKAR2B/DUSP3/YWHAG/HSPB1/CAV1/AKT1/APOE/GPS1	9
GO:0006801	superoxide metabolic process	6/536	84/20536	0.0225623	0.115753	0.0904374	SOD1/NQO1/FBLN5/BST1/APOA4/AGT	6
GO:0043331	response to dsRNA	5/536	62/20536	0.0227382	0.116385	0.0909307	DHX36/FLOT1/MAPK1/PDE12/CAV1	5
GO:0098930	axonal transport	5/536	62/20536	0.0227382	0.116385	0.0909307	SOD1/KIF5B/HSPB1/AP3M1/AP3B1	5
GO:0017157	regulation of exocytosis	12/536	238/20536	0.0229259	0.117209	0.0915748	NSF/LAMP1/SDCBP/STX4/CASK/FGG/FGA/STXBP1/VPS4A/FGB/CLASP2/GIT1	12
GO:0007034	vacuolar transport	9/536	158/20536	0.0231071	0.117999	0.0921916	LAMP1/VPS36/CLU/HOOK3/AP3M1/ATP6V0D1/VPS4A/AP3B1/BIN1	9
GO:0071276	cellular response to cadmium ion	4/536	42/20536	0.0234899	0.119815	0.0936103	SOD1/MAPK1/PPP5C/AKT1	4
GO:0002221	pattern recognition receptor signaling pathway	12/536	239/20536	0.0235906	0.119952	0.0937177	FLOT1/LBP/PGLYRP2/APOB/RTN4/APPL1/FGG/FGA/CAV1/RIPK1/FGB/NLRX1	12
GO:0006144	purine nucleobase metabolic process	3/536	24/20536	0.0238162	0.119952	0.0937177	SHMT1/GMPR2/TTR	3
GO:0010884	positive regulation of lipid storage	3/536	24/20536	0.0238162	0.119952	0.0937177	APOB/EHD1/C3	3
GO:0010954	positive regulation of protein processing	3/536	24/20536	0.0238162	0.119952	0.0937177	CLEC3B/BAG2/KLKB1	3
GO:0035812	renal sodium excretion	3/536	24/20536	0.0238162	0.119952	0.0937177	COMT/SNX5/AGT	3
GO:0043576	regulation of respiratory gaseous exchange	3/536	24/20536	0.0238162	0.119952	0.0937177	FTO/MECP2/GLS	3
GO:0044062	regulation of excretion	3/536	24/20536	0.0238162	0.119952	0.0937177	COMT/SNX5/AGT	3
GO:0050765	negative regulation of phagocytosis	3/536	24/20536	0.0238162	0.119952	0.0937177	ATG3/APPL1/RACK1	3
GO:0051004	regulation of lipoprotein lipase activity	3/536	24/20536	0.0238162	0.119952	0.0937177	APOH/APOC1/APOA4	3
GO:0051882	mitochondrial depolarization	3/536	24/20536	0.0238162	0.119952	0.0937177	GCLM/RACK1/DCN	3
GO:0099500	vesicle fusion to plasma membrane	3/536	24/20536	0.0238162	0.119952	0.0937177	SNAP23/STX4/STXBP1	3
GO:0048167	regulation of synaptic plasticity	11/536	212/20536	0.0238588	0.120029	0.093778	YWHAH/MAPK1/NPTN/MAP1B/MECP2/STX4/STXBP1/SYNPO/YWHAG/APOE/AGT	11
GO:0033865	nucleoside bisphosphate metabolic process	9/536	159/20536	0.0239508	0.120081	0.0938186	HSD17B8/SUCLA2/ACLY/PDP1/PDPR/ACAT1/ACSL1/HSD17B4/ABHD14B	9
GO:0033875	ribonucleoside bisphosphate metabolic process	9/536	159/20536	0.0239508	0.120081	0.0938186	HSD17B8/SUCLA2/ACLY/PDP1/PDPR/ACAT1/ACSL1/HSD17B4/ABHD14B	9
GO:0034032	purine nucleoside bisphosphate metabolic process	9/536	159/20536	0.0239508	0.120081	0.0938186	HSD17B8/SUCLA2/ACLY/PDP1/PDPR/ACAT1/ACSL1/HSD17B4/ABHD14B	9
GO:2000060	positive regulation of ubiquitin-dependent protein catabolic process	7/536	109/20536	0.0241776	0.120714	0.0943128	GBA/CLU/CCDC22/RACK1/RAD23A/CAV1/AKT1	7
GO:0010823	negative regulation of mitochondrion organization	5/536	63/20536	0.0241866	0.120714	0.0943128	ACAA2/CLU/VAT1/BAG3/AKT1	5
GO:0032370	positive regulation of lipid transport	5/536	63/20536	0.0241866	0.120714	0.0943128	PLTP/PON1/FABP3/APOE/APOA1	5
GO:0042278	purine nucleoside metabolic process	5/536	63/20536	0.0241866	0.120714	0.0943128	GMPR2/CASK/MACROD1/ADK/NME3	5
GO:0051928	positive regulation of calcium ion transport	8/536	134/20536	0.02446	0.12194	0.0952712	F2/CASK/GSTM2/LGALS3/CAV1/HSPA2/SRI/STIM1	8
GO:0035690	cellular response to drug	20/536	475/20536	0.0252659	0.125816	0.098299	SOD1/MAPK1/GNA11/QDPR/LCN2/PPP5C/PPM1F/NQO1/GCLM/GSTM2/RACK1/USP8/ADIRF/RIPK1/DCPS/EIF4E/DNM2/ARHGEF2/ATP2B4/GNB1	20
GO:0008210	estrogen metabolic process	4/536	43/20536	0.025381	0.12582	0.0983024	HSD17B8/COMT/HSD17B11/HSD17B4	4
GO:0010470	regulation of gastrulation	4/536	43/20536	0.025381	0.12582	0.0983024	RACK1/DAG1/APOA1/CLASP2	4
GO:0097242	amyloid-beta clearance	4/536	43/20536	0.025381	0.12582	0.0983024	ROCK1/CLU/C3/APOE	4
GO:0098927	vesicle-mediated transport between endosomal compartments	4/536	43/20536	0.025381	0.12582	0.0983024	MAPK1/HOOK3/WDR91/PTPN23	4
GO:1903169	regulation of calcium ion transmembrane transport	9/536	161/20536	0.0257038	0.127277	0.0994407	AHNAK/FKBP1A/F2/GSTM2/HSPA2/BIN1/SRI/STIM1/CAMK2D	9
GO:0034113	heterotypic cell-cell adhesion	6/536	87/20536	0.0262828	0.127857	0.0998941	FLOT1/FGG/FGA/ITGB1/FGB/APOA1	6
GO:0046578	regulation of Ras protein signal transduction	13/536	271/20536	0.026328	0.127857	0.0998941	FLOT1/FARP1/ARF6/ARRB1/SHOC2/ARHGEF1/ARHGAP35/ITGB1/KANK2/APOE/DNM2/ARHGEF2/APOA1	13
GO:0014706	striated muscle tissue development	18/536	417/20536	0.0264156	0.127857	0.0998941	FLOT1/MYH11/NDUFV2/SVIL/MAPK1/FKBP1A/RBP4/CFL2/EMD/SORBS2/ITGB1/IGSF8/CAV1/DCN/GPC1/RIPK1/FLNB/AGT	18
GO:0015748	organophosphate ester transport	8/536	136/20536	0.0264294	0.127857	0.0998941	PITPNB/PLTP/CERT1/APOE/APOC1/APOA4/APOA1/APOA2	8
GO:1900221	regulation of amyloid-beta clearance	3/536	25/20536	0.0265519	0.127857	0.0998941	ROCK1/CLU/APOE	3
GO:1900746	regulation of vascular endothelial growth factor signaling pathway	3/536	25/20536	0.0265519	0.127857	0.0998941	DCN/MYO1C/HRG	3
GO:0007084	mitotic nuclear envelope reassembly	2/536	10/20536	0.0266333	0.127857	0.0998941	PPP2R2A/EMD	2
GO:0010918	positive regulation of mitochondrial membrane potential	2/536	10/20536	0.0266333	0.127857	0.0998941	BID/AKT1	2
GO:0014877	response to muscle inactivity involved in regulation of muscle adaptation	2/536	10/20536	0.0266333	0.127857	0.0998941	UTRN/DAG1	2
GO:0014894	response to denervation involved in regulation of muscle adaptation	2/536	10/20536	0.0266333	0.127857	0.0998941	UTRN/DAG1	2
GO:0019614	catechol-containing compound catabolic process	2/536	10/20536	0.0266333	0.127857	0.0998941	MAOB/COMT	2
GO:0030647	aminoglycoside antibiotic metabolic process	2/536	10/20536	0.0266333	0.127857	0.0998941	AKR1A1/AKR7A2	2
GO:0034454	microtubule anchoring at centrosome	2/536	10/20536	0.0266333	0.127857	0.0998941	HOOK3/DCTN1	2
GO:0035878	nail development	2/536	10/20536	0.0266333	0.127857	0.0998941	ITGB4/ITGA6	2
GO:0042424	catecholamine catabolic process	2/536	10/20536	0.0266333	0.127857	0.0998941	MAOB/COMT	2
GO:0044351	macropinocytosis	2/536	10/20536	0.0266333	0.127857	0.0998941	APPL1/DNM2	2
GO:0045988	negative regulation of striated muscle contraction	2/536	10/20536	0.0266333	0.127857	0.0998941	BIN1/SRI	2
GO:0046322	negative regulation of fatty acid oxidation	2/536	10/20536	0.0266333	0.127857	0.0998941	AKT1/ACADVL	2
GO:0046951	ketone body biosynthetic process	2/536	10/20536	0.0266333	0.127857	0.0998941	BDH2/ACAT1	2
GO:0051409	response to nitrosative stress	2/536	10/20536	0.0266333	0.127857	0.0998941	GCLM/ADH5	2
GO:0051901	positive regulation of mitochondrial depolarization	2/536	10/20536	0.0266333	0.127857	0.0998941	RACK1/DCN	2
GO:0070142	synaptic vesicle budding	2/536	10/20536	0.0266333	0.127857	0.0998941	AP3B1/DNM2	2
GO:0071501	cellular response to sterol depletion	2/536	10/20536	0.0266333	0.127857	0.0998941	ERLIN2/ERLIN1	2
GO:0072015	glomerular visceral epithelial cell development	2/536	10/20536	0.0266333	0.127857	0.0998941	MYO1E/LAMB2	2
GO:0098696	regulation of neurotransmitter receptor localization to postsynaptic specialization membrane	2/536	10/20536	0.0266333	0.127857	0.0998941	ADAM10/DAG1	2
GO:0099515	actin filament-based transport	2/536	10/20536	0.0266333	0.127857	0.0998941	SUN2/MYO1C	2
GO:0099641	anterograde axonal protein transport	2/536	10/20536	0.0266333	0.127857	0.0998941	KIF5B/HSPB1	2
GO:2001135	regulation of endocytic recycling	2/536	10/20536	0.0266333	0.127857	0.0998941	EHD1/EHD2	2
GO:0046824	positive regulation of nucleocytoplasmic transport	5/536	65/20536	0.0272581	0.130715	0.102126	PPM1A/MAPK1/NUTF2/BAG3/EMD	5
GO:0002888	positive regulation of myeloid leukocyte mediated immunity	4/536	44/20536	0.0273612	0.131066	0.102401	DHX36/STX4/C3/STXBP1	4
GO:0042552	myelination	8/536	137/20536	0.0274544	0.13137	0.102638	SOD1/CLU/NDRG1/AKT1/GPC1/CTSC/DAG1/ILK	8
GO:0006939	smooth muscle contraction	7/536	112/20536	0.0275329	0.131602	0.10282	MYH11/ROCK1/SOD1/RAP1GDS1/CAV1/ATP2B4/AGT	7
GO:0050808	synapse organization	19/536	450/20536	0.0280029	0.133704	0.104462	DHX36/COL4A1/FARP1/ARF6/NPTN/PLXNB2/MAP1B/MECP2/ADAM10/UTRN/C3/SYNPO/NDRG1/DAG1/LAMB2/APOE/C1QC/C1QB/DCTN1	19
GO:0070371	ERK1 and ERK2 cascade	16/536	361/20536	0.0284134	0.13537	0.105764	SERPINF2/MAPK1/NPTN/ARRB1/EMILIN1/DUSP3/GLIPR2/AKAP12/FGG/FGA/PTPN11/RRAS/NDRG2/FGB/APOE/AGT	16
GO:0030072	peptide hormone secretion	13/536	274/20536	0.028444	0.13537	0.105764	KIF5B/TCIRG1/ARRB1/RBP4/STX4/FGG/FGA/PTPN11/ANXA5/GLUD1/FGB/SRI/GLUL	13
GO:1901215	negative regulation of neuron death	13/536	274/20536	0.028444	0.13537	0.105764	GBA/ROCK1/SOD1/ARRB1/PPP5C/MECP2/GCLM/RACK1/STXBP1/AKT1/ILK/APOE/NES	13
GO:0032355	response to estradiol	8/536	138/20536	0.0285066	0.135522	0.105882	GPX4/APOB/NQO1/MAP1B/CRYAB/STXBP1/COL1A1/AGT	8
GO:0007568	aging	17/536	391/20536	0.0286231	0.135929	0.1062	COL4A2/SOD1/MAPK1/GPX4/COQ7/NQO1/GCLM/CRYAB/LIMS1/DCN/AKT1/PRELP/CTSC/DAG1/SERPING1/ILK/AGT	17
GO:0036498	IRE1-mediated unfolded protein response	5/536	66/20536	0.0288827	0.136867	0.106933	ATP6V0D1/GET3/ADD1/ACADVL/DCTN1	5
GO:0097345	mitochondrial outer membrane permeabilization	5/536	66/20536	0.0288827	0.136867	0.106933	ACAA2/YWHAB/YWHAH/BID/YWHAG	5
GO:0007019	microtubule depolymerization	4/536	45/20536	0.0294312	0.137186	0.107182	MAP1S/MAP1B/ARHGEF2/CLASP2	4
GO:0046949	fatty-acyl-CoA biosynthetic process	4/536	45/20536	0.0294312	0.137186	0.107182	HSD17B8/ACLY/ACAT1/ACSL1	4
GO:0050654	chondroitin sulfate proteoglycan metabolic process	4/536	45/20536	0.0294312	0.137186	0.107182	IDUA/BGN/DCN/UGDH	4
GO:0086004	regulation of cardiac muscle cell contraction	4/536	45/20536	0.0294312	0.137186	0.107182	CAV1/BIN1/SRI/CAMK2D	4
GO:0090322	regulation of superoxide metabolic process	4/536	45/20536	0.0294312	0.137186	0.107182	SOD1/FBLN5/BST1/AGT	4
GO:0007026	negative regulation of microtubule depolymerization	3/536	26/20536	0.0294482	0.137186	0.107182	MAP1B/ARHGEF2/CLASP2	3
GO:0010288	response to lead ion	3/536	26/20536	0.0294482	0.137186	0.107182	QDPR/PPP5C/ANXA5	3
GO:0030206	chondroitin sulfate biosynthetic process	3/536	26/20536	0.0294482	0.137186	0.107182	BGN/DCN/UGDH	3
GO:0032878	regulation of establishment or maintenance of cell polarity	3/536	26/20536	0.0294482	0.137186	0.107182	ROCK1/LLGL1/RACK1	3
GO:0034138	toll-like receptor 3 signaling pathway	3/536	26/20536	0.0294482	0.137186	0.107182	FLOT1/CAV1/RIPK1	3
GO:0060343	trabecula formation	3/536	26/20536	0.0294482	0.137186	0.107182	FKBP1A/RBP4/COL1A1	3
GO:0086064	cell communication by electrical coupling involved in cardiac conduction	3/536	26/20536	0.0294482	0.137186	0.107182	CAV1/SRI/CAMK2D	3
GO:1901741	positive regulation of myoblast fusion	3/536	26/20536	0.0294482	0.137186	0.107182	FLOT1/EHD1/EHD2	3
GO:1903319	positive regulation of protein maturation	3/536	26/20536	0.0294482	0.137186	0.107182	CLEC3B/BAG2/KLKB1	3
GO:1903959	regulation of anion transmembrane transport	3/536	26/20536	0.0294482	0.137186	0.107182	AKT1/RIPK1/AGT	3
GO:1904385	cellular response to angiotensin	3/536	26/20536	0.0294482	0.137186	0.107182	ROCK1/CAV1/AGT	3
GO:0007272	ensheathment of neurons	8/536	139/20536	0.0295863	0.137539	0.107458	SOD1/CLU/NDRG1/AKT1/GPC1/CTSC/DAG1/ILK	8
GO:0008366	axon ensheathment	8/536	139/20536	0.0295863	0.137539	0.107458	SOD1/CLU/NDRG1/AKT1/GPC1/CTSC/DAG1/ILK	8
GO:0060349	bone morphogenesis	7/536	114/20536	0.0299374	0.139024	0.108619	COL6A2/COL6A1/ANXA6/COL14A1/COL1A1/VWA1/COL6A3	7
GO:0035418	protein localization to synapse	6/536	90/20536	0.0303896	0.140976	0.110143	KIF5B/NPTN/STX7/ADAM10/HSPB1/DAG1	6
GO:0008361	regulation of cell size	10/536	193/20536	0.0305941	0.141775	0.110768	SPART/DPYSL2/GDI1/RTN4/MAP1B/AKT1/ILK/APOE/DNM2/ADD1	10
GO:0046879	hormone secretion	15/536	335/20536	0.0306662	0.141939	0.110896	KIF5B/SNAP23/TCIRG1/ARRB1/RBP4/STX4/FGG/FGA/PTPN11/ANXA5/GLUD1/FGB/SRI/GLUL/AGT	15
GO:0001704	formation of primary germ layer	8/536	140/20536	0.0306938	0.141939	0.110896	COL4A2/COL6A1/LAMA3/ITGB1/LAMB1/VTN/LAMB3/ITGB4	8
GO:0010657	muscle cell apoptotic process	7/536	115/20536	0.0311911	0.143936	0.112456	ARRB1/BAG3/APOH/ILK/CAMK2D/GNB1/AGT	7
GO:0072009	nephron epithelium development	7/536	115/20536	0.0311911	0.143936	0.112456	LAMA5/MYO1E/ACAT1/LAMB2/ILK/PECAM1/AGT	7
GO:0038084	vascular endothelial growth factor signaling pathway	4/536	46/20536	0.0315914	0.144185	0.112651	HSPB1/DCN/MYO1C/HRG	4
GO:0051293	establishment of spindle localization	4/536	46/20536	0.0315914	0.144185	0.112651	LLGL1/ACTR1A/ARHGEF2/DCTN1	4
GO:0046785	microtubule polymerization	6/536	91/20536	0.0318465	0.144185	0.112651	MAP1B/MECP2/EML2/TUBG1/CLASP2/DCTN1	6
GO:0048013	ephrin receptor signaling pathway	6/536	91/20536	0.0318465	0.144185	0.112651	ROCK1/ARPC1A/SDCBP/AP2S1/PTPN11/GIT1	6
GO:1902930	regulation of alcohol biosynthetic process	6/536	91/20536	0.0318465	0.144185	0.112651	LSS/SOD1/ERLIN2/APOB/ERLIN1/APOE	6
GO:0006188	IMP biosynthetic process	2/536	11/20536	0.0319974	0.144185	0.112651	ADSL/PFAS	2
GO:0006560	proline metabolic process	2/536	11/20536	0.0319974	0.144185	0.112651	ALDH4A1/OAT	2
GO:0006768	biotin metabolic process	2/536	11/20536	0.0319974	0.144185	0.112651	PCCA/PC	2
GO:0010172	embryonic body morphogenesis	2/536	11/20536	0.0319974	0.144185	0.112651	DAG1/CLASP2	2
GO:0010269	response to selenium ion	2/536	11/20536	0.0319974	0.144185	0.112651	MAOB/APOB	2
GO:0014870	response to muscle inactivity	2/536	11/20536	0.0319974	0.144185	0.112651	UTRN/DAG1	2
GO:0016264	gap junction assembly	2/536	11/20536	0.0319974	0.144185	0.112651	CAV1/AGT	2
GO:0051006	positive regulation of lipoprotein lipase activity	2/536	11/20536	0.0319974	0.144185	0.112651	APOH/APOA4	2
GO:0051014	actin filament severing	2/536	11/20536	0.0319974	0.144185	0.112651	DSTN/FLII	2
GO:0051561	positive regulation of mitochondrial calcium ion concentration	2/536	11/20536	0.0319974	0.144185	0.112651	TGM2/RAP1GDS1	2
GO:0060315	negative regulation of ryanodine-sensitive calcium-release channel activity	2/536	11/20536	0.0319974	0.144185	0.112651	GSTM2/SRI	2
GO:0060355	positive regulation of cell adhesion molecule production	2/536	11/20536	0.0319974	0.144185	0.112651	FLOT1/CAV1	2
GO:0072310	glomerular epithelial cell development	2/536	11/20536	0.0319974	0.144185	0.112651	MYO1E/LAMB2	2
GO:0072321	chaperone-mediated protein transport	2/536	11/20536	0.0319974	0.144185	0.112651	CLU/BAG3	2
GO:0072584	caveolin-mediated endocytosis	2/536	11/20536	0.0319974	0.144185	0.112651	MAPK1/CAV1	2
GO:0090073	positive regulation of protein homodimerization activity	2/536	11/20536	0.0319974	0.144185	0.112651	ARF6/LGALS3	2
GO:1900115	extracellular regulation of signal transduction	2/536	11/20536	0.0319974	0.144185	0.112651	LTBP1/FBN1	2
GO:1900116	extracellular negative regulation of signal transduction	2/536	11/20536	0.0319974	0.144185	0.112651	LTBP1/FBN1	2
GO:0007204	positive regulation of cytosolic calcium ion concentration	15/536	337/20536	0.032071	0.144369	0.112794	TGM2/FKBP1A/F2/NPTN/GSTM2/SYNPO/SWAP70/CAV1/SRI/CAMK2D/CD55/KNG1/ATP2B4/GNB1/AGT	15
GO:0034332	adherens junction organization	5/536	68/20536	0.0323121	0.145133	0.113391	ARF6/VCL/CADM1/ADD1/PTPN23	5
GO:0005976	polysaccharide metabolic process	7/536	116/20536	0.0324795	0.145133	0.113391	PYGB/GYS1/PGM1/GYG1/AKT1/SORBS1/UGP2	7
GO:0042535	positive regulation of tumor necrosis factor biosynthetic process	3/536	27/20536	0.0325042	0.145133	0.113391	LBP/AKAP12/HSPB1	3
GO:0042537	benzene-containing compound metabolic process	3/536	27/20536	0.0325042	0.145133	0.113391	GSTM2/GSTM3/FAH	3
GO:0045932	negative regulation of muscle contraction	3/536	27/20536	0.0325042	0.145133	0.113391	SOD1/BIN1/SRI	3
GO:0048261	negative regulation of receptor-mediated endocytosis	3/536	27/20536	0.0325042	0.145133	0.113391	ARF6/SDCBP/APOC1	3
GO:0070861	regulation of protein exit from endoplasmic reticulum	3/536	27/20536	0.0325042	0.145133	0.113391	SAR1A/SEC16A/SAR1B	3
GO:1902547	regulation of cellular response to vascular endothelial growth factor stimulus	3/536	27/20536	0.0325042	0.145133	0.113391	DCN/MYO1C/HRG	3
GO:0032434	regulation of proteasomal ubiquitin-dependent protein catabolic process	8/536	142/20536	0.0329935	0.147048	0.114887	GBA/CLU/RAD23B/SDCBP/RACK1/RAD23A/CAV1/AKT1	8
GO:0090257	regulation of muscle system process	13/536	280/20536	0.0330444	0.147048	0.114887	ROCK1/SOD1/GSTM2/UTRN/ANXA6/CAV1/TWF1/BIN1/DAG1/SRI/CAMK2D/ATP2B4/AGT	13
GO:0051604	protein maturation	14/536	309/20536	0.033045	0.147048	0.114887	SERPINF2/FKBP1A/ASPH/CLEC3B/CPXM1/APOH/ADAM10/FGG/FGA/BAG2/KLKB1/SPCS3/F9/FGB	14
GO:1901214	regulation of neuron death	17/536	398/20536	0.0330666	0.147048	0.114887	GBA/ROCK1/SOD1/CLU/ITGA1/ARRB1/PPP5C/NQO1/MECP2/GCLM/RACK1/STXBP1/AKT1/LANCL1/ILK/APOE/NES	17
GO:0032369	negative regulation of lipid transport	4/536	47/20536	0.0338423	0.150194	0.117346	PTPN11/AKT1/APOC1/APOA2	4
GO:0043243	positive regulation of protein-containing complex disassembly	4/536	47/20536	0.0338423	0.150194	0.117346	GBA/DSTN/CFL2/NES	4
GO:0046686	response to cadmium ion	5/536	69/20536	0.034118	0.151266	0.118183	SOD1/MAPK1/CYB5A/PPP5C/AKT1	5
GO:0009743	response to carbohydrate	12/536	253/20536	0.0344453	0.152563	0.119197	COL6A2/KIF5B/ME1/APOB/ARRB1/MAP1B/STX4/GCLM/RACK1/SRI/GLUL/APOA2	12
GO:1903522	regulation of blood circulation	14/536	311/20536	0.0346041	0.153113	0.119626	ASPH/GSTM2/FGG/FGA/CAV1/AKT1/FGB/BIN1/SRI/STIM1/CAMK2D/ATP2B4/AGT/DES	14
GO:0032436	positive regulation of proteasomal ubiquitin-dependent protein catabolic process	6/536	93/20536	0.0348951	0.154245	0.120511	GBA/CLU/RACK1/RAD23A/CAV1/AKT1	6
GO:0007041	lysosomal transport	7/536	118/20536	0.0351619	0.155269	0.121311	LAMP1/CLU/HOOK3/AP3M1/VPS4A/AP3B1/BIN1	7
GO:0045995	regulation of embryonic development	8/536	144/20536	0.0354078	0.15601	0.121889	DHX36/LAMA5/LAMA3/LAMA4/RACK1/DAG1/APOA1/CLASP2	8
GO:0070997	neuron death	18/536	432/20536	0.0355673	0.15601	0.121889	GBA/ROCK1/SOD1/CLU/BID/ITGA1/ARRB1/PPP5C/NQO1/MECP2/GCLM/RACK1/STXBP1/AKT1/LANCL1/ILK/APOE/NES	18
GO:0002026	regulation of the force of heart contraction	3/536	28/20536	0.035719	0.15601	0.121889	CAV1/CAMK2D/ATP2B4	3
GO:0006706	steroid catabolic process	3/536	28/20536	0.035719	0.15601	0.121889	YWHAH/HSD17B11/APOE	3
GO:0036296	response to increased oxygen levels	3/536	28/20536	0.035719	0.15601	0.121889	CAV1/ATP6V0D1/COL1A1	3
GO:0038065	collagen-activated signaling pathway	3/536	28/20536	0.035719	0.15601	0.121889	COL4A2/COL4A1/COL1A1	3
GO:0048169	regulation of long-term neuronal synaptic plasticity	3/536	28/20536	0.035719	0.15601	0.121889	NPTN/SYNPO/AGT	3
GO:0051560	mitochondrial calcium ion homeostasis	3/536	28/20536	0.035719	0.15601	0.121889	TGM2/ANXA6/RAP1GDS1	3
GO:0097066	response to thyroid hormone	3/536	28/20536	0.035719	0.15601	0.121889	GBA/GCLM/ANXA5	3
GO:1901739	regulation of myoblast fusion	3/536	28/20536	0.035719	0.15601	0.121889	FLOT1/EHD1/EHD2	3
GO:1902175	regulation of oxidative stress-induced intrinsic apoptotic signaling pathway	3/536	28/20536	0.035719	0.15601	0.121889	SOD1/HSPB1/AKT1	3
GO:0007519	skeletal muscle tissue development	9/536	171/20536	0.0358429	0.156395	0.122191	FLOT1/SVIL/CFL2/EMD/IGSF8/CAV1/DCN/GPC1/FLNB	9
GO:0007029	endoplasmic reticulum organization	5/536	70/20536	0.0359854	0.156862	0.122555	RTN4/VCPIP1/GET3/SEC16A/CERT1	5
GO:0032365	intracellular lipid transport	4/536	48/20536	0.0361842	0.157573	0.123111	RELCH/FABP3/VPS4A/CERT1	4
GO:0001976	nervous system process involved in regulation of systemic arterial blood pressure	2/536	12/20536	0.0377444	0.16087	0.125687	MECP2/AGT	2
GO:0006558	L-phenylalanine metabolic process	2/536	12/20536	0.0377444	0.16087	0.125687	QDPR/FAH	2
GO:0006559	L-phenylalanine catabolic process	2/536	12/20536	0.0377444	0.16087	0.125687	QDPR/FAH	2
GO:0006991	response to sterol depletion	2/536	12/20536	0.0377444	0.16087	0.125687	ERLIN2/ERLIN1	2
GO:0034379	very-low-density lipoprotein particle assembly	2/536	12/20536	0.0377444	0.16087	0.125687	APOB/APOC1	2
GO:0046950	cellular ketone body metabolic process	2/536	12/20536	0.0377444	0.16087	0.125687	BDH2/ACAT1	2
GO:0048548	regulation of pinocytosis	2/536	12/20536	0.0377444	0.16087	0.125687	APPL1/CAV1	2
GO:0051196	regulation of coenzyme metabolic process	2/536	12/20536	0.0377444	0.16087	0.125687	PDP1/PDPR	2
GO:0055091	phospholipid homeostasis	2/536	12/20536	0.0377444	0.16087	0.125687	FABP3/APOA1	2
GO:0061365	positive regulation of triglyceride lipase activity	2/536	12/20536	0.0377444	0.16087	0.125687	APOH/APOA4	2
GO:0071679	commissural neuron axon guidance	2/536	12/20536	0.0377444	0.16087	0.125687	DAG1/NCAM1	2
GO:0072393	microtubule anchoring at microtubule organizing center	2/536	12/20536	0.0377444	0.16087	0.125687	HOOK3/DCTN1	2
GO:0072537	fibroblast activation	2/536	12/20536	0.0377444	0.16087	0.125687	AKAP12/GCLM	2
GO:0072697	protein localization to cell cortex	2/536	12/20536	0.0377444	0.16087	0.125687	EPB41L2/RTKN	2
GO:0090063	positive regulation of microtubule nucleation	2/536	12/20536	0.0377444	0.16087	0.125687	MECP2/DCTN1	2
GO:0097284	hepatocyte apoptotic process	2/536	12/20536	0.0377444	0.16087	0.125687	ARF6/BID	2
GO:1901077	regulation of relaxation of muscle	2/536	12/20536	0.0377444	0.16087	0.125687	SRI/CAMK2D	2
GO:1902221	erythrose 4-phosphate/phosphoenolpyruvate family amino acid metabolic process	2/536	12/20536	0.0377444	0.16087	0.125687	QDPR/FAH	2
GO:1902222	erythrose 4-phosphate/phosphoenolpyruvate family amino acid catabolic process	2/536	12/20536	0.0377444	0.16087	0.125687	QDPR/FAH	2
GO:1904181	positive regulation of membrane depolarization	2/536	12/20536	0.0377444	0.16087	0.125687	RACK1/DCN	2
GO:1905383	protein localization to presynapse	2/536	12/20536	0.0377444	0.16087	0.125687	KIF5B/HSPB1	2
GO:2000786	positive regulation of autophagosome assembly	2/536	12/20536	0.0377444	0.16087	0.125687	PIP4K2A/LRSAM1	2
GO:0033619	membrane protein proteolysis	5/536	71/20536	0.0379145	0.161125	0.125886	ROCK1/ADAM10/SNX9/DAG1/APOE	5
GO:1904427	positive regulation of calcium ion transmembrane transport	5/536	71/20536	0.0379145	0.161125	0.125886	F2/GSTM2/HSPA2/SRI/STIM1	5
GO:0072073	kidney epithelium development	8/536	146/20536	0.0379387	0.161125	0.125886	LAMA5/MYO1E/ACAT1/KANK2/LAMB2/ILK/PECAM1/AGT	8
GO:0043502	regulation of muscle adaptation	7/536	120/20536	0.0379871	0.161125	0.125886	ROCK1/UTRN/TWF1/DAG1/CAMK2D/ATP2B4/AGT	7
GO:1903426	regulation of reactive oxygen species biosynthetic process	7/536	120/20536	0.0379871	0.161125	0.125886	DDAH2/CLU/CAV1/AKT1/DNM2/ATP2B4/AGT	7
GO:0043122	regulation of I-kappaB kinase/NF-kappaB signaling	12/536	257/20536	0.0381111	0.161402	0.126102	DHX36/TGM2/PPM1A/FKBP1A/RBCK1/CCDC22/PPP5C/HSPB1/AKT1/RIPK1/NLRX1/S100A4	12
GO:0036473	cell death in response to oxidative stress	6/536	95/20536	0.0381256	0.161402	0.126102	SOD1/RACK1/HSPB1/AKT1/RIPK1/LANCL1	6
GO:0060537	muscle tissue development	18/536	436/20536	0.0383602	0.162239	0.126756	FLOT1/MYH11/NDUFV2/SVIL/MAPK1/FKBP1A/RBP4/CFL2/EMD/SORBS2/ITGB1/IGSF8/CAV1/DCN/GPC1/RIPK1/FLNB/AGT	18
GO:0007520	myoblast fusion	4/536	49/20536	0.0386175	0.162342	0.126836	FLOT1/EHD1/PTGFRN/EHD2	4
GO:0007528	neuromuscular junction development	4/536	49/20536	0.0386175	0.162342	0.126836	COL4A1/UTRN/LAMB2/DCTN1	4
GO:0010613	positive regulation of cardiac muscle hypertrophy	4/536	49/20536	0.0386175	0.162342	0.126836	ROCK1/TWF1/CAMK2D/AGT	4
GO:0043124	negative regulation of I-kappaB kinase/NF-kappaB signaling	4/536	49/20536	0.0386175	0.162342	0.126836	PPM1A/CCDC22/RIPK1/NLRX1	4
GO:0071709	membrane assembly	4/536	49/20536	0.0386175	0.162342	0.126836	FLOT1/SPTBN1/CAV1/S100A10	4
GO:1903115	regulation of actin filament-based movement	4/536	49/20536	0.0386175	0.162342	0.126836	CAV1/BIN1/SRI/CAMK2D	4
GO:0071241	cellular response to inorganic substance	11/536	229/20536	0.0386423	0.162342	0.126836	SOD1/MAPK1/FABP4/PPP5C/NQO1/ANXA5/AKT1/TF/CAMK2D/DNM2/ADD1	11
GO:0071248	cellular response to metal ion	10/536	201/20536	0.0387242	0.162531	0.126984	SOD1/MAPK1/FABP4/PPP5C/NQO1/ANXA5/AKT1/TF/CAMK2D/ADD1	10
GO:0033137	negative regulation of peptidyl-serine phosphorylation	3/536	29/20536	0.0390911	0.163604	0.127822	PPM1F/RACK1/CAV1	3
GO:1904469	positive regulation of tumor necrosis factor secretion	3/536	29/20536	0.0390911	0.163604	0.127822	AKAP12/ORM2/ORM1	3
GO:1990776	response to angiotensin	3/536	29/20536	0.0390911	0.163604	0.127822	ROCK1/CAV1/AGT	3
GO:0043123	positive regulation of I-kappaB kinase/NF-kappaB signaling	10/536	202/20536	0.0398357	0.166538	0.130115	DHX36/TGM2/PPM1A/FKBP1A/RBCK1/CCDC22/PPP5C/AKT1/RIPK1/S100A4	10
GO:0035924	cellular response to vascular endothelial growth factor stimulus	5/536	72/20536	0.0399057	0.166538	0.130115	HSPB1/DCN/AKT1/MYO1C/HRG	5
GO:1902110	positive regulation of mitochondrial membrane permeability involved in apoptotic process	5/536	72/20536	0.0399057	0.166538	0.130115	ACAA2/YWHAB/YWHAH/BID/YWHAG	5
GO:0051924	regulation of calcium ion transport	13/536	288/20536	0.0399815	0.166697	0.130239	AHNAK/FKBP1A/F2/CASK/GSTM2/LGALS3/CAV1/HSPA2/BIN1/SRI/STIM1/CAMK2D/AGT	13
GO:0072006	nephron development	8/536	148/20536	0.0405883	0.168907	0.131966	LAMA5/MYO1E/ACAT1/NID1/LAMB2/ILK/PECAM1/AGT	8
GO:1904064	positive regulation of cation transmembrane transport	8/536	148/20536	0.0405883	0.168907	0.131966	KIF5B/F2/GSTM2/HSPA2/SRI/STIM1/DNM2/AGT	8
GO:0051098	regulation of binding	17/536	409/20536	0.0410473	0.170656	0.133332	FLOT1/ROCK1/ARF6/FKBP1A/PON1/ARRB1/H1-0/BAG2/LGALS3/CAV1/AKT1/VTN/SRI/APOE/ADD1/NES/S100A10	17
GO:0014742	positive regulation of muscle hypertrophy	4/536	50/20536	0.0411421	0.170728	0.133389	ROCK1/TWF1/CAMK2D/AGT	4
GO:0021795	cerebral cortex cell migration	4/536	50/20536	0.0411421	0.170728	0.133389	SUN2/SUN1/RTN4/LAMB1	4
GO:1903428	positive regulation of reactive oxygen species biosynthetic process	5/536	73/20536	0.0419594	0.173956	0.13591	DDAH2/CLU/AKT1/DNM2/AGT	5
GO:0002698	negative regulation of immune effector process	10/536	204/20536	0.0421241	0.174475	0.136316	PGLYRP2/APPL1/A2M/LGALS3/C4BPA/SERPING1/CD55/NLRX1/APOA1/APOA2	10
GO:0043200	response to amino acid	7/536	123/20536	0.0424976	0.175043	0.13676	COL4A1/COL6A1/COL1A2/RRAGC/GCLM/LAMTOR1/COL1A1	7
GO:1901800	positive regulation of proteasomal protein catabolic process	7/536	123/20536	0.0424976	0.175043	0.13676	GBA/CLU/BAG2/RACK1/RAD23A/CAV1/AKT1	7
GO:0046320	regulation of fatty acid oxidation	3/536	30/20536	0.0426189	0.175043	0.13676	FABP3/AKT1/ACADVL	3
GO:0050995	negative regulation of lipid catabolic process	3/536	30/20536	0.0426189	0.175043	0.13676	AKT1/APOC1/APOA2	3
GO:0051220	cytoplasmic sequestering of protein	3/536	30/20536	0.0426189	0.175043	0.13676	YWHAB/CCDC22/SRI	3
GO:0051642	centrosome localization	3/536	30/20536	0.0426189	0.175043	0.13676	SUN2/SUN1/KIF5B	3
GO:0061615	glycolytic process through fructose-6-phosphate	3/536	30/20536	0.0426189	0.175043	0.13676	ENO2/ALDOC/GALK1	3
GO:0061620	glycolytic process through glucose-6-phosphate	3/536	30/20536	0.0426189	0.175043	0.13676	ENO2/ALDOC/GALK1	3
GO:0071359	cellular response to dsRNA	3/536	30/20536	0.0426189	0.175043	0.13676	FLOT1/PDE12/CAV1	3
GO:0032868	response to insulin	13/536	291/20536	0.0428305	0.175749	0.137311	TBC1D4/TCIRG1/FABP3/APPL1/ATP6V1H/YWHAG/PTPN11/ATP6V0D1/AKT1/MYO1C/SORBS1/AHSG/AGT	13
GO:2000058	regulation of ubiquitin-dependent protein catabolic process	9/536	177/20536	0.0430914	0.176645	0.138012	GBA/CLU/RAD23B/CCDC22/SDCBP/RACK1/RAD23A/CAV1/AKT1	9
GO:1902850	microtubule cytoskeleton organization involved in mitosis	8/536	150/20536	0.0433582	0.176645	0.138012	SUN2/PCNT/ACTR1A/MECP2/ARHGEF2/TUBG1/CLASP2/DCTN1	8
GO:0051653	spindle localization	4/536	51/20536	0.0437581	0.176645	0.138012	LLGL1/ACTR1A/ARHGEF2/DCTN1	4
GO:0090382	phagosome maturation	4/536	51/20536	0.0437581	0.176645	0.138012	TCIRG1/ATP6V1H/ATP6V0D1/RAB34	4
GO:0001867	complement activation, lectin pathway	2/536	13/20536	0.0438507	0.176645	0.138012	A2M/SERPING1	2
GO:0006012	galactose metabolic process	2/536	13/20536	0.0438507	0.176645	0.138012	PGM1/GALK1	2
GO:0006020	inositol metabolic process	2/536	13/20536	0.0438507	0.176645	0.138012	IMPA1/MECP2	2
GO:0006534	cysteine metabolic process	2/536	13/20536	0.0438507	0.176645	0.138012	MPST/GCLM	2
GO:0007183	SMAD protein complex assembly	2/536	13/20536	0.0438507	0.176645	0.138012	PPM1A/FKBP1A	2
GO:0009265	2'-deoxyribonucleotide biosynthetic process	2/536	13/20536	0.0438507	0.176645	0.138012	SHMT1/ADK	2
GO:0010763	positive regulation of fibroblast migration	2/536	13/20536	0.0438507	0.176645	0.138012	AKAP12/AKT1	2
GO:0018206	peptidyl-methionine modification	2/536	13/20536	0.0438507	0.176645	0.138012	APOA1/APOA2	2
GO:0030208	dermatan sulfate biosynthetic process	2/536	13/20536	0.0438507	0.176645	0.138012	BGN/DCN	2
GO:0034214	protein hexamerization	2/536	13/20536	0.0438507	0.176645	0.138012	OAT/UGDH	2
GO:0036109	alpha-linolenic acid metabolic process	2/536	13/20536	0.0438507	0.176645	0.138012	ACSL1/HSD17B4	2
GO:0044764	multi-organism cellular process	2/536	13/20536	0.0438507	0.176645	0.138012	CAV1/EPS15	2
GO:0046385	deoxyribose phosphate biosynthetic process	2/536	13/20536	0.0438507	0.176645	0.138012	SHMT1/ADK	2
GO:0051001	negative regulation of nitric-oxide synthase activity	2/536	13/20536	0.0438507	0.176645	0.138012	CAV1/ATP2B4	2
GO:0060347	heart trabecula formation	2/536	13/20536	0.0438507	0.176645	0.138012	FKBP1A/RBP4	2
GO:1902224	ketone body metabolic process	2/536	13/20536	0.0438507	0.176645	0.138012	BDH2/ACAT1	2
GO:0060348	bone development	11/536	234/20536	0.0439939	0.176744	0.138089	COL6A2/PIP4K2A/COL6A1/PRPSAP2/ANXA6/COL14A1/PTPN11/FBN1/COL1A1/VWA1/COL6A3	11
GO:0015909	long-chain fatty acid transport	5/536	74/20536	0.0440757	0.176744	0.138089	FABP3/FABP4/AKT1/ACSL1/APOE	5
GO:0019748	secondary metabolic process	5/536	74/20536	0.0440757	0.176744	0.138089	MPST/BDH2/APPL1/AKR1A1/AKR7A2	5
GO:1900076	regulation of cellular response to insulin stimulus	5/536	74/20536	0.0440757	0.176744	0.138089	PTPN11/MYO1C/SORBS1/AHSG/AGT	5
GO:1902686	mitochondrial outer membrane permeabilization involved in programmed cell death	5/536	74/20536	0.0440757	0.176744	0.138089	ACAA2/YWHAB/YWHAH/BID/YWHAG	5
GO:2001242	regulation of intrinsic apoptotic signaling pathway	9/536	178/20536	0.0443884	0.177679	0.138819	SOD1/CLU/BID/NDUFA13/RACK1/HSPB1/CAV1/AKT1/ARHGEF2	9
GO:0006605	protein targeting	19/536	475/20536	0.0443895	0.177679	0.138819	YWHAB/CLU/BID/KIF13B/NDUFA13/GDI1/BAG3/ATG3/SDCBP/AKAP12/SRP54/SPCS3/YWHAG/AP3M1/VPS4A/AP3B1/MYO1C/GET3/HSD17B4	19
GO:0030901	midbrain development	6/536	99/20536	0.0451431	0.180531	0.141048	MAOB/YWHAH/CKB/NDRG2/GLUD1/SEC16A	6
GO:0002062	chondrocyte differentiation	7/536	125/20536	0.0456894	0.182021	0.142212	COL6A2/COL6A1/TGFBI/ANXA6/COL14A1/VWA1/COL6A3	7
GO:0003014	renal system process	7/536	125/20536	0.0456894	0.182021	0.142212	SERPINF2/PRKAR2B/COMT/SNX5/MYO1E/MCAM/AGT	7
GO:0032273	positive regulation of protein polymerization	8/536	152/20536	0.0462502	0.182021	0.142212	ARF6/ARPC1A/MAP1B/MECP2/MYO1C/SNX9/BIN1/DCTN1	8
GO:0061337	cardiac conduction	8/536	152/20536	0.0462502	0.182021	0.142212	ASPH/CAV1/BIN1/SRI/STIM1/CAMK2D/ATP2B4/AGT	8
GO:0010658	striated muscle cell apoptotic process	5/536	75/20536	0.0462549	0.182021	0.142212	BAG3/ILK/CAMK2D/GNB1/AGT	5
GO:1903524	positive regulation of blood circulation	5/536	75/20536	0.0462549	0.182021	0.142212	FGG/FGA/CAV1/AKT1/FGB	5
GO:0007601	visual perception	11/536	236/20536	0.0462705	0.182021	0.142212	COL18A1/RABGGTA/OAT/ABLIM1/RBP4/TGFBI/LUM/EML2/LAMB2/COL1A1/CRYZ	11
GO:0000132	establishment of mitotic spindle orientation	3/536	31/20536	0.0463004	0.182021	0.142212	ACTR1A/ARHGEF2/DCTN1	3
GO:0009074	aromatic amino acid family catabolic process	3/536	31/20536	0.0463004	0.182021	0.142212	QDPR/HNMT/FAH	3
GO:0010644	cell communication by electrical coupling	3/536	31/20536	0.0463004	0.182021	0.142212	CAV1/SRI/CAMK2D	3
GO:0015949	nucleobase-containing small molecule interconversion	3/536	31/20536	0.0463004	0.182021	0.142212	GMPR2/AK1/NME3	3
GO:0031579	membrane raft organization	3/536	31/20536	0.0463004	0.182021	0.142212	FLOT1/CAV1/S100A10	3
GO:0045742	positive regulation of epidermal growth factor receptor signaling pathway	3/536	31/20536	0.0463004	0.182021	0.142212	AKT1/ARAP1/AGT	3
GO:0050650	chondroitin sulfate proteoglycan biosynthetic process	3/536	31/20536	0.0463004	0.182021	0.142212	BGN/DCN/UGDH	3
GO:0050849	negative regulation of calcium-mediated signaling	3/536	31/20536	0.0463004	0.182021	0.142212	GSTM2/SRI/ATP2B4	3
GO:0051043	regulation of membrane protein ectodomain proteolysis	3/536	31/20536	0.0463004	0.182021	0.142212	ROCK1/SNX9/APOE	3
GO:0060445	branching involved in salivary gland morphogenesis	3/536	31/20536	0.0463004	0.182021	0.142212	TGM2/LAMA5/DAG1	3
GO:0061842	microtubule organizing center localization	3/536	31/20536	0.0463004	0.182021	0.142212	SUN2/SUN1/KIF5B	3
GO:1990126	retrograde transport, endosome to plasma membrane	3/536	31/20536	0.0463004	0.182021	0.142212	CCDC22/VPS26A/VPS29	3
GO:0031103	axon regeneration	4/536	52/20536	0.0464654	0.182345	0.142464	MAP1B/DAG1/LAMB2/APOA1	4
GO:0061014	positive regulation of mRNA catabolic process	4/536	52/20536	0.0464654	0.182345	0.142464	DHX36/ROCK1/FTO/AGO2	4
GO:0062197	cellular response to chemical stress	16/536	385/20536	0.0465173	0.182386	0.142497	SOD1/MAPK1/LCN2/PPP5C/NQO1/RACK1/HSPB1/FBLN5/CAV1/AKT1/NUDT2/RIPK1/LANCL1/DNM2/ARHGEF2/APOA4	16
GO:0050727	regulation of inflammatory response	18/536	447/20536	0.0468619	0.183574	0.143425	GBA/SOD1/TGM2/LBP/GPX4/F2/FABP4/APPL1/C3/KLKB1/PSMB4/BST1/CTSC/APOE/AHSG/NLRX1/APOA1/AGT	18
GO:0070252	actin-mediated cell contraction	7/536	126/20536	0.0473413	0.185142	0.14465	ROCK1/TMOD1/CAV1/BIN1/SRI/CAMK2D/DES	7
GO:0051701	interaction with host	12/536	266/20536	0.0473462	0.185142	0.14465	LAMP1/PC/KRT6A/ITGB1/CAV1/VPS4A/ANPEP/DAG1/NCAM1/EXOC7/CD55/EPS15	12
GO:0007030	Golgi organization	8/536	153/20536	0.0477423	0.186525	0.145731	MAPK1/PI4K2A/VCPIP1/GORASP2/SEC16A/DNM2/MYO18A/CLASP2	8
GO:0007249	I-kappaB kinase/NF-kappaB signaling	13/536	296/20536	0.0478902	0.186937	0.146053	DHX36/ROCK1/TGM2/PPM1A/FKBP1A/RBCK1/CCDC22/PPP5C/HSPB1/AKT1/RIPK1/NLRX1/S100A4	13
GO:0060538	skeletal muscle organ development	9/536	181/20536	0.0484355	0.188898	0.147585	FLOT1/SVIL/CFL2/EMD/IGSF8/CAV1/DCN/GPC1/FLNB	9
GO:0035794	positive regulation of mitochondrial membrane permeability	5/536	76/20536	0.0484971	0.188972	0.147642	ACAA2/YWHAB/YWHAH/BID/YWHAG	5
GO:0050777	negative regulation of immune response	11/536	238/20536	0.0486262	0.189117	0.147755	PGLYRP2/AMBP/PSMB4/A2M/LGALS3/C4BPA/SERPING1/CD55/NLRX1/APOA1/APOA2	11
GO:0060191	regulation of lipase activity	6/536	101/20536	0.0489341	0.189117	0.147755	APOH/APOC1/APOA4/APOA1/APOA2/AGT	6
GO:0044331	cell-cell adhesion mediated by cadherin	4/536	53/20536	0.0492638	0.189117	0.147755	SERPINF2/FLOT1/PPM1F/PLG	4
GO:0070266	necroptotic process	4/536	53/20536	0.0492638	0.189117	0.147755	RBCK1/CAV1/RIPK1/ARHGEF2	4
GO:0019886	antigen processing and presentation of exogenous peptide antigen via MHC class II	9/536	182/20536	0.049837	0.189117	0.147755	AP1B1/ACTR1A/AP2S1/DCTN3/DCTN4/SAR1B/DNM2/DYNC1I2/DCTN1	9
GO:0000188	inactivation of MAPK activity	3/536	32/20536	0.0501335	0.189117	0.147755	DUSP3/CAV1/GPS1	3
GO:0006739	NADP metabolic process	3/536	32/20536	0.0501335	0.189117	0.147755	ME1/TALDO1/H6PD	3
GO:0009394	2'-deoxyribonucleotide metabolic process	3/536	32/20536	0.0501335	0.189117	0.147755	SHMT1/ADK/NT5C	3
GO:0010762	regulation of fibroblast migration	3/536	32/20536	0.0501335	0.189117	0.147755	APPL1/AKAP12/AKT1	3
GO:0031338	regulation of vesicle fusion	3/536	32/20536	0.0501335	0.189117	0.147755	TBC1D4/KIF5B/STXBP1	3
GO:0034694	response to prostaglandin	3/536	32/20536	0.0501335	0.189117	0.147755	APOB/AKT1/GNB1	3
GO:0044550	secondary metabolite biosynthetic process	3/536	32/20536	0.0501335	0.189117	0.147755	MPST/BDH2/APPL1	3
GO:0055094	response to lipoprotein particle	3/536	32/20536	0.0501335	0.189117	0.147755	ITGB1/AKT1/APOE	3
GO:0061157	mRNA destabilization	3/536	32/20536	0.0501335	0.189117	0.147755	DHX36/ROCK1/FTO	3
GO:1901661	quinone metabolic process	3/536	32/20536	0.0501335	0.189117	0.147755	COQ7/AKR1A1/AKR7A2	3
GO:0000052	citrulline metabolic process	2/536	14/20536	0.0502938	0.189117	0.147755	DDAH2/ATP2B4	2
GO:0002087	regulation of respiratory gaseous exchange by nervous system process	2/536	14/20536	0.0502938	0.189117	0.147755	MECP2/GLS	2
GO:0006878	cellular copper ion homeostasis	2/536	14/20536	0.0502938	0.189117	0.147755	CCDC22/SCO1	2
GO:0009437	carnitine metabolic process	2/536	14/20536	0.0502938	0.189117	0.147755	SHMT1/ALDH9A1	2
GO:0010755	regulation of plasminogen activation	2/536	14/20536	0.0502938	0.189117	0.147755	SERPINF2/CLEC3B	2
GO:0014854	response to inactivity	2/536	14/20536	0.0502938	0.189117	0.147755	UTRN/DAG1	2
GO:0020027	hemoglobin metabolic process	2/536	14/20536	0.0502938	0.189117	0.147755	ADD1/HPX	2
GO:0030836	positive regulation of actin filament depolymerization	2/536	14/20536	0.0502938	0.189117	0.147755	DSTN/CFL2	2
GO:0031034	myosin filament assembly	2/536	14/20536	0.0502938	0.189117	0.147755	MYH11/RAP1GDS1	2
GO:0032488	Cdc42 protein signal transduction	2/536	14/20536	0.0502938	0.189117	0.147755	APOE/APOA1	2
GO:0033211	adiponectin-activated signaling pathway	2/536	14/20536	0.0502938	0.189117	0.147755	APPL1/ACSL1	2
GO:0034141	positive regulation of toll-like receptor 3 signaling pathway	2/536	14/20536	0.0502938	0.189117	0.147755	FLOT1/CAV1	2
GO:0035020	regulation of Rac protein signal transduction	2/536	14/20536	0.0502938	0.189117	0.147755	ARF6/DNM2	2
GO:0035627	ceramide transport	2/536	14/20536	0.0502938	0.189117	0.147755	PLTP/CERT1	2
GO:0035815	positive regulation of renal sodium excretion	2/536	14/20536	0.0502938	0.189117	0.147755	SNX5/AGT	2
GO:0036295	cellular response to increased oxygen levels	2/536	14/20536	0.0502938	0.189117	0.147755	CAV1/ATP6V0D1	2
GO:0038166	angiotensin-activated signaling pathway	2/536	14/20536	0.0502938	0.189117	0.147755	ROCK1/CAV1	2
GO:0043116	negative regulation of vascular permeability	2/536	14/20536	0.0502938	0.189117	0.147755	AKAP12/ARHGAP35	2
GO:0044090	positive regulation of vacuole organization	2/536	14/20536	0.0502938	0.189117	0.147755	PIP4K2A/LRSAM1	2
GO:0044854	plasma membrane raft assembly	2/536	14/20536	0.0502938	0.189117	0.147755	FLOT1/CAV1	2
GO:0046040	IMP metabolic process	2/536	14/20536	0.0502938	0.189117	0.147755	ADSL/PFAS	2
GO:0048308	organelle inheritance	2/536	14/20536	0.0502938	0.189117	0.147755	MAPK1/VCPIP1	2
GO:0048313	Golgi inheritance	2/536	14/20536	0.0502938	0.189117	0.147755	MAPK1/VCPIP1	2
GO:1900747	negative regulation of vascular endothelial growth factor signaling pathway	2/536	14/20536	0.0502938	0.189117	0.147755	DCN/HRG	2
GO:1903054	negative regulation of extracellular matrix organization	2/536	14/20536	0.0502938	0.189117	0.147755	CST3/EMILIN1	2
GO:2001044	regulation of integrin-mediated signaling pathway	2/536	14/20536	0.0502938	0.189117	0.147755	LIMS1/BST1	2
GO:0098657	import into cell	10/536	211/20536	0.0508357	0.190992	0.14922	FLOT1/FABP3/LRSAM1/AKT1/ACSL1/DNM2/GLUL/ATP2B4/AGT/EPS15	10
GO:0033238	regulation of cellular amine metabolic process	6/536	102/20536	0.0509009	0.191074	0.149284	MAOB/COMT/NQO1/PSMB4/PSMD14/ATP2B4	6
GO:0050953	sensory perception of light stimulus	11/536	240/20536	0.0510621	0.191515	0.14963	COL18A1/RABGGTA/OAT/ABLIM1/RBP4/TGFBI/LUM/EML2/LAMB2/COL1A1/CRYZ	11
GO:0010524	positive regulation of calcium ion transport into cytosol	4/536	54/20536	0.0521531	0.194352	0.151846	F2/GSTM2/CAV1/SRI	4
GO:0019674	NAD metabolic process	4/536	54/20536	0.0521531	0.194352	0.151846	QPRT/BST1/ENO2/ALDOC	4
GO:0032964	collagen biosynthetic process	4/536	54/20536	0.0521531	0.194352	0.151846	SERPINF2/F2/EMILIN1/COL1A1	4
GO:0044091	membrane biogenesis	4/536	54/20536	0.0521531	0.194352	0.151846	FLOT1/SPTBN1/CAV1/S100A10	4
GO:0048168	regulation of neuronal synaptic plasticity	4/536	54/20536	0.0521531	0.194352	0.151846	NPTN/SYNPO/APOE/AGT	4
GO:0055078	sodium ion homeostasis	4/536	54/20536	0.0521531	0.194352	0.151846	COMT/C7/SNX5/AGT	4
GO:0016052	carbohydrate catabolic process	10/536	212/20536	0.0521712	0.194352	0.151846	CRYL1/PYGB/ALDH1A1/MAN2C1/PGM1/ENO2/ALDOC/PRKAG1/GALK1/AKR1A1	10
GO:0035637	multicellular organismal signaling	10/536	212/20536	0.0521712	0.194352	0.151846	GBA/SOD1/ASPH/CAV1/BIN1/SRI/STIM1/CAMK2D/ATP2B4/AGT	10
GO:0007584	response to nutrient	11/536	241/20536	0.0523103	0.194706	0.152122	C2/SOD1/ADSL/NQO1/MAP1B/GCLM/ACSL1/KANK2/APOA1/COL1A1/SERPINC1	11
GO:0034754	cellular hormone metabolic process	8/536	156/20536	0.0524057	0.194896	0.152271	HSD17B8/TTR/ALDH1A1/COMT/RBP4/HSD17B11/SCPEP1/HSD17B4	8
GO:1902414	protein localization to cell junction	6/536	103/20536	0.0529155	0.196626	0.153623	KIF5B/NPTN/STX7/ADAM10/HSPB1/DAG1	6
GO:1900182	positive regulation of protein localization to nucleus	5/536	78/20536	0.0531711	0.197243	0.154105	MAPK1/F2/NUTF2/BAG3/AKT1	5
GO:1902108	regulation of mitochondrial membrane permeability involved in apoptotic process	5/536	78/20536	0.0531711	0.197243	0.154105	ACAA2/YWHAB/YWHAH/BID/YWHAG	5
GO:0009132	nucleoside diphosphate metabolic process	8/536	157/20536	0.0540229	0.200074	0.156317	PGM1/CASK/AK1/ENO2/NME3/ALDOC/PRKAG1/GALK1	8
GO:0002922	positive regulation of humoral immune response	3/536	33/20536	0.0541158	0.200074	0.156317	C3/C6/HPX	3
GO:0008209	androgen metabolic process	3/536	33/20536	0.0541158	0.200074	0.156317	HSD17B8/HSD17B11/HSD17B4	3
GO:0010591	regulation of lamellipodium assembly	3/536	33/20536	0.0541158	0.200074	0.156317	TWF1/DNM2/HRG	3
GO:0002495	antigen processing and presentation of peptide antigen via MHC class II	9/536	185/20536	0.0542009	0.200221	0.156431	AP1B1/ACTR1A/AP2S1/DCTN3/DCTN4/SAR1B/DNM2/DYNC1I2/DCTN1	9
GO:0045446	endothelial cell differentiation	7/536	130/20536	0.0543271	0.200519	0.156664	ROCK1/COL18A1/LAMA5/PLOD3/GSTM3/PECAM1/ADD1	7
GO:0030336	negative regulation of cell migration	15/536	363/20536	0.0548324	0.202214	0.157989	EMILIN1/DUSP3/VCL/C5/MECP2/APOH/DCN/RRAS/AKT1/DAG1/ILK/APOE/HRG/PTPN23/CLASP2	15
GO:0010522	regulation of calcium ion transport into cytosol	6/536	104/20536	0.0549779	0.202307	0.158061	FKBP1A/F2/GSTM2/CAV1/SRI/CAMK2D	6
GO:0008542	visual learning	4/536	55/20536	0.055133	0.202307	0.158061	NPTN/MECP2/SYNPO/ITGB1	4
GO:0010883	regulation of lipid storage	4/536	55/20536	0.055133	0.202307	0.158061	APOB/FTO/EHD1/C3	4
GO:0030514	negative regulation of BMP signaling pathway	4/536	55/20536	0.055133	0.202307	0.158061	SPART/PPM1A/FBN1/LEMD3	4
GO:0043330	response to exogenous dsRNA	4/536	55/20536	0.055133	0.202307	0.158061	DHX36/FLOT1/MAPK1/CAV1	4
GO:0051496	positive regulation of stress fiber assembly	4/536	55/20536	0.055133	0.202307	0.158061	SERPINF2/PPM1F/APOA1/S100A10	4
GO:0010257	NADH dehydrogenase complex assembly	5/536	79/20536	0.0556029	0.203523	0.159011	NDUFV2/NDUFA13/NDUFS7/NDUFA7/NDUFA10	5
GO:0032981	mitochondrial respiratory chain complex I assembly	5/536	79/20536	0.0556029	0.203523	0.159011	NDUFV2/NDUFA13/NDUFS7/NDUFA7/NDUFA10	5
GO:1905710	positive regulation of membrane permeability	5/536	79/20536	0.0556029	0.203523	0.159011	ACAA2/YWHAB/YWHAH/BID/YWHAG	5
GO:0002504	antigen processing and presentation of peptide or polysaccharide antigen via MHC class II	9/536	186/20536	0.0557091	0.203574	0.159051	AP1B1/ACTR1A/AP2S1/DCTN3/DCTN4/SAR1B/DNM2/DYNC1I2/DCTN1	9
GO:0120032	regulation of plasma membrane bounded cell projection assembly	9/536	186/20536	0.0557091	0.203574	0.159051	ARF6/ATG3/ARHGAP35/FAM98A/CAV1/TWF1/DNM2/ARAP1/HRG	9
GO:0009612	response to mechanical stimulus	10/536	215/20536	0.0563168	0.20471	0.159938	SUN1/BAG3/MAP1B/PTPN11/DCN/XPC/AKT1/DAG1/COL1A1/AGT	10
GO:0006000	fructose metabolic process	2/536	15/20536	0.0570519	0.20471	0.159938	ALDH1A1/ALDOC	2
GO:0006098	pentose-phosphate shunt	2/536	15/20536	0.0570519	0.20471	0.159938	TALDO1/H6PD	2
GO:0009415	response to water	2/536	15/20536	0.0570519	0.20471	0.159938	COL18A1/ATP2B4	2
GO:0017014	protein nitrosylation	2/536	15/20536	0.0570519	0.20471	0.159938	ADH5/ATP2B4	2
GO:0018119	peptidyl-cysteine S-nitrosylation	2/536	15/20536	0.0570519	0.20471	0.159938	ADH5/ATP2B4	2
GO:0018158	protein oxidation	2/536	15/20536	0.0570519	0.20471	0.159938	APOA1/APOA2	2
GO:0031033	myosin filament organization	2/536	15/20536	0.0570519	0.20471	0.159938	MYH11/RAP1GDS1	2
GO:0032490	detection of molecule of bacterial origin	2/536	15/20536	0.0570519	0.20471	0.159938	C4B/LBP	2
GO:0032802	low-density lipoprotein particle receptor catabolic process	2/536	15/20536	0.0570519	0.20471	0.159938	AP2S1/APOE	2
GO:0042159	lipoprotein catabolic process	2/536	15/20536	0.0570519	0.20471	0.159938	APOB/APOE	2
GO:0042559	pteridine-containing compound biosynthetic process	2/536	15/20536	0.0570519	0.20471	0.159938	QDPR/SPR	2
GO:0042921	glucocorticoid receptor signaling pathway	2/536	15/20536	0.0570519	0.20471	0.159938	YWHAH/PPP5C	2
GO:0045838	positive regulation of membrane potential	2/536	15/20536	0.0570519	0.20471	0.159938	BID/AKT1	2
GO:0046037	GMP metabolic process	2/536	15/20536	0.0570519	0.20471	0.159938	GMPR2/CASK	2
GO:0051280	negative regulation of release of sequestered calcium ion into cytosol	2/536	15/20536	0.0570519	0.20471	0.159938	GSTM2/SRI	2
GO:0060312	regulation of blood vessel remodeling	2/536	15/20536	0.0570519	0.20471	0.159938	CST3/HRG	2
GO:1902514	regulation of calcium ion transmembrane transport via high voltage-gated calcium channel	2/536	15/20536	0.0570519	0.20471	0.159938	BIN1/CAMK2D	2
GO:1903044	protein localization to membrane raft	2/536	15/20536	0.0570519	0.20471	0.159938	FLOT1/CAV1	2
GO:1903358	regulation of Golgi organization	2/536	15/20536	0.0570519	0.20471	0.159938	MAPK1/DNM2	2
GO:1903543	positive regulation of exosomal secretion	2/536	15/20536	0.0570519	0.20471	0.159938	SDCBP/VPS4A	2
GO:1905522	negative regulation of macrophage migration	2/536	15/20536	0.0570519	0.20471	0.159938	EMILIN1/C5	2
GO:0050810	regulation of steroid biosynthetic process	6/536	105/20536	0.0570883	0.20471	0.159938	LSS/SOD1/ERLIN2/APOB/ERLIN1/APOE	6
GO:0033555	multicellular organismal response to stress	5/536	80/20536	0.0580979	0.207339	0.161992	COMT/MECP2/EIF4E/APOE/VWA1	5
GO:0099518	vesicle cytoskeletal trafficking	4/536	56/20536	0.0582028	0.207339	0.161992	KIF5B/AP3M1/AP3B1/MYO1C	4
GO:0009595	detection of biotic stimulus	3/536	34/20536	0.0582449	0.207339	0.161992	C4B/LBP/PGLYRP2	3
GO:0010880	regulation of release of sequestered calcium ion into cytosol by sarcoplasmic reticulum	3/536	34/20536	0.0582449	0.207339	0.161992	GSTM2/SRI/CAMK2D	3
GO:0019692	deoxyribose phosphate metabolic process	3/536	34/20536	0.0582449	0.207339	0.161992	SHMT1/ADK/NT5C	3
GO:0043276	anoikis	3/536	34/20536	0.0582449	0.207339	0.161992	ITGB1/CAV1/AKT1	3
GO:0043302	positive regulation of leukocyte degranulation	3/536	34/20536	0.0582449	0.207339	0.161992	LAMP1/STX4/STXBP1	3
GO:0071402	cellular response to lipoprotein particle stimulus	3/536	34/20536	0.0582449	0.207339	0.161992	ITGB1/AKT1/APOE	3
GO:2000352	negative regulation of endothelial cell apoptotic process	3/536	34/20536	0.0582449	0.207339	0.161992	FGG/FGA/FGB	3
GO:0034599	cellular response to oxidative stress	14/536	336/20536	0.058768	0.208832	0.163159	SOD1/MAPK1/LCN2/PPP5C/NQO1/RACK1/HSPB1/FBLN5/AKT1/NUDT2/RIPK1/LANCL1/DNM2/APOA4	14
GO:0051262	protein tetramerization	9/536	188/20536	0.0588065	0.208832	0.163159	HSD17B8/SHMT1/ST13/ME1/ADSL/GLS/ALDH9A1/CRYZ/S100A10	9
GO:0060491	regulation of cell projection assembly	9/536	188/20536	0.0588065	0.208832	0.163159	ARF6/ATG3/ARHGAP35/FAM98A/CAV1/TWF1/DNM2/ARAP1/HRG	9
GO:0034767	positive regulation of ion transmembrane transport	8/536	160/20536	0.0590647	0.209411	0.163612	KIF5B/F2/GSTM2/HSPA2/SRI/STIM1/DNM2/AGT	8
GO:0046718	viral entry into host cell	8/536	160/20536	0.0590647	0.209411	0.163612	LAMP1/ITGB1/CAV1/ANPEP/DAG1/NCAM1/CD55/EPS15	8
GO:0018209	peptidyl-serine modification	14/536	337/20536	0.0599251	0.212291	0.165861	ROCK1/MAPK1/ARRB1/PPM1F/BGN/RACK1/CAV1/DCN/AKT1/RIPK1/POGLUT3/ILK/CAMK2D/ATP2B4	14
GO:0006521	regulation of cellular amino acid metabolic process	5/536	81/20536	0.0606561	0.214536	0.167615	COMT/NQO1/PSMB4/PSMD14/ATP2B4	5
GO:0045123	cellular extravasation	5/536	81/20536	0.0606561	0.214536	0.167615	ROCK1/ITGA1/ITGB1/BST1/PECAM1	5
GO:0061178	regulation of insulin secretion involved in cellular response to glucose stimulus	4/536	57/20536	0.0613622	0.216685	0.169295	KIF5B/ARRB1/STX4/SRI	4
GO:0098900	regulation of action potential	4/536	57/20536	0.0613622	0.216685	0.169295	GBA/CAV1/BIN1/CAMK2D	4
GO:0035303	regulation of dephosphorylation	11/536	248/20536	0.0616231	0.217432	0.169878	GBA/ROCK1/YWHAB/FARP1/PPP4R1/PPP2R2A/FKBP1A/ITGA1/SHOC2/SWAP70/LGALS3	11
GO:0051283	negative regulation of sequestering of calcium ion	7/536	134/20536	0.0619245	0.218321	0.170573	FKBP1A/F2/GSTM2/ANXA6/ANXA5/SRI/CAMK2D	7
GO:0040001	establishment of mitotic spindle localization	3/536	35/20536	0.062518	0.219186	0.171248	ACTR1A/ARHGEF2/DCTN1	3
GO:0060143	positive regulation of syncytium formation by plasma membrane fusion	3/536	35/20536	0.062518	0.219186	0.171248	FLOT1/EHD1/EHD2	3
GO:0070168	negative regulation of biomineral tissue development	3/536	35/20536	0.062518	0.219186	0.171248	ROCK1/ASPN/AHSG	3
GO:0090383	phagosome acidification	3/536	35/20536	0.062518	0.219186	0.171248	TCIRG1/ATP6V1H/ATP6V0D1	3
GO:0098801	regulation of renal system process	3/536	35/20536	0.062518	0.219186	0.171248	COMT/SNX5/AGT	3
GO:0098901	regulation of cardiac muscle cell action potential	3/536	35/20536	0.062518	0.219186	0.171248	CAV1/BIN1/CAMK2D	3
GO:0110150	negative regulation of biomineralization	3/536	35/20536	0.062518	0.219186	0.171248	ROCK1/ASPN/AHSG	3
GO:0001894	tissue homeostasis	11/536	249/20536	0.0630367	0.220829	0.172532	SOD1/TCIRG1/AZGP1/LYZ/SERPINA3/RBP4/ALB/HSPB1/PTPN11/TF/ADD1	11
GO:0046822	regulation of nucleocytoplasmic transport	6/536	108/20536	0.0637078	0.220882	0.172573	PPM1A/MAPK1/NUTF2/BAG3/EMD/PTPN11	6
GO:2001243	negative regulation of intrinsic apoptotic signaling pathway	6/536	108/20536	0.0637078	0.220882	0.172573	CLU/BID/NDUFA13/HSPB1/AKT1/ARHGEF2	6
GO:0006165	nucleoside diphosphate phosphorylation	7/536	135/20536	0.0639203	0.220882	0.172573	PGM1/AK1/ENO2/NME3/ALDOC/PRKAG1/GALK1	7
GO:0006086	acetyl-CoA biosynthetic process from pyruvate	2/536	16/20536	0.0641043	0.220882	0.172573	PDP1/PDPR	2
GO:0007039	protein catabolic process in the vacuole	2/536	16/20536	0.0641043	0.220882	0.172573	GBA/TCIRG1	2
GO:0009263	deoxyribonucleotide biosynthetic process	2/536	16/20536	0.0641043	0.220882	0.172573	SHMT1/ADK	2
GO:0010501	RNA secondary structure unwinding	2/536	16/20536	0.0641043	0.220882	0.172573	DHX36/AGO2	2
GO:0010885	regulation of cholesterol storage	2/536	16/20536	0.0641043	0.220882	0.172573	APOB/EHD1	2
GO:0031958	corticosteroid receptor signaling pathway	2/536	16/20536	0.0641043	0.220882	0.172573	YWHAH/PPP5C	2
GO:0034139	regulation of toll-like receptor 3 signaling pathway	2/536	16/20536	0.0641043	0.220882	0.172573	FLOT1/CAV1	2
GO:0042447	hormone catabolic process	2/536	16/20536	0.0641043	0.220882	0.172573	YWHAH/HSD17B11	2
GO:0043101	purine-containing compound salvage	2/536	16/20536	0.0641043	0.220882	0.172573	GMPR2/ADK	2
GO:0043650	dicarboxylic acid biosynthetic process	2/536	16/20536	0.0641043	0.220882	0.172573	GLUD1/GLS	2
GO:0044794	positive regulation by host of viral process	2/536	16/20536	0.0641043	0.220882	0.172573	PC/APOE	2
GO:0044857	plasma membrane raft organization	2/536	16/20536	0.0641043	0.220882	0.172573	FLOT1/CAV1	2
GO:0048569	post-embryonic animal organ development	2/536	16/20536	0.0641043	0.220882	0.172573	MYO1E/FBN1	2
GO:0050651	dermatan sulfate proteoglycan biosynthetic process	2/536	16/20536	0.0641043	0.220882	0.172573	BGN/DCN	2
GO:0061684	chaperone-mediated autophagy	2/536	16/20536	0.0641043	0.220882	0.172573	CLU/BAG3	2
GO:1902188	positive regulation of viral release from host cell	2/536	16/20536	0.0641043	0.220882	0.172573	PC/VPS4A	2
GO:1902548	negative regulation of cellular response to vascular endothelial growth factor stimulus	2/536	16/20536	0.0641043	0.220882	0.172573	DCN/HRG	2
GO:1903541	regulation of exosomal secretion	2/536	16/20536	0.0641043	0.220882	0.172573	SDCBP/VPS4A	2
GO:0034249	negative regulation of cellular amide metabolic process	11/536	250/20536	0.0644713	0.221759	0.173259	DHX36/ROCK1/SHMT1/CLU/FTO/RACK1/AGO2/PURA/BIN1/EIF4E/APOE	11
GO:0045744	negative regulation of G protein-coupled receptor signaling pathway	4/536	58/20536	0.0646104	0.221759	0.173259	YWHAB/ARRB1/DNM2/ATP2B4	4
GO:0062208	positive regulation of pattern recognition receptor signaling pathway	4/536	58/20536	0.0646104	0.221759	0.173259	FLOT1/LBP/RTN4/CAV1	4
GO:0097120	receptor localization to synapse	4/536	58/20536	0.0646104	0.221759	0.173259	NPTN/STX7/ADAM10/DAG1	4
GO:0097300	programmed necrotic cell death	4/536	58/20536	0.0646104	0.221759	0.173259	RBCK1/CAV1/RIPK1/ARHGEF2	4
GO:0050663	cytokine secretion	13/536	311/20536	0.0655083	0.224666	0.17553	DHX36/TCIRG1/ANXA4/C5/SPTBN1/AKAP12/ORM2/SERPINB1/ORM1/CADM1/APOA1/APOA2/AGT	13
GO:0021782	glial cell development	7/536	136/20536	0.0659546	0.225517	0.176195	SOD1/CLU/NDRG1/AKT1/DAG1/LAMB2/ILK	7
GO:0051282	regulation of sequestering of calcium ion	7/536	136/20536	0.0659546	0.225517	0.176195	FKBP1A/F2/GSTM2/ANXA6/ANXA5/SRI/CAMK2D	7
GO:0010611	regulation of cardiac muscle hypertrophy	5/536	83/20536	0.0659614	0.225517	0.176195	ROCK1/TWF1/CAMK2D/ATP2B4/AGT	5
GO:0048678	response to axon injury	5/536	83/20536	0.0659614	0.225517	0.176195	SOD1/MAP1B/DAG1/LAMB2/APOA1	5
GO:0099003	vesicle-mediated transport in synapse	10/536	222/20536	0.0668139	0.228099	0.178212	ROCK1/ARF6/SNAP23/STX4/CASK/STXBP1/AP3B1/DNM2/GIT1/EPS15	10
GO:0009262	deoxyribonucleotide metabolic process	3/536	36/20536	0.0669322	0.228099	0.178212	SHMT1/ADK/NT5C	3
GO:0032892	positive regulation of organic acid transport	3/536	36/20536	0.0669322	0.228099	0.178212	FABP3/STXBP1/AGT	3
GO:0042558	pteridine-containing compound metabolic process	3/536	36/20536	0.0669322	0.228099	0.178212	SHMT1/QDPR/SPR	3
GO:0048771	tissue remodeling	9/536	193/20536	0.067027	0.228099	0.178212	ROCK1/TGM2/CST3/TCIRG1/BGN/PLG/CAV1/HRG/AGT	9
GO:0050796	regulation of insulin secretion	9/536	193/20536	0.067027	0.228099	0.178212	KIF5B/TCIRG1/ARRB1/RBP4/STX4/PTPN11/GLUD1/SRI/GLUL	9
GO:0043277	apoptotic cell clearance	4/536	59/20536	0.0679469	0.231051	0.180518	C2/C4B/TGM2/C3	4
GO:0046939	nucleotide phosphorylation	7/536	137/20536	0.0680277	0.231062	0.180527	PGM1/AK1/ENO2/NME3/ALDOC/PRKAG1/GALK1	7
GO:0008037	cell recognition	8/536	165/20536	0.0681076	0.231062	0.180527	IGLL5/LAMA5/NPTN/RTN4/ARHGAP35/LGALS3/CADM1/PECAM1	8
GO:0034620	cellular response to unfolded protein	8/536	165/20536	0.0681076	0.231062	0.180527	BAG3/RACK1/ATP6V0D1/GET3/HSPA2/ADD1/ACADVL/DCTN1	8
GO:0070372	regulation of ERK1 and ERK2 cascade	14/536	344/20536	0.0684574	0.232071	0.181315	SERPINF2/NPTN/ARRB1/EMILIN1/DUSP3/GLIPR2/AKAP12/FGG/FGA/PTPN11/RRAS/NDRG2/FGB/APOE	14
GO:0043407	negative regulation of MAP kinase activity	5/536	84/20536	0.0687082	0.232384	0.18156	GBA/DUSP3/CAV1/APOE/GPS1	5
GO:0051279	regulation of release of sequestered calcium ion into cytosol	5/536	84/20536	0.0687082	0.232384	0.18156	FKBP1A/F2/GSTM2/SRI/CAMK2D	5
GO:1903747	regulation of establishment of protein localization to mitochondrion	5/536	84/20536	0.0687082	0.232384	0.18156	YWHAB/YWHAH/BID/BAG3/YWHAG	5
GO:0001508	action potential	7/536	138/20536	0.0701396	0.23545	0.183956	GBA/YWHAH/GNA11/CAV1/BIN1/SRI/CAMK2D	7
GO:0009135	purine nucleoside diphosphate metabolic process	7/536	138/20536	0.0701396	0.23545	0.183956	PGM1/CASK/AK1/ENO2/ALDOC/PRKAG1/GALK1	7
GO:0009179	purine ribonucleoside diphosphate metabolic process	7/536	138/20536	0.0701396	0.23545	0.183956	PGM1/CASK/AK1/ENO2/ALDOC/PRKAG1/GALK1	7
GO:0061448	connective tissue development	12/536	284/20536	0.0701829	0.23545	0.183956	COL6A2/SPART/COL6A1/FTO/TGFBI/ANXA6/COL14A1/ACAT1/LUM/COL1A1/VWA1/COL6A3	12
GO:0060560	developmental growth involved in morphogenesis	11/536	254/20536	0.0704215	0.23545	0.183956	SPART/DPYSL2/GDI1/RTN4/VCL/MAP1B/ITGB1/LAMB2/ILK/APOE/DNM2	11
GO:0010660	regulation of muscle cell apoptotic process	6/536	111/20536	0.0707602	0.23545	0.183956	ARRB1/BAG3/APOH/ILK/CAMK2D/AGT	6
GO:0051480	regulation of cytosolic calcium ion concentration	15/536	377/20536	0.0708552	0.23545	0.183956	TGM2/FKBP1A/F2/NPTN/GSTM2/SYNPO/SWAP70/CAV1/SRI/CAMK2D/CD55/KNG1/ATP2B4/GNB1/AGT	15
GO:0007632	visual behavior	4/536	60/20536	0.0713707	0.23545	0.183956	NPTN/MECP2/SYNPO/ITGB1	4
GO:0031102	neuron projection regeneration	4/536	60/20536	0.0713707	0.23545	0.183956	MAP1B/DAG1/LAMB2/APOA1	4
GO:0042743	hydrogen peroxide metabolic process	4/536	60/20536	0.0713707	0.23545	0.183956	SOD1/MAOB/HP/APOA4	4
GO:0046128	purine ribonucleoside metabolic process	4/536	60/20536	0.0713707	0.23545	0.183956	GMPR2/CASK/ADK/NME3	4
GO:0002740	negative regulation of cytokine secretion involved in immune response	2/536	17/20536	0.0714311	0.23545	0.183956	APOA1/APOA2	2
GO:0006740	NADPH regeneration	2/536	17/20536	0.0714311	0.23545	0.183956	TALDO1/H6PD	2
GO:0006825	copper ion transport	2/536	17/20536	0.0714311	0.23545	0.183956	CP/SCO1	2
GO:0030397	membrane disassembly	2/536	17/20536	0.0714311	0.23545	0.183956	NEK9/DCTN1	2
GO:0043651	linoleic acid metabolic process	2/536	17/20536	0.0714311	0.23545	0.183956	GSTM2/ACSL1	2
GO:0045725	positive regulation of glycogen biosynthetic process	2/536	17/20536	0.0714311	0.23545	0.183956	AKT1/SORBS1	2
GO:0051081	nuclear envelope disassembly	2/536	17/20536	0.0714311	0.23545	0.183956	NEK9/DCTN1	2
GO:0051284	positive regulation of sequestering of calcium ion	2/536	17/20536	0.0714311	0.23545	0.183956	GSTM2/SRI	2
GO:0051883	killing of cells in other organism involved in symbiotic interaction	2/536	17/20536	0.0714311	0.23545	0.183956	F2/KRT6A	2
GO:0055070	copper ion homeostasis	2/536	17/20536	0.0714311	0.23545	0.183956	CCDC22/SCO1	2
GO:0055119	relaxation of cardiac muscle	2/536	17/20536	0.0714311	0.23545	0.183956	GSTM2/CAMK2D	2
GO:0060628	regulation of ER to Golgi vesicle-mediated transport	2/536	17/20536	0.0714311	0.23545	0.183956	SAR1A/SAR1B	2
GO:0061318	renal filtration cell differentiation	2/536	17/20536	0.0714311	0.23545	0.183956	MYO1E/LAMB2	2
GO:0071380	cellular response to prostaglandin E stimulus	2/536	17/20536	0.0714311	0.23545	0.183956	AKT1/GNB1	2
GO:0072112	glomerular visceral epithelial cell differentiation	2/536	17/20536	0.0714311	0.23545	0.183956	MYO1E/LAMB2	2
GO:0086103	G protein-coupled receptor signaling pathway involved in heart process	2/536	17/20536	0.0714311	0.23545	0.183956	CAV1/ATP2B4	2
GO:0099558	maintenance of synapse structure	2/536	17/20536	0.0714311	0.23545	0.183956	ARF6/DCTN1	2
GO:1903209	positive regulation of oxidative stress-induced cell death	2/536	17/20536	0.0714311	0.23545	0.183956	SOD1/RIPK1	2
GO:2000811	negative regulation of anoikis	2/536	17/20536	0.0714311	0.23545	0.183956	ITGB1/CAV1	2
GO:0010765	positive regulation of sodium ion transport	3/536	37/20536	0.0714846	0.23545	0.183956	KIF5B/AKT1/DNM2	3
GO:0042307	positive regulation of protein import into nucleus	3/536	37/20536	0.0714846	0.23545	0.183956	MAPK1/NUTF2/BAG3	3
GO:0043094	cellular metabolic compound salvage	3/536	37/20536	0.0714846	0.23545	0.183956	GMPR2/ADK/MRI1	3
GO:0060142	regulation of syncytium formation by plasma membrane fusion	3/536	37/20536	0.0714846	0.23545	0.183956	FLOT1/EHD1/EHD2	3
GO:0071634	regulation of transforming growth factor beta production	3/536	37/20536	0.0714846	0.23545	0.183956	SERPINF2/LTBP1/LUM	3
GO:0055067	monovalent inorganic cation homeostasis	8/536	167/20536	0.0719503	0.236807	0.185016	MAPK1/COMT/TCIRG1/C7/SNX5/ATP6V1H/ATP6V0D1/AGT	8
GO:0051208	sequestering of calcium ion	7/536	139/20536	0.0722901	0.237748	0.185751	FKBP1A/F2/GSTM2/ANXA6/ANXA5/SRI/CAMK2D	7
GO:0046677	response to antibiotic	14/536	347/20536	0.0723487	0.237763	0.185763	SOD1/MAOB/CLU/AOC3/LCN2/PPP5C/NQO1/RBP4/CRYAB/RACK1/PSMD14/RIPK1/HP/COL1A1	14
GO:0033108	mitochondrial respiratory chain complex assembly	6/536	112/20536	0.0732071	0.240047	0.187547	NDUFV2/NDUFA13/NDUFS7/NDUFA7/SCO1/NDUFA10	6
GO:0034766	negative regulation of ion transmembrane transport	6/536	112/20536	0.0732071	0.240047	0.187547	GSTM2/CAV1/AKT1/BIN1/SRI/CAMK2D	6
GO:0050848	regulation of calcium-mediated signaling	6/536	112/20536	0.0732071	0.240047	0.187547	FKBP1A/GSTM2/BST1/SRI/CAMK2D/ATP2B4	6
GO:2000146	negative regulation of cell motility	15/536	379/20536	0.0733734	0.240414	0.187834	EMILIN1/DUSP3/VCL/C5/MECP2/APOH/DCN/RRAS/AKT1/DAG1/ILK/APOE/HRG/PTPN23/CLASP2	15
GO:0071214	cellular response to abiotic stimulus	14/536	348/20536	0.0736774	0.241051	0.188332	DHX36/GNA11/BAG3/CRYAB/PTPN11/XPC/AKT1/ADIRF/DAG1/DNM2/ARHGEF2/COL1A1/GNB1/AGT	14
GO:0104004	cellular response to environmental stimulus	14/536	348/20536	0.0736774	0.241051	0.188332	DHX36/GNA11/BAG3/CRYAB/PTPN11/XPC/AKT1/ADIRF/DAG1/DNM2/ARHGEF2/COL1A1/GNB1/AGT	14
GO:0010827	regulation of glucose transmembrane transport	5/536	86/20536	0.0743888	0.243018	0.189868	APPL1/C3/PTPN11/AKT1/SORBS1	5
GO:0014743	regulation of muscle hypertrophy	5/536	86/20536	0.0743888	0.243018	0.189868	ROCK1/TWF1/CAMK2D/ATP2B4/AGT	5
GO:0009185	ribonucleoside diphosphate metabolic process	7/536	140/20536	0.0744794	0.243134	0.189959	PGM1/CASK/AK1/ENO2/ALDOC/PRKAG1/GALK1	7
GO:0031113	regulation of microtubule polymerization	4/536	61/20536	0.0748812	0.243903	0.19056	MAP1B/MECP2/EML2/DCTN1	4
GO:0032890	regulation of organic acid transport	4/536	61/20536	0.0748812	0.243903	0.19056	FABP3/STXBP1/AKT1/AGT	4
GO:0055081	anion homeostasis	4/536	61/20536	0.0748812	0.243903	0.19056	FABP3/CKB/APOE/APOA1	4
GO:0061013	regulation of mRNA catabolic process	10/536	227/20536	0.0750296	0.244206	0.190797	DHX36/ROCK1/YWHAB/PDE12/FTO/AGO2/PSMB4/HSPB1/AKT1/PSMD14	10
GO:0016358	dendrite development	11/536	257/20536	0.0751078	0.244281	0.190855	DHX36/FARP1/YWHAH/ARF6/MAP1S/MAP1B/MECP2/ADAM10/ITGB1/ILK/APOE	11
GO:0007411	axon guidance	12/536	288/20536	0.076085	0.247094	0.193053	MAPK1/DPYSL2/NPTN/PLXNB2/SPTBN1/ARHGAP35/PTPN11/SPTAN1/GPC1/DAG1/NCAM1/LAMB2	12
GO:0034504	protein localization to nucleus	12/536	288/20536	0.076085	0.247094	0.193053	SUN2/SUN1/MAPK1/F2/NUTF2/BAG3/APPL1/AKT1/GLUL/COL1A1/TOR1AIP1/AGT	12
GO:1901021	positive regulation of calcium ion transmembrane transporter activity	3/536	38/20536	0.076172	0.247194	0.193131	GSTM2/HSPA2/STIM1	3
GO:0038034	signal transduction in absence of ligand	5/536	87/20536	0.0773221	0.250374	0.195615	LCN2/BAG3/APPL1/AKT1/RIPK1	5
GO:0055117	regulation of cardiac muscle contraction	5/536	87/20536	0.0773221	0.250374	0.195615	GSTM2/CAV1/BIN1/SRI/CAMK2D	5
GO:0097192	extrinsic apoptotic signaling pathway in absence of ligand	5/536	87/20536	0.0773221	0.250374	0.195615	LCN2/BAG3/APPL1/AKT1/RIPK1	5
GO:0031668	cellular response to extracellular stimulus	12/536	289/20536	0.0776085	0.250748	0.195908	GBA/SOD1/MAPK1/COMT/RRAGC/LCN2/ALB/ARHGAP35/KANK2/GLUL/COL1A1/ITGA6	12
GO:0043542	endothelial cell migration	12/536	289/20536	0.0776085	0.250748	0.195908	MECP2/APOH/HSPB1/ITGB1/DCN/AKT1/APOE/PECAM1/HRG/GLUL/APOA1/AGT	12
GO:0097485	neuron projection guidance	12/536	289/20536	0.0776085	0.250748	0.195908	MAPK1/DPYSL2/NPTN/PLXNB2/SPTBN1/ARHGAP35/PTPN11/SPTAN1/GPC1/DAG1/NCAM1/LAMB2	12
GO:0018149	peptide cross-linking	4/536	62/20536	0.0784772	0.250873	0.196005	TGM2/BGN/F13A1/DCN	4
GO:0050994	regulation of lipid catabolic process	4/536	62/20536	0.0784772	0.250873	0.196005	AKT1/APOC1/APOA4/APOA2	4
GO:0051353	positive regulation of oxidoreductase activity	4/536	62/20536	0.0784772	0.250873	0.196005	PDP1/AKT1/APOE/AGT	4
GO:1903902	positive regulation of viral life cycle	4/536	62/20536	0.0784772	0.250873	0.196005	PC/PDE12/RAD23A/VPS4A	4
GO:0006577	amino-acid betaine metabolic process	2/536	18/20536	0.0790133	0.250873	0.196005	SHMT1/ALDH9A1	2
GO:0006883	cellular sodium ion homeostasis	2/536	18/20536	0.0790133	0.250873	0.196005	C7/AGT	2
GO:0008090	retrograde axonal transport	2/536	18/20536	0.0790133	0.250873	0.196005	SOD1/KIF5B	2
GO:0010713	negative regulation of collagen metabolic process	2/536	18/20536	0.0790133	0.250873	0.196005	CST3/EMILIN1	2
GO:0010744	positive regulation of macrophage derived foam cell differentiation	2/536	18/20536	0.0790133	0.250873	0.196005	APOB/AGT	2
GO:0010878	cholesterol storage	2/536	18/20536	0.0790133	0.250873	0.196005	APOB/EHD1	2
GO:0015936	coenzyme A metabolic process	2/536	18/20536	0.0790133	0.250873	0.196005	ACLY/ACAT1	2
GO:0019372	lipoxygenase pathway	2/536	18/20536	0.0790133	0.250873	0.196005	GPX4/PON1	2
GO:0033631	cell-cell adhesion mediated by integrin	2/536	18/20536	0.0790133	0.250873	0.196005	SWAP70/ITGB1	2
GO:0048268	clathrin coat assembly	2/536	18/20536	0.0790133	0.250873	0.196005	AP2S1/EPS15	2
GO:0051024	positive regulation of immunoglobulin secretion	2/536	18/20536	0.0790133	0.250873	0.196005	RBP4/STX4	2
GO:0051782	negative regulation of cell division	2/536	18/20536	0.0790133	0.250873	0.196005	SUSD2/VPS4A	2
GO:0051957	positive regulation of amino acid transport	2/536	18/20536	0.0790133	0.250873	0.196005	STXBP1/AGT	2
GO:0051969	regulation of transmission of nerve impulse	2/536	18/20536	0.0790133	0.250873	0.196005	GBA/AGT	2
GO:0061577	calcium ion transmembrane transport via high voltage-gated calcium channel	2/536	18/20536	0.0790133	0.250873	0.196005	BIN1/CAMK2D	2
GO:0070875	positive regulation of glycogen metabolic process	2/536	18/20536	0.0790133	0.250873	0.196005	AKT1/SORBS1	2
GO:0072311	glomerular epithelial cell differentiation	2/536	18/20536	0.0790133	0.250873	0.196005	MYO1E/LAMB2	2
GO:2000049	positive regulation of cell-cell adhesion mediated by cadherin	2/536	18/20536	0.0790133	0.250873	0.196005	SERPINF2/FLOT1	2
GO:2000641	regulation of early endosome to late endosome transport	2/536	18/20536	0.0790133	0.250873	0.196005	MAPK1/PTPN23	2
GO:2000651	positive regulation of sodium ion transmembrane transporter activity	2/536	18/20536	0.0790133	0.250873	0.196005	KIF5B/DNM2	2
GO:0006986	response to unfolded protein	9/536	200/20536	0.0796935	0.252851	0.19755	BAG3/RACK1/HSPB1/ATP6V0D1/GET3/HSPA2/ADD1/ACADVL/DCTN1	9
GO:0048762	mesenchymal cell differentiation	10/536	230/20536	0.0802492	0.254097	0.198524	MAPK1/LAMA5/RTN4/GLIPR2/SDCBP/ANXA6/DAG1/COL1A1/CLASP2/S100A4	10
GO:0006094	gluconeogenesis	5/536	88/20536	0.0803169	0.254097	0.198524	PC/RBP4/PGM1/ENO2/ALDOC	5
GO:0008306	associative learning	5/536	88/20536	0.0803169	0.254097	0.198524	NPTN/MECP2/SYNPO/ITGB1/AGT	5
GO:0046902	regulation of mitochondrial membrane permeability	5/536	88/20536	0.0803169	0.254097	0.198524	ACAA2/YWHAB/YWHAH/BID/YWHAG	5
GO:0032411	positive regulation of transporter activity	6/536	115/20536	0.0808343	0.254403	0.198763	KIF5B/PON1/GSTM2/HSPA2/STIM1/DNM2	6
GO:0035335	peptidyl-tyrosine dephosphorylation	6/536	115/20536	0.0808343	0.254403	0.198763	DUSP3/PTPN11/PTPN12/DUSP23/SSH3/PTPN23	6
GO:0001662	behavioral fear response	3/536	39/20536	0.0809911	0.254403	0.198763	MECP2/EIF4E/APOE	3
GO:0031116	positive regulation of microtubule polymerization	3/536	39/20536	0.0809911	0.254403	0.198763	MAP1B/MECP2/DCTN1	3
GO:0046329	negative regulation of JNK cascade	3/536	39/20536	0.0809911	0.254403	0.198763	AMBP/DUSP3/AKT1	3
GO:0050779	RNA destabilization	3/536	39/20536	0.0809911	0.254403	0.198763	DHX36/ROCK1/FTO	3
GO:0071604	transforming growth factor beta production	3/536	39/20536	0.0809911	0.254403	0.198763	SERPINF2/LTBP1/LUM	3
GO:0072595	maintenance of protein localization in organelle	3/536	39/20536	0.0809911	0.254403	0.198763	SUN2/SUN1/AKT1	3
GO:1905144	response to acetylcholine	3/536	39/20536	0.0809911	0.254403	0.198763	GNA11/ATP2B4/GNB1	3
GO:1905145	cellular response to acetylcholine	3/536	39/20536	0.0809911	0.254403	0.198763	GNA11/ATP2B4/GNB1	3
GO:0007043	cell-cell junction assembly	7/536	143/20536	0.0812793	0.254945	0.199187	ROCK1/TLN2/VCL/CAV1/MYO1C/PECAM1/AGT	7
GO:0043500	muscle adaptation	7/536	143/20536	0.0812793	0.254945	0.199187	ROCK1/UTRN/TWF1/DAG1/CAMK2D/ATP2B4/AGT	7
GO:0099504	synaptic vesicle cycle	9/536	201/20536	0.081614	0.255813	0.199865	ROCK1/ARF6/SNAP23/STX4/CASK/STXBP1/AP3B1/DNM2/GIT1	9
GO:0008347	glial cell migration	4/536	63/20536	0.082158	0.256605	0.200484	SUN2/SUN1/RTN4/LAMB1	4
GO:0022029	telencephalon cell migration	4/536	63/20536	0.082158	0.256605	0.200484	SUN2/SUN1/RTN4/LAMB1	4
GO:0032715	negative regulation of interleukin-6 production	4/536	63/20536	0.082158	0.256605	0.200484	GBA/ARRB1/ORM1/NLRX1	4
GO:0032835	glomerulus development	4/536	63/20536	0.082158	0.256605	0.200484	MYO1E/NID1/LAMB2/PECAM1	4
GO:2001244	positive regulation of intrinsic apoptotic signaling pathway	4/536	63/20536	0.082158	0.256605	0.200484	SOD1/BID/RACK1/CAV1	4
GO:0051271	negative regulation of cellular component movement	16/536	418/20536	0.0829397	0.258864	0.202248	EMILIN1/DUSP3/VCL/C5/MECP2/APOH/DCN/RRAS/AKT1/BIN1/DAG1/ILK/APOE/HRG/PTPN23/CLASP2	16
GO:0003300	cardiac muscle hypertrophy	6/536	116/20536	0.0834719	0.260156	0.203258	ROCK1/SORBS2/TWF1/CAMK2D/ATP2B4/AGT	6
GO:0022600	digestive system process	6/536	116/20536	0.0834719	0.260156	0.203258	SERPINA3/RBP4/ACO1/APOA4/APOA1/APOA2	6
GO:0043666	regulation of phosphoprotein phosphatase activity	7/536	144/20536	0.0836231	0.260443	0.203482	ROCK1/PPP4R1/PPP2R2A/FKBP1A/ITGA1/SHOC2/LGALS3	7
GO:0043488	regulation of mRNA stability	9/536	203/20536	0.0855381	0.265033	0.207068	DHX36/ROCK1/YWHAB/PDE12/FTO/PSMB4/HSPB1/AKT1/PSMD14	9
GO:0007040	lysosome organization	4/536	64/20536	0.0859223	0.265033	0.207068	GBA/HOOK3/LAMTOR1/RAB34	4
GO:0032387	negative regulation of intracellular transport	4/536	64/20536	0.0859223	0.265033	0.207068	GDI1/BAG3/MAP1B/CRYAB	4
GO:0080171	lytic vacuole organization	4/536	64/20536	0.0859223	0.265033	0.207068	GBA/HOOK3/LAMTOR1/RAB34	4
GO:0099024	plasma membrane invagination	4/536	64/20536	0.0859223	0.265033	0.207068	IGLL5/SNX18/C3/SNX9	4
GO:0002209	behavioral defense response	3/536	40/20536	0.0859386	0.265033	0.207068	MECP2/EIF4E/APOE	3
GO:0014808	release of sequestered calcium ion into cytosol by sarcoplasmic reticulum	3/536	40/20536	0.0859386	0.265033	0.207068	GSTM2/SRI/CAMK2D	3
GO:0051193	regulation of cofactor metabolic process	3/536	40/20536	0.0859386	0.265033	0.207068	PDP1/PDPR/HP	3
GO:0051281	positive regulation of release of sequestered calcium ion into cytosol	3/536	40/20536	0.0859386	0.265033	0.207068	F2/GSTM2/SRI	3
GO:0055090	acylglycerol homeostasis	3/536	40/20536	0.0859386	0.265033	0.207068	APOE/APOA4/APOA1	3
GO:0070328	triglyceride homeostasis	3/536	40/20536	0.0859386	0.265033	0.207068	APOE/APOA4/APOA1	3
GO:0070841	inclusion body assembly	3/536	40/20536	0.0859386	0.265033	0.207068	CLU/BAG3/HSPA2	3
GO:1901068	guanosine-containing compound metabolic process	3/536	40/20536	0.0859386	0.265033	0.207068	GMPR2/CASK/NME3	3
GO:1904591	positive regulation of protein import	3/536	40/20536	0.0859386	0.265033	0.207068	MAPK1/NUTF2/BAG3	3
GO:0031214	biomineral tissue development	8/536	174/20536	0.0864187	0.265375	0.207336	ROCK1/TCIRG1/COL1A2/CLEC3B/ASPN/STIM1/AHSG/COL1A1	8
GO:0110148	biomineralization	8/536	174/20536	0.0864187	0.265375	0.207336	ROCK1/TCIRG1/COL1A2/CLEC3B/ASPN/STIM1/AHSG/COL1A1	8
GO:0003094	glomerular filtration	2/536	19/20536	0.0868325	0.265375	0.207336	MYO1E/MCAM	2
GO:0006703	estrogen biosynthetic process	2/536	19/20536	0.0868325	0.265375	0.207336	HSD17B8/HSD17B11	2
GO:0007213	G protein-coupled acetylcholine receptor signaling pathway	2/536	19/20536	0.0868325	0.265375	0.207336	GNA11/GNB1	2
GO:0010523	negative regulation of calcium ion transport into cytosol	2/536	19/20536	0.0868325	0.265375	0.207336	GSTM2/SRI	2
GO:0016082	synaptic vesicle priming	2/536	19/20536	0.0868325	0.265375	0.207336	SNAP23/STXBP1	2
GO:0032288	myelin assembly	2/536	19/20536	0.0868325	0.265375	0.207336	GPC1/ILK	2
GO:0050665	hydrogen peroxide biosynthetic process	2/536	19/20536	0.0868325	0.265375	0.207336	SOD1/MAOB	2
GO:0098884	postsynaptic neurotransmitter receptor internalization	2/536	19/20536	0.0868325	0.265375	0.207336	DNM2/EPS15	2
GO:0140239	postsynaptic endocytosis	2/536	19/20536	0.0868325	0.265375	0.207336	DNM2/EPS15	2
GO:1903019	negative regulation of glycoprotein metabolic process	2/536	19/20536	0.0868325	0.265375	0.207336	CST3/AGO2	2
GO:1990182	exosomal secretion	2/536	19/20536	0.0868325	0.265375	0.207336	SDCBP/VPS4A	2
GO:0042594	response to starvation	9/536	204/20536	0.0875419	0.267172	0.20874	GBA/TBC1D5/MAPK1/COMT/RRAGC/ADSL/ALB/ACAT1/GLUL	9
GO:1901568	fatty acid derivative metabolic process	9/536	204/20536	0.0875419	0.267172	0.20874	HSD17B8/CBR1/GPX4/PON1/ACLY/BDH2/ACAT1/ACSL1/HSD17B4	9
GO:0033002	muscle cell proliferation	11/536	265/20536	0.0885506	0.270064	0.210999	SERPINF2/TGM2/MAPK1/COMT/OGN/RBP4/AKT1/RIPK1/NDRG2/ILK/AGT	11
GO:0001822	kidney development	12/536	296/20536	0.0888152	0.270684	0.211483	LAMA5/MPST/MYO1E/ACAT1/DCN/NID1/KANK2/FBN1/LAMB2/ILK/PECAM1/AGT	12
GO:1901570	fatty acid derivative biosynthetic process	6/536	118/20536	0.0888885	0.27072	0.211512	HSD17B8/CBR1/ACLY/BDH2/ACAT1/ACSL1	6
GO:0050806	positive regulation of synaptic transmission	9/536	205/20536	0.0895733	0.272524	0.212921	FLOT1/KIF5B/MAPK1/NPTN/MECP2/STX4/STXBP1/APOE/GLUL	9
GO:0019319	hexose biosynthetic process	5/536	91/20536	0.0896665	0.272524	0.212921	PC/RBP4/PGM1/ENO2/ALDOC	5
GO:0035308	negative regulation of protein dephosphorylation	5/536	91/20536	0.0896665	0.272524	0.212921	ROCK1/YWHAB/FKBP1A/SWAP70/LGALS3	5
GO:0035773	insulin secretion involved in cellular response to glucose stimulus	4/536	65/20536	0.0897691	0.272648	0.213018	KIF5B/ARRB1/STX4/SRI	4
GO:0048732	gland development	18/536	488/20536	0.0902441	0.273902	0.213998	SOD1/TGM2/ARF6/MAPK1/LAMA5/QDPR/MPST/RTN4/ACO2/ARHGAP35/ACAT1/CAV1/AKT1/VTN/DAG1/MAN2A1/APOA1/SERPINC1	18
GO:0010634	positive regulation of epithelial cell migration	8/536	176/20536	0.0908432	0.275282	0.215076	ARF6/RTN4/GLIPR2/PPM1F/HSPB1/AKT1/CLASP2/AGT	8
GO:0010661	positive regulation of muscle cell apoptotic process	3/536	41/20536	0.0910111	0.275282	0.215076	ARRB1/CAMK2D/AGT	3
GO:0086091	regulation of heart rate by cardiac conduction	3/536	41/20536	0.0910111	0.275282	0.215076	CAV1/BIN1/CAMK2D	3
GO:1903514	release of sequestered calcium ion into cytosol by endoplasmic reticulum	3/536	41/20536	0.0910111	0.275282	0.215076	GSTM2/SRI/CAMK2D	3
GO:1904467	regulation of tumor necrosis factor secretion	3/536	41/20536	0.0910111	0.275282	0.215076	AKAP12/ORM2/ORM1	3
GO:0035966	response to topologically incorrect protein	10/536	236/20536	0.0913442	0.2761	0.215715	CLU/BAG3/RACK1/HSPB1/ATP6V0D1/GET3/HSPA2/ADD1/ACADVL/DCTN1	10
GO:0014897	striated muscle hypertrophy	6/536	119/20536	0.0916672	0.276697	0.216181	ROCK1/SORBS2/TWF1/CAMK2D/ATP2B4/AGT	6
GO:0030004	cellular monovalent inorganic cation homeostasis	6/536	119/20536	0.0916672	0.276697	0.216181	MAPK1/TCIRG1/C7/ATP6V1H/ATP6V0D1/AGT	6
GO:0034121	regulation of toll-like receptor signaling pathway	5/536	92/20536	0.0929032	0.280236	0.218946	FLOT1/LBP/RTN4/APPL1/CAV1	5
GO:0051224	negative regulation of protein transport	10/536	237/20536	0.0932783	0.280414	0.219086	GDI1/ANXA4/PPM1F/BAG3/SERPINB1/PTPN11/ANXA5/APOE/APOA1/APOA2	10
GO:0000768	syncytium formation by plasma membrane fusion	4/536	66/20536	0.0936973	0.280414	0.219086	FLOT1/EHD1/PTGFRN/EHD2	4
GO:0021885	forebrain cell migration	4/536	66/20536	0.0936973	0.280414	0.219086	SUN2/SUN1/RTN4/LAMB1	4
GO:0046626	regulation of insulin receptor signaling pathway	4/536	66/20536	0.0936973	0.280414	0.219086	PTPN11/SORBS1/AHSG/AGT	4
GO:0140253	cell-cell fusion	4/536	66/20536	0.0936973	0.280414	0.219086	FLOT1/EHD1/PTGFRN/EHD2	4
GO:1903749	positive regulation of establishment of protein localization to mitochondrion	4/536	66/20536	0.0936973	0.280414	0.219086	YWHAB/YWHAH/BID/YWHAG	4
GO:0006289	nucleotide-excision repair	6/536	120/20536	0.0944925	0.280414	0.219086	RAD23B/COPS4/COPS6/RAD23A/XPC/GPS1	6
GO:0002031	G protein-coupled receptor internalization	2/536	20/20536	0.0948713	0.280414	0.219086	ARRB1/DNM2	2
GO:0010663	positive regulation of striated muscle cell apoptotic process	2/536	20/20536	0.0948713	0.280414	0.219086	CAMK2D/AGT	2
GO:0010666	positive regulation of cardiac muscle cell apoptotic process	2/536	20/20536	0.0948713	0.280414	0.219086	CAMK2D/AGT	2
GO:0032769	negative regulation of monooxygenase activity	2/536	20/20536	0.0948713	0.280414	0.219086	CAV1/ATP2B4	2
GO:0035493	SNARE complex assembly	2/536	20/20536	0.0948713	0.280414	0.219086	STX4/STXBP1	2
GO:0035729	cellular response to hepatocyte growth factor stimulus	2/536	20/20536	0.0948713	0.280414	0.219086	APPL1/GCLM	2
GO:0045019	negative regulation of nitric oxide biosynthetic process	2/536	20/20536	0.0948713	0.280414	0.219086	CAV1/ATP2B4	2
GO:0048490	anterograde synaptic vesicle transport	2/536	20/20536	0.0948713	0.280414	0.219086	AP3M1/AP3B1	2
GO:0060716	labyrinthine layer blood vessel development	2/536	20/20536	0.0948713	0.280414	0.219086	MAPK1/AKT1	2
GO:0070166	enamel mineralization	2/536	20/20536	0.0948713	0.280414	0.219086	TCIRG1/STIM1	2
GO:0090201	negative regulation of release of cytochrome c from mitochondria	2/536	20/20536	0.0948713	0.280414	0.219086	CLU/AKT1	2
GO:0097205	renal filtration	2/536	20/20536	0.0948713	0.280414	0.219086	MYO1E/MCAM	2
GO:0097734	extracellular exosome biogenesis	2/536	20/20536	0.0948713	0.280414	0.219086	SDCBP/VPS4A	2
GO:0098911	regulation of ventricular cardiac muscle cell action potential	2/536	20/20536	0.0948713	0.280414	0.219086	CAV1/BIN1	2
GO:0099514	synaptic vesicle cytoskeletal transport	2/536	20/20536	0.0948713	0.280414	0.219086	AP3M1/AP3B1	2
GO:0099517	synaptic vesicle transport along microtubule	2/536	20/20536	0.0948713	0.280414	0.219086	AP3M1/AP3B1	2
GO:1901550	regulation of endothelial cell development	2/536	20/20536	0.0948713	0.280414	0.219086	ROCK1/ADD1	2
GO:1902176	negative regulation of oxidative stress-induced intrinsic apoptotic signaling pathway	2/536	20/20536	0.0948713	0.280414	0.219086	HSPB1/AKT1	2
GO:1902644	tertiary alcohol metabolic process	2/536	20/20536	0.0948713	0.280414	0.219086	AKR1A1/AKR7A2	2
GO:1903140	regulation of establishment of endothelial barrier	2/536	20/20536	0.0948713	0.280414	0.219086	ROCK1/ADD1	2
GO:1904406	negative regulation of nitric oxide metabolic process	2/536	20/20536	0.0948713	0.280414	0.219086	CAV1/ATP2B4	2
GO:2000479	regulation of cAMP-dependent protein kinase activity	2/536	20/20536	0.0948713	0.280414	0.219086	PRKAR2B/ATP2B4	2
GO:2000846	regulation of corticosteroid hormone secretion	2/536	20/20536	0.0948713	0.280414	0.219086	PTPN11/AGT	2
GO:0000187	activation of MAPK activity	8/536	178/20536	0.0953961	0.281777	0.22015	SOD1/MAPK1/ITGA1/ARRB1/SPAG9/C5/PTPN11/RIPK1	8
GO:0032677	regulation of interleukin-8 production	5/536	93/20536	0.0961991	0.283406	0.221423	LBP/ARRB1/ANXA4/RIPK1/APOA2	5
GO:0007435	salivary gland morphogenesis	3/536	42/20536	0.0962051	0.283406	0.221423	TGM2/LAMA5/DAG1	3
GO:0040019	positive regulation of embryonic development	3/536	42/20536	0.0962051	0.283406	0.221423	RACK1/DAG1/CLASP2	3
GO:0090207	regulation of triglyceride metabolic process	3/536	42/20536	0.0962051	0.283406	0.221423	C3/APOE/APOA4	3
GO:0014896	muscle hypertrophy	6/536	121/20536	0.0973641	0.286629	0.223941	ROCK1/SORBS2/TWF1/CAMK2D/ATP2B4/AGT	6
GO:0002090	regulation of receptor internalization	4/536	67/20536	0.0977055	0.28725	0.224427	FLOT1/TBC1D5/ARRB1/SDCBP	4
GO:0048278	vesicle docking	4/536	67/20536	0.0977055	0.28725	0.224427	NSF/STX7/STX4/STXBP1	4
GO:0001837	epithelial to mesenchymal transition	7/536	150/20536	0.0984896	0.289362	0.226077	RTN4/GLIPR2/SDCBP/DAG1/COL1A1/CLASP2/S100A4	7
GO:0042475	odontogenesis of dentin-containing tooth	5/536	94/20536	0.0995537	0.292294	0.228367	LAMA5/TCIRG1/ITGB4/STIM1/ITGA6	5
GO:0030308	negative regulation of cell growth	9/536	210/20536	0.100145	0.293639	0.229418	SPART/NDRG3/NDUFA13/RTN4/FHL1/CRYAB/RACK1/HRG/AGT	9
GO:0032680	regulation of tumor necrosis factor production	9/536	210/20536	0.100145	0.293639	0.229418	LBP/CLU/AKAP12/ORM2/HSPB1/PTPN11/RIPK1/ORM1/ARHGEF2	9
GO:0006661	phosphatidylinositol biosynthetic process	6/536	122/20536	0.100282	0.293844	0.229578	RUFY1/PIP4K2A/PI4K2A/IMPA1/PIGK/MTMR12	6
GO:0044344	cellular response to fibroblast growth factor stimulus	7/536	151/20536	0.1011	0.296045	0.231298	MAPK1/NPTN/SHOC2/GCLM/PTPN11/GPC1/COL1A1	7
GO:0009072	aromatic amino acid family metabolic process	3/536	43/20536	0.101517	0.296085	0.231329	QDPR/HNMT/FAH	3
GO:0031112	positive regulation of microtubule polymerization or depolymerization	3/536	43/20536	0.101517	0.296085	0.231329	MAP1B/MECP2/DCTN1	3
GO:0044058	regulation of digestive system process	3/536	43/20536	0.101517	0.296085	0.231329	APOA4/APOA1/APOA2	3
GO:0051180	vitamin transport	3/536	43/20536	0.101517	0.296085	0.231329	AFM/GC/APOA1	3
GO:0071548	response to dexamethasone	3/536	43/20536	0.101517	0.296085	0.231329	GBA/USP8/EIF4E	3
GO:0090503	RNA phosphodiester bond hydrolysis, exonucleolytic	3/536	43/20536	0.101517	0.296085	0.231329	PDE12/DCPS/DIS3L2	3
GO:0006949	syncytium formation	4/536	68/20536	0.101793	0.296301	0.231498	FLOT1/EHD1/PTGFRN/EHD2	4
GO:0014823	response to activity	4/536	68/20536	0.101793	0.296301	0.231498	COL4A2/ADSL/GCLM/AGT	4
GO:0046324	regulation of glucose import	4/536	68/20536	0.101793	0.296301	0.231498	APPL1/PTPN11/AKT1/SORBS1	4
GO:0042391	regulation of membrane potential	17/536	464/20536	0.102013	0.296746	0.231846	GBA/SOD1/SPART/YWHAH/KIF5B/GNA11/BID/MECP2/FHL1/GCLM/RACK1/CAV1/DCN/AKT1/BIN1/SRI/CAMK2D	17
GO:0009408	response to heat	9/536	211/20536	0.102342	0.297508	0.232441	DHX36/SOD1/MAPK1/BAG3/BAG2/CRYAB/AKT1/HSPA2/CAMK2D	9
GO:0009219	pyrimidine deoxyribonucleotide metabolic process	2/536	21/20536	0.103113	0.298165	0.232955	SHMT1/NT5C	2
GO:0032930	positive regulation of superoxide anion generation	2/536	21/20536	0.103113	0.298165	0.232955	SOD1/AGT	2
GO:0035930	corticosteroid hormone secretion	2/536	21/20536	0.103113	0.298165	0.232955	PTPN11/AGT	2
GO:0042268	regulation of cytolysis	2/536	21/20536	0.103113	0.298165	0.232955	LBP/KRT6A	2
GO:0046931	pore complex assembly	2/536	21/20536	0.103113	0.298165	0.232955	RTN4/ADAM10	2
GO:0055093	response to hyperoxia	2/536	21/20536	0.103113	0.298165	0.232955	CAV1/COL1A1	2
GO:0071636	positive regulation of transforming growth factor beta production	2/536	21/20536	0.103113	0.298165	0.232955	SERPINF2/LUM	2
GO:1900153	positive regulation of nuclear-transcribed mRNA catabolic process, deadenylation-dependent decay	2/536	21/20536	0.103113	0.298165	0.232955	DHX36/AGO2	2
GO:0007052	mitotic spindle organization	6/536	123/20536	0.103245	0.298165	0.232955	SUN2/PCNT/MECP2/TUBG1/CLASP2/DCTN1	6
GO:0010633	negative regulation of epithelial cell migration	6/536	123/20536	0.103245	0.298165	0.232955	MECP2/APOH/DCN/APOE/HRG/PTPN23	6
GO:0001889	liver development	7/536	152/20536	0.103748	0.299422	0.233936	ARF6/QDPR/MPST/ACO2/ACAT1/VTN/MAN2A1	7
GO:0045926	negative regulation of growth	11/536	274/20536	0.105324	0.303767	0.237331	SPART/NDRG3/NDUFA13/RTN4/RBP4/FHL1/CRYAB/RACK1/RIPK1/HRG/AGT	11
GO:1904950	negative regulation of establishment of protein localization	10/536	243/20536	0.105391	0.303767	0.237331	GDI1/ANXA4/PPM1F/BAG3/SERPINB1/PTPN11/ANXA5/APOE/APOA1/APOA2	10
GO:0098840	protein transport along microtubule	4/536	69/20536	0.105957	0.304601	0.237983	KIF5B/BAG3/HSPB1/PURA	4
GO:0099118	microtubule-based protein transport	4/536	69/20536	0.105957	0.304601	0.237983	KIF5B/BAG3/HSPB1/PURA	4
GO:1905953	negative regulation of lipid localization	4/536	69/20536	0.105957	0.304601	0.237983	PTPN11/AKT1/APOC1/APOA2	4
GO:2000378	negative regulation of reactive oxygen species metabolic process	4/536	69/20536	0.105957	0.304601	0.237983	CRYAB/CAV1/HP/ATP2B4	4
GO:0010717	regulation of epithelial to mesenchymal transition	5/536	96/20536	0.106436	0.305317	0.238542	GLIPR2/SDCBP/DAG1/COL1A1/CLASP2	5
GO:0030510	regulation of BMP signaling pathway	5/536	96/20536	0.106436	0.305317	0.238542	SPART/PPM1A/FBN1/ILK/LEMD3	5
GO:1900034	regulation of cellular response to heat	5/536	96/20536	0.106436	0.305317	0.238542	MAPK1/BAG3/BAG2/CRYAB/CAMK2D	5
GO:0032640	tumor necrosis factor production	9/536	213/20536	0.106818	0.305317	0.238542	LBP/CLU/AKAP12/ORM2/HSPB1/PTPN11/RIPK1/ORM1/ARHGEF2	9
GO:1903555	regulation of tumor necrosis factor superfamily cytokine production	9/536	213/20536	0.106818	0.305317	0.238542	LBP/CLU/AKAP12/ORM2/HSPB1/PTPN11/RIPK1/ORM1/ARHGEF2	9
GO:0008631	intrinsic apoptotic signaling pathway in response to oxidative stress	3/536	44/20536	0.106943	0.305317	0.238542	SOD1/HSPB1/AKT1	3
GO:0034383	low-density lipoprotein particle clearance	3/536	44/20536	0.106943	0.305317	0.238542	APOB/EHD1/AP2S1	3
GO:0043114	regulation of vascular permeability	3/536	44/20536	0.106943	0.305317	0.238542	AKAP12/ARHGAP35/APOE	3
GO:0060612	adipose tissue development	3/536	44/20536	0.106943	0.305317	0.238542	SPART/FTO/ACAT1	3
GO:1990774	tumor necrosis factor secretion	3/536	44/20536	0.106943	0.305317	0.238542	AKAP12/ORM2/ORM1	3
GO:0048638	regulation of developmental growth	14/536	370/20536	0.106968	0.305317	0.238542	SOD1/SPART/MAPK1/DPYSL2/GDI1/RTN4/FTO/RBP4/MAP1B/AKT1/RIPK1/ILK/APOE/DNM2	14
GO:0043487	regulation of RNA stability	9/536	214/20536	0.109097	0.311156	0.243104	DHX36/ROCK1/YWHAB/PDE12/FTO/PSMB4/HSPB1/AKT1/PSMD14	9
GO:0072655	establishment of protein localization to mitochondrion	7/536	154/20536	0.109155	0.311156	0.243104	YWHAB/YWHAH/BID/NDUFA13/BAG3/YWHAG/AKT1	7
GO:0006029	proteoglycan metabolic process	5/536	97/20536	0.109963	0.313055	0.244587	IDUA/BGN/DCN/UGDH/GPC1	5
GO:0032410	negative regulation of transporter activity	5/536	97/20536	0.109963	0.313055	0.244587	GSTM2/CAV1/SRI/CAMK2D/APOA2	5
GO:0002886	regulation of myeloid leukocyte mediated immunity	4/536	70/20536	0.110198	0.313116	0.244635	DHX36/STX4/C3/STXBP1	4
GO:0070265	necrotic cell death	4/536	70/20536	0.110198	0.313116	0.244635	RBCK1/CAV1/RIPK1/ARHGEF2	4
GO:0099072	regulation of postsynaptic membrane neurotransmitter receptor levels	4/536	70/20536	0.110198	0.313116	0.244635	ADAM10/DAG1/DNM2/EPS15	4
GO:0034389	lipid droplet organization	2/536	22/20536	0.111541	0.314098	0.245402	SPART/PTGFRN	2
GO:0035728	response to hepatocyte growth factor	2/536	22/20536	0.111541	0.314098	0.245402	APPL1/GCLM	2
GO:0042053	regulation of dopamine metabolic process	2/536	22/20536	0.111541	0.314098	0.245402	MAOB/COMT	2
GO:0042069	regulation of catecholamine metabolic process	2/536	22/20536	0.111541	0.314098	0.245402	MAOB/COMT	2
GO:0042451	purine nucleoside biosynthetic process	2/536	22/20536	0.111541	0.314098	0.245402	ADK/NME3	2
GO:0042455	ribonucleoside biosynthetic process	2/536	22/20536	0.111541	0.314098	0.245402	ADK/NME3	2
GO:0043496	regulation of protein homodimerization activity	2/536	22/20536	0.111541	0.314098	0.245402	ARF6/LGALS3	2
GO:0045649	regulation of macrophage differentiation	2/536	22/20536	0.111541	0.314098	0.245402	RIPK1/C1QC	2
GO:0046129	purine ribonucleoside biosynthetic process	2/536	22/20536	0.111541	0.314098	0.245402	ADK/NME3	2
GO:0050713	negative regulation of interleukin-1 beta secretion	2/536	22/20536	0.111541	0.314098	0.245402	SERPINB1/APOA1	2
GO:0051457	maintenance of protein location in nucleus	2/536	22/20536	0.111541	0.314098	0.245402	SUN2/SUN1	2
GO:0060044	negative regulation of cardiac muscle cell proliferation	2/536	22/20536	0.111541	0.314098	0.245402	RBP4/RIPK1	2
GO:0140112	extracellular vesicle biogenesis	2/536	22/20536	0.111541	0.314098	0.245402	SDCBP/VPS4A	2
GO:2000114	regulation of establishment of cell polarity	2/536	22/20536	0.111541	0.314098	0.245402	ROCK1/RACK1	2
GO:0003158	endothelium development	7/536	155/20536	0.111915	0.31413	0.245427	ROCK1/COL18A1/LAMA5/PLOD3/GSTM3/PECAM1/ADD1	7
GO:0061008	hepaticobiliary system development	7/536	155/20536	0.111915	0.31413	0.245427	ARF6/QDPR/MPST/ACO2/ACAT1/VTN/MAN2A1	7
GO:0019884	antigen processing and presentation of exogenous antigen	13/536	341/20536	0.11237	0.31413	0.245427	SNAP23/AP1B1/ACTR1A/AP2S1/PSMB4/DCTN3/AP3B1/PSMD14/DCTN4/SAR1B/DNM2/DYNC1I2/DCTN1	13
GO:0046031	ADP metabolic process	6/536	126/20536	0.112406	0.31413	0.245427	PGM1/AK1/ENO2/ALDOC/PRKAG1/GALK1	6
GO:0007431	salivary gland development	3/536	45/20536	0.112479	0.31413	0.245427	TGM2/LAMA5/DAG1	3
GO:0009069	serine family amino acid metabolic process	3/536	45/20536	0.112479	0.31413	0.245427	SHMT1/MPST/GCLM	3
GO:0031641	regulation of myelination	3/536	45/20536	0.112479	0.31413	0.245427	AKT1/CTSC/DAG1	3
GO:0032527	protein exit from endoplasmic reticulum	3/536	45/20536	0.112479	0.31413	0.245427	SAR1A/SEC16A/SAR1B	3
GO:0032965	regulation of collagen biosynthetic process	3/536	45/20536	0.112479	0.31413	0.245427	SERPINF2/F2/EMILIN1	3
GO:0042533	tumor necrosis factor biosynthetic process	3/536	45/20536	0.112479	0.31413	0.245427	LBP/AKAP12/HSPB1	3
GO:0042534	regulation of tumor necrosis factor biosynthetic process	3/536	45/20536	0.112479	0.31413	0.245427	LBP/AKAP12/HSPB1	3
GO:0048489	synaptic vesicle transport	3/536	45/20536	0.112479	0.31413	0.245427	AP3M1/AP3B1/DNM2	3
GO:1902743	regulation of lamellipodium organization	3/536	45/20536	0.112479	0.31413	0.245427	TWF1/DNM2/HRG	3
GO:0048708	astrocyte differentiation	5/536	98/20536	0.113546	0.316909	0.247599	MAPK1/F2/PTPN11/BIN1/LAMB2	5
GO:0031346	positive regulation of cell projection organization	15/536	407/20536	0.114836	0.320305	0.250252	DHX36/GDI1/NPTN/PLXNB2/LCN2/MAP1B/ARHGAP35/FAM98A/TWF1/ILK/APOE/DNM2/ARAP1/AGT/ITGA6	15
GO:0050730	regulation of peptidyl-tyrosine phosphorylation	11/536	279/20536	0.115393	0.321656	0.251308	EHD4/RACK1/PTPN11/CAV1/BST1/VTN/PECAM1/ARHGEF2/HRG/HPX/AGT	11
GO:0010508	positive regulation of autophagy	6/536	127/20536	0.115548	0.321884	0.251486	GBA/ROCK1/PIP4K2A/BAG3/LRSAM1/DCN	6
GO:0090559	regulation of membrane permeability	5/536	99/20536	0.117185	0.326238	0.254887	ACAA2/YWHAB/YWHAH/BID/YWHAG	5
GO:0010831	positive regulation of myotube differentiation	3/536	46/20536	0.118123	0.328434	0.256603	FLOT1/EHD1/EHD2	3
GO:0042596	fear response	3/536	46/20536	0.118123	0.328434	0.256603	MECP2/EIF4E/APOE	3
GO:0071706	tumor necrosis factor superfamily cytokine production	9/536	218/20536	0.118482	0.329225	0.257221	LBP/CLU/AKAP12/ORM2/HSPB1/PTPN11/RIPK1/ORM1/ARHGEF2	9
GO:0030968	endoplasmic reticulum unfolded protein response	6/536	128/20536	0.118734	0.329511	0.257444	RACK1/ATP6V0D1/GET3/ADD1/ACADVL/DCTN1	6
GO:1904019	epithelial cell apoptotic process	6/536	128/20536	0.118734	0.329511	0.257444	COL18A1/ARF6/BID/FGG/FGA/FGB	6
GO:0010662	regulation of striated muscle cell apoptotic process	4/536	72/20536	0.118902	0.329678	0.257575	BAG3/ILK/CAMK2D/AGT	4
GO:0050707	regulation of cytokine secretion	11/536	281/20536	0.11957	0.329678	0.257575	DHX36/ANXA4/C5/SPTBN1/AKAP12/ORM2/SERPINB1/ORM1/CADM1/APOA1/APOA2	11
GO:2001257	regulation of cation channel activity	8/536	188/20536	0.120059	0.329678	0.257575	KIF5B/AHNAK/FKBP1A/GSTM2/CAV1/SRI/STIM1/CAMK2D	8
GO:0005980	glycogen catabolic process	2/536	23/20536	0.120141	0.329678	0.257575	PYGB/PGM1	2
GO:0007413	axonal fasciculation	2/536	23/20536	0.120141	0.329678	0.257575	RTN4/ARHGAP35	2
GO:0010715	regulation of extracellular matrix disassembly	2/536	23/20536	0.120141	0.329678	0.257575	CST3/CLASP2	2
GO:0017000	antibiotic biosynthetic process	2/536	23/20536	0.120141	0.329678	0.257575	SOD1/MAOB	2
GO:0035855	megakaryocyte development	2/536	23/20536	0.120141	0.329678	0.257575	PIP4K2A/PTPN11	2
GO:0042994	cytoplasmic sequestering of transcription factor	2/536	23/20536	0.120141	0.329678	0.257575	CCDC22/SRI	2
GO:0051044	positive regulation of membrane protein ectodomain proteolysis	2/536	23/20536	0.120141	0.329678	0.257575	SNX9/APOE	2
GO:0090280	positive regulation of calcium ion import	2/536	23/20536	0.120141	0.329678	0.257575	CASK/LGALS3	2
GO:0099633	protein localization to postsynaptic specialization membrane	2/536	23/20536	0.120141	0.329678	0.257575	ADAM10/DAG1	2
GO:0099645	neurotransmitter receptor localization to postsynaptic specialization membrane	2/536	23/20536	0.120141	0.329678	0.257575	ADAM10/DAG1	2
GO:0106030	neuron projection fasciculation	2/536	23/20536	0.120141	0.329678	0.257575	RTN4/ARHGAP35	2
GO:1900151	regulation of nuclear-transcribed mRNA catabolic process, deadenylation-dependent decay	2/536	23/20536	0.120141	0.329678	0.257575	DHX36/AGO2	2
GO:1902307	positive regulation of sodium ion transmembrane transport	2/536	23/20536	0.120141	0.329678	0.257575	KIF5B/DNM2	2
GO:2000637	positive regulation of gene silencing by miRNA	2/536	23/20536	0.120141	0.329678	0.257575	AGO2/RIPK1	2
GO:2000831	regulation of steroid hormone secretion	2/536	23/20536	0.120141	0.329678	0.257575	PTPN11/AGT	2
GO:0071774	response to fibroblast growth factor	7/536	158/20536	0.12041	0.330211	0.257991	MAPK1/NPTN/SHOC2/GCLM/PTPN11/GPC1/COL1A1	7
GO:0050920	regulation of chemotaxis	10/536	250/20536	0.120614	0.330563	0.258267	LBP/DUSP3/PPM1F/C5/STX4/ADAM10/SWAP70/HSPB1/BST1/HRG	10
GO:1901655	cellular response to ketone	5/536	100/20536	0.120878	0.330718	0.258388	USP8/AKT1/DCPS/EIF4E/GNB1	5
GO:1904063	negative regulation of cation transmembrane transport	5/536	100/20536	0.120878	0.330718	0.258388	GSTM2/CAV1/BIN1/SRI/CAMK2D	5
GO:0051216	cartilage development	9/536	219/20536	0.120896	0.330718	0.258388	COL6A2/COL6A1/TGFBI/ANXA6/COL14A1/LUM/COL1A1/VWA1/COL6A3	9
GO:0008217	regulation of blood pressure	8/536	189/20536	0.122696	0.335436	0.262074	SERPINF2/SOD1/COL1A2/SNX5/MECP2/SCPEP1/ADH5/AGT	8
GO:0031669	cellular response to nutrient levels	10/536	251/20536	0.122883	0.335738	0.26231	GBA/SOD1/MAPK1/COMT/RRAGC/LCN2/ALB/KANK2/GLUL/COL1A1	10
GO:0007612	learning	7/536	159/20536	0.123314	0.335799	0.262357	PRKAR2B/COMT/NPTN/MECP2/SYNPO/ITGB1/AGT	7
GO:0034605	cellular response to heat	7/536	159/20536	0.123314	0.335799	0.262357	DHX36/MAPK1/BAG3/BAG2/CRYAB/HSPA2/CAMK2D	7
GO:0070585	protein localization to mitochondrion	7/536	159/20536	0.123314	0.335799	0.262357	YWHAB/YWHAH/BID/NDUFA13/BAG3/YWHAG/AKT1	7
GO:0009749	response to glucose	9/536	220/20536	0.123335	0.335799	0.262357	COL6A2/KIF5B/ARRB1/STX4/GCLM/RACK1/SRI/GLUL/APOA2	9
GO:0010659	cardiac muscle cell apoptotic process	4/536	73/20536	0.123362	0.335799	0.262357	ILK/CAMK2D/GNB1/AGT	4
GO:0016239	positive regulation of macroautophagy	4/536	73/20536	0.123362	0.335799	0.262357	PIP4K2A/BAG3/LRSAM1/DCN	4
GO:0070296	sarcoplasmic reticulum calcium ion transport	3/536	47/20536	0.123869	0.336347	0.262786	GSTM2/SRI/CAMK2D	3
GO:0098751	bone cell development	3/536	47/20536	0.123869	0.336347	0.262786	PIP4K2A/PTPN11/FBN1	3
GO:1904036	negative regulation of epithelial cell apoptotic process	3/536	47/20536	0.123869	0.336347	0.262786	FGG/FGA/FGB	3
GO:2000008	regulation of protein localization to cell surface	3/536	47/20536	0.123869	0.336347	0.262786	ARF6/STX4/AKT1	3
GO:0061326	renal tubule development	5/536	101/20536	0.124625	0.338192	0.264227	COL4A1/LAMA5/ACAT1/ILK/AGT	5
GO:0001906	cell killing	13/536	348/20536	0.125578	0.340568	0.266083	LAMP1/F2/STX7/LYZ/KRT6A/C9/TUBB4B/C3/CFH/CTSC/CADM1/HRG/CD55	13
GO:0006006	glucose metabolic process	9/536	221/20536	0.125802	0.340964	0.266393	PC/RBP4/PGM1/ENO2/AKT1/SORBS1/ALDOC/H6PD/AKR1A1	9
GO:0043405	regulation of MAP kinase activity	14/536	381/20536	0.126538	0.34275	0.267788	GBA/SOD1/MAPK1/ITGA1/ARRB1/DUSP3/SPAG9/C5/PTPN11/CAV1/RIPK1/ILK/APOE/GPS1	14
GO:0010324	membrane invagination	4/536	74/20536	0.127893	0.342821	0.267844	IGLL5/SNX18/C3/SNX9	4
GO:0010812	negative regulation of cell-substrate adhesion	4/536	74/20536	0.127893	0.342821	0.267844	CASK/PLG/COL1A1/CLASP2	4
GO:0036465	synaptic vesicle recycling	4/536	74/20536	0.127893	0.342821	0.267844	ROCK1/ARF6/AP3B1/DNM2	4
GO:0048662	negative regulation of smooth muscle cell proliferation	4/536	74/20536	0.127893	0.342821	0.267844	COMT/OGN/NDRG2/ILK	4
GO:0050706	regulation of interleukin-1 beta secretion	4/536	74/20536	0.127893	0.342821	0.267844	ORM2/SERPINB1/ORM1/APOA1	4
GO:0051289	protein homotetramerization	5/536	102/20536	0.128425	0.342821	0.267844	SHMT1/ST13/GLS/ALDH9A1/CRYZ	5
GO:0060840	artery development	5/536	102/20536	0.128425	0.342821	0.267844	APOB/LTBP1/HECTD1/APOE/DNM2	5
GO:0070301	cellular response to hydrogen peroxide	5/536	102/20536	0.128425	0.342821	0.267844	LCN2/PPP5C/NQO1/RACK1/RIPK1	5
GO:0010822	positive regulation of mitochondrion organization	6/536	131/20536	0.128552	0.342821	0.267844	GBA/YWHAB/YWHAH/BID/YWHAG/DCN	6
GO:0019751	polyol metabolic process	6/536	131/20536	0.128552	0.342821	0.267844	GBA/QDPR/IMPA1/MECP2/SPR/GALK1	6
GO:0062207	regulation of pattern recognition receptor signaling pathway	6/536	131/20536	0.128552	0.342821	0.267844	FLOT1/LBP/RTN4/APPL1/CAV1/NLRX1	6
GO:0040013	negative regulation of locomotion	15/536	415/20536	0.128822	0.342821	0.267844	EMILIN1/DUSP3/VCL/C5/MECP2/APOH/DCN/RRAS/AKT1/DAG1/ILK/APOE/HRG/PTPN23/CLASP2	15
GO:0002029	desensitization of G protein-coupled receptor signaling pathway	2/536	24/20536	0.128898	0.342821	0.267844	ARRB1/DNM2	2
GO:0009067	aspartate family amino acid biosynthetic process	2/536	24/20536	0.128898	0.342821	0.267844	PLOD3/MRI1	2
GO:0009226	nucleotide-sugar biosynthetic process	2/536	24/20536	0.128898	0.342821	0.267844	UGDH/UGP2	2
GO:0018126	protein hydroxylation	2/536	24/20536	0.128898	0.342821	0.267844	ASPH/PLOD3	2
GO:0022401	negative adaptation of signaling pathway	2/536	24/20536	0.128898	0.342821	0.267844	ARRB1/DNM2	2
GO:0032717	negative regulation of interleukin-8 production	2/536	24/20536	0.128898	0.342821	0.267844	ARRB1/ANXA4	2
GO:0032799	low-density lipoprotein receptor particle metabolic process	2/536	24/20536	0.128898	0.342821	0.267844	AP2S1/APOE	2
GO:0034143	regulation of toll-like receptor 4 signaling pathway	2/536	24/20536	0.128898	0.342821	0.267844	LBP/APPL1	2
GO:0034643	establishment of mitochondrion localization, microtubule-mediated	2/536	24/20536	0.128898	0.342821	0.267844	MAP1S/MAP1B	2
GO:0034695	response to prostaglandin E	2/536	24/20536	0.128898	0.342821	0.267844	AKT1/GNB1	2
GO:0035024	negative regulation of Rho protein signal transduction	2/536	24/20536	0.128898	0.342821	0.267844	ARHGAP35/ITGB1	2
GO:0047497	mitochondrion transport along microtubule	2/536	24/20536	0.128898	0.342821	0.267844	MAP1S/MAP1B	2
GO:0050860	negative regulation of T cell receptor signaling pathway	2/536	24/20536	0.128898	0.342821	0.267844	DUSP3/LGALS3	2
GO:0060055	angiogenesis involved in wound healing	2/536	24/20536	0.128898	0.342821	0.267844	DAG1/MCAM	2
GO:0060148	positive regulation of posttranscriptional gene silencing	2/536	24/20536	0.128898	0.342821	0.267844	AGO2/RIPK1	2
GO:0072243	metanephric nephron epithelium development	2/536	24/20536	0.128898	0.342821	0.267844	ACAT1/LAMB2	2
GO:2000209	regulation of anoikis	2/536	24/20536	0.128898	0.342821	0.267844	ITGB1/CAV1	2
GO:2001026	regulation of endothelial cell chemotaxis	2/536	24/20536	0.128898	0.342821	0.267844	HSPB1/HRG	2
GO:0033628	regulation of cell adhesion mediated by integrin	3/536	48/20536	0.129715	0.34437	0.269054	SWAP70/PTPN11/HRG	3
GO:0045773	positive regulation of axon extension	3/536	48/20536	0.129715	0.34437	0.269054	GDI1/MAP1B/ILK	3
GO:0051646	mitochondrion localization	3/536	48/20536	0.129715	0.34437	0.269054	MAP1S/MAP1B/ALB	3
GO:0031334	positive regulation of protein-containing complex assembly	11/536	286/20536	0.130377	0.34592	0.270265	ARF6/CLU/BID/ARPC1A/MAP1B/MECP2/RACK1/MYO1C/SNX9/BIN1/DCTN1	11
GO:1900180	regulation of protein localization to nucleus	6/536	132/20536	0.13191	0.349775	0.273277	MAPK1/F2/NUTF2/BAG3/AKT1/GLUL	6
GO:0006942	regulation of striated muscle contraction	5/536	103/20536	0.132278	0.35033	0.27371	GSTM2/CAV1/BIN1/SRI/CAMK2D	5
GO:0015908	fatty acid transport	5/536	103/20536	0.132278	0.35033	0.27371	FABP3/FABP4/AKT1/ACSL1/APOE	5
GO:0009119	ribonucleoside metabolic process	4/536	75/20536	0.132493	0.350477	0.273825	GMPR2/CASK/ADK/NME3	4
GO:2000351	regulation of endothelial cell apoptotic process	4/536	75/20536	0.132493	0.350477	0.273825	COL18A1/FGG/FGA/FGB	4
GO:0045017	glycerolipid biosynthetic process	11/536	287/20536	0.132601	0.350554	0.273885	RUFY1/PIP4K2A/PI4K2A/FABP3/IMPA1/PIGK/MTMR12/C3/ACSL1/APOA1/APOA2	11
GO:0051146	striated muscle cell differentiation	12/536	320/20536	0.134427	0.355168	0.27749	FLOT1/MYH11/TMOD1/SPAG9/CFL2/EHD1/PTGFRN/EHD2/SORBS2/ITGB1/AKT1/AGT	12
GO:0008038	neuron recognition	3/536	49/20536	0.135656	0.357771	0.279524	NPTN/RTN4/ARHGAP35	3
GO:0043268	positive regulation of potassium ion transport	3/536	49/20536	0.135656	0.357771	0.279524	KIF5B/FHL1/DNM2	3
GO:1901031	regulation of response to reactive oxygen species	3/536	49/20536	0.135656	0.357771	0.279524	RACK1/FBLN5/RIPK1	3
GO:0009746	response to hexose	9/536	225/20536	0.135927	0.358272	0.279916	COL6A2/KIF5B/ARRB1/STX4/GCLM/RACK1/SRI/GLUL/APOA2	9
GO:0032637	interleukin-8 production	5/536	104/20536	0.136182	0.358484	0.280081	LBP/ARRB1/ANXA4/RIPK1/APOA2	5
GO:0001659	temperature homeostasis	8/536	194/20536	0.136333	0.358484	0.280081	ALDH1A1/FABP4/LCN2/FTO/LAMA4/CAV1/ACSL1/ACADVL	8
GO:0048660	regulation of smooth muscle cell proliferation	8/536	194/20536	0.136333	0.358484	0.280081	SERPINF2/TGM2/COMT/OGN/AKT1/NDRG2/ILK/AGT	8
GO:0050729	positive regulation of inflammatory response	8/536	194/20536	0.136333	0.358484	0.280081	TGM2/LBP/FABP4/APPL1/C3/KLKB1/CTSC/AGT	8
GO:0044262	cellular carbohydrate metabolic process	11/536	289/20536	0.13711	0.35891	0.280414	PYGB/IDUA/IMPA1/MECP2/GYS1/PGM1/GYG1/AKT1/SORBS1/UGP2/GALK1	11
GO:0030239	myofibril assembly	4/536	76/20536	0.137159	0.35891	0.280414	MYH11/TMOD1/CFL2/ITGB1	4
GO:0070373	negative regulation of ERK1 and ERK2 cascade	4/536	76/20536	0.137159	0.35891	0.280414	ARRB1/EMILIN1/DUSP3/NDRG2	4
GO:0002923	regulation of humoral immune response mediated by circulating immunoglobulin	2/536	25/20536	0.137798	0.35891	0.280414	C4BPA/HPX	2
GO:0009251	glucan catabolic process	2/536	25/20536	0.137798	0.35891	0.280414	PYGB/PGM1	2
GO:0009310	amine catabolic process	2/536	25/20536	0.137798	0.35891	0.280414	HNMT/ATP2B4	2
GO:0014829	vascular smooth muscle contraction	2/536	25/20536	0.137798	0.35891	0.280414	RAP1GDS1/AGT	2
GO:0014850	response to muscle activity	2/536	25/20536	0.137798	0.35891	0.280414	ADSL/AGT	2
GO:0023058	adaptation of signaling pathway	2/536	25/20536	0.137798	0.35891	0.280414	ARRB1/DNM2	2
GO:0032928	regulation of superoxide anion generation	2/536	25/20536	0.137798	0.35891	0.280414	SOD1/AGT	2
GO:0033194	response to hydroperoxide	2/536	25/20536	0.137798	0.35891	0.280414	STX4/APOA4	2
GO:0050711	negative regulation of interleukin-1 secretion	2/536	25/20536	0.137798	0.35891	0.280414	SERPINB1/APOA1	2
GO:0050996	positive regulation of lipid catabolic process	2/536	25/20536	0.137798	0.35891	0.280414	APOA4/APOA2	2
GO:0071360	cellular response to exogenous dsRNA	2/536	25/20536	0.137798	0.35891	0.280414	FLOT1/CAV1	2
GO:0090083	regulation of inclusion body assembly	2/536	25/20536	0.137798	0.35891	0.280414	CLU/HSPA2	2
GO:1903649	regulation of cytoplasmic transport	2/536	25/20536	0.137798	0.35891	0.280414	MAPK1/PTPN23	2
GO:0030073	insulin secretion	9/536	226/20536	0.138523	0.360585	0.281723	KIF5B/TCIRG1/ARRB1/RBP4/STX4/PTPN11/GLUD1/SRI/GLUL	9
GO:0031345	negative regulation of cell projection organization	8/536	195/20536	0.139149	0.362001	0.282829	SPART/YWHAH/ARF6/GDI1/RTN4/APOE/DNM2/HRG	8
GO:0002027	regulation of heart rate	5/536	105/20536	0.140137	0.364141	0.2845	CAV1/BIN1/SRI/CAMK2D/AGT	5
GO:0010596	negative regulation of endothelial cell migration	5/536	105/20536	0.140137	0.364141	0.2845	MECP2/APOH/DCN/APOE/HRG	5
GO:0038061	NIK/NF-kappaB signaling	9/536	227/20536	0.141144	0.366543	0.286377	PPM1A/RBCK1/UACA/LIMS1/PSMB4/AKT1/PSMD14/TRIP6/ILK	9
GO:0002639	positive regulation of immunoglobulin production	3/536	50/20536	0.141689	0.366589	0.286413	RBP4/STX4/HPX	3
GO:0047496	vesicle transport along microtubule	3/536	50/20536	0.141689	0.366589	0.286413	KIF5B/AP3M1/AP3B1	3
GO:0061383	trabecula morphogenesis	3/536	50/20536	0.141689	0.366589	0.286413	FKBP1A/RBP4/COL1A1	3
GO:1903170	negative regulation of calcium ion transmembrane transport	3/536	50/20536	0.141689	0.366589	0.286413	GSTM2/BIN1/SRI	3
GO:0008016	regulation of heart contraction	10/536	259/20536	0.141868	0.366589	0.286413	ASPH/GSTM2/CAV1/BIN1/SRI/STIM1/CAMK2D/ATP2B4/AGT/DES	10
GO:0070374	positive regulation of ERK1 and ERK2 cascade	10/536	259/20536	0.141868	0.366589	0.286413	SERPINF2/NPTN/ARRB1/GLIPR2/AKAP12/FGG/FGA/PTPN11/FGB/APOE	10
GO:0043297	apical junction assembly	4/536	77/20536	0.141891	0.366589	0.286413	ROCK1/VCL/MYO1C/PECAM1	4
GO:0086003	cardiac muscle cell contraction	4/536	77/20536	0.141891	0.366589	0.286413	CAV1/BIN1/SRI/CAMK2D	4
GO:0019882	antigen processing and presentation	14/536	389/20536	0.141975	0.366589	0.286413	SNAP23/AP1B1/ACTR1A/AP2S1/PSMB4/DCTN3/AP3B1/PSMD14/DCTN4/SAR1B/RAB34/DNM2/DYNC1I2/DCTN1	14
GO:0048659	smooth muscle cell proliferation	8/536	196/20536	0.141994	0.366589	0.286413	SERPINF2/TGM2/COMT/OGN/AKT1/NDRG2/ILK/AGT	8
GO:0010952	positive regulation of peptidase activity	9/536	228/20536	0.143791	0.371011	0.289868	BID/NDUFA13/ASPH/ARRB1/PPM1F/RACK1/CAV1/PSMD14/RIPK1	9
GO:0060047	heart contraction	11/536	292/20536	0.144026	0.371262	0.290065	SOD1/ASPH/GSTM2/CAV1/BIN1/SRI/STIM1/CAMK2D/ATP2B4/AGT/DES	11
GO:0032091	negative regulation of protein binding	5/536	106/20536	0.144141	0.371262	0.290065	ROCK1/BAG2/CAV1/AKT1/NES	5
GO:0060291	long-term synaptic potentiation	5/536	106/20536	0.144141	0.371262	0.290065	MAPK1/NPTN/MECP2/STX4/APOE	5
GO:0010803	regulation of tumor necrosis factor-mediated signaling pathway	4/536	78/20536	0.146686	0.375329	0.293242	RBCK1/RACK1/RIPK1/APOA1	4
GO:0031663	lipopolysaccharide-mediated signaling pathway	4/536	78/20536	0.146686	0.375329	0.293242	MAPK1/LBP/AKT1/CD55	4
GO:0046173	polyol biosynthetic process	4/536	78/20536	0.146686	0.375329	0.293242	GBA/QDPR/IMPA1/SPR	4
GO:0070613	regulation of protein processing	4/536	78/20536	0.146686	0.375329	0.293242	SERPINF2/CLEC3B/BAG2/KLKB1	4
GO:0003071	renal system process involved in regulation of systemic arterial blood pressure	2/536	26/20536	0.146827	0.375329	0.293242	SERPINF2/AGT	2
GO:0006063	uronic acid metabolic process	2/536	26/20536	0.146827	0.375329	0.293242	CRYL1/AKR1A1	2
GO:0010881	regulation of cardiac muscle contraction by regulation of the release of sequestered calcium ion	2/536	26/20536	0.146827	0.375329	0.293242	GSTM2/CAMK2D	2
GO:0019585	glucuronate metabolic process	2/536	26/20536	0.146827	0.375329	0.293242	CRYL1/AKR1A1	2
GO:0035929	steroid hormone secretion	2/536	26/20536	0.146827	0.375329	0.293242	PTPN11/AGT	2
GO:0099590	neurotransmitter receptor internalization	2/536	26/20536	0.146827	0.375329	0.293242	DNM2/EPS15	2
GO:1900409	positive regulation of cellular response to oxidative stress	2/536	26/20536	0.146827	0.375329	0.293242	SOD1/RIPK1	2
GO:1903203	regulation of oxidative stress-induced neuron death	2/536	26/20536	0.146827	0.375329	0.293242	RACK1/LANCL1	2
GO:2000010	positive regulation of protein localization to cell surface	2/536	26/20536	0.146827	0.375329	0.293242	STX4/AKT1	2
GO:0060041	retina development in camera-type eye	7/536	167/20536	0.147799	0.37653	0.29418	COL4A1/TCIRG1/RBP4/LAMB2/MAN2A1/ATP2B4/GNB1	7
GO:0006775	fat-soluble vitamin metabolic process	3/536	51/20536	0.14781	0.37653	0.29418	CBR1/PLTP/GC	3
GO:0010718	positive regulation of epithelial to mesenchymal transition	3/536	51/20536	0.14781	0.37653	0.29418	GLIPR2/SDCBP/COL1A1	3
GO:0032873	negative regulation of stress-activated MAPK cascade	3/536	51/20536	0.14781	0.37653	0.29418	AMBP/DUSP3/AKT1	3
GO:0070231	T cell apoptotic process	3/536	51/20536	0.14781	0.37653	0.29418	LGALS3/AKT1/RIPK1	3
GO:0070303	negative regulation of stress-activated protein kinase signaling cascade	3/536	51/20536	0.14781	0.37653	0.29418	AMBP/DUSP3/AKT1	3
GO:0007200	phospholipase C-activating G protein-coupled receptor signaling pathway	5/536	107/20536	0.148194	0.376857	0.294436	TGM2/GNA11/F2/GNB1/AGT	5
GO:0030838	positive regulation of actin filament polymerization	5/536	107/20536	0.148194	0.376857	0.294436	ARF6/ARPC1A/MYO1C/SNX9/BIN1	5
GO:0032414	positive regulation of ion transmembrane transporter activity	5/536	107/20536	0.148194	0.376857	0.294436	KIF5B/GSTM2/HSPA2/STIM1/DNM2	5
GO:0034284	response to monosaccharide	9/536	230/20536	0.149159	0.379091	0.296181	COL6A2/KIF5B/ARRB1/STX4/GCLM/RACK1/SRI/GLUL/APOA2	9
GO:0035967	cellular response to topologically incorrect protein	8/536	199/20536	0.150701	0.382789	0.29907	BAG3/RACK1/ATP6V0D1/GET3/HSPA2/ADD1/ACADVL/DCTN1	8
GO:0008360	regulation of cell shape	7/536	168/20536	0.151011	0.383357	0.299514	FERMT2/PALM2AKAP2/F2/PLXNB2/ARHGAP35/DAG1/ARAP1	7
GO:0046323	glucose import	4/536	79/20536	0.151544	0.384488	0.300398	APPL1/PTPN11/AKT1/SORBS1	4
GO:0019058	viral life cycle	14/536	394/20536	0.152126	0.385741	0.301377	LAMP1/PC/PDE12/RAD23A/ITGB1/LRSAM1/CAV1/VPS4A/ANPEP/DAG1/NCAM1/APOE/CD55/EPS15	14
GO:1905037	autophagosome organization	5/536	108/20536	0.152296	0.38595	0.30154	GBA/PIP4K2A/BAG3/ATG3/LRSAM1	5
GO:0006458	'de novo' protein folding	3/536	52/20536	0.154014	0.38941	0.304243	ST13/FKBP1A/HSPA2	3
GO:0006656	phosphatidylcholine biosynthetic process	3/536	52/20536	0.154014	0.38941	0.304243	FABP3/APOA1/APOA2	3
GO:0046854	phosphatidylinositol phosphorylation	3/536	52/20536	0.154014	0.38941	0.304243	PIP4K2A/PI4K2A/IMPA1	3
GO:0090199	regulation of release of cytochrome c from mitochondria	3/536	52/20536	0.154014	0.38941	0.304243	CLU/BID/AKT1	3
GO:0060402	calcium ion transport into cytosol	7/536	169/20536	0.154256	0.389574	0.304371	FKBP1A/F2/GSTM2/CAV1/SRI/CAMK2D/ATP2B4	7
GO:0090263	positive regulation of canonical Wnt signaling pathway	7/536	169/20536	0.154256	0.389574	0.304371	PPM1A/PSMB4/USP8/CAV1/PSMD14/ILK/COL1A1	7
GO:0002092	positive regulation of receptor internalization	2/536	27/20536	0.155973	0.391442	0.305831	TBC1D5/ARRB1	2
GO:0002347	response to tumor cell	2/536	27/20536	0.155973	0.391442	0.305831	HNMT/HRG	2
GO:0032366	intracellular sterol transport	2/536	27/20536	0.155973	0.391442	0.305831	RELCH/VPS4A	2
GO:0032367	intracellular cholesterol transport	2/536	27/20536	0.155973	0.391442	0.305831	RELCH/VPS4A	2
GO:0032967	positive regulation of collagen biosynthetic process	2/536	27/20536	0.155973	0.391442	0.305831	SERPINF2/F2	2
GO:0036475	neuron death in response to oxidative stress	2/536	27/20536	0.155973	0.391442	0.305831	RACK1/LANCL1	2
GO:0044247	cellular polysaccharide catabolic process	2/536	27/20536	0.155973	0.391442	0.305831	PYGB/PGM1	2
GO:0046755	viral budding	2/536	27/20536	0.155973	0.391442	0.305831	LRSAM1/VPS4A	2
GO:0051156	glucose 6-phosphate metabolic process	2/536	27/20536	0.155973	0.391442	0.305831	TALDO1/H6PD	2
GO:0051497	negative regulation of stress fiber assembly	2/536	27/20536	0.155973	0.391442	0.305831	ARAP1/CLASP2	2
GO:0090140	regulation of mitochondrial fission	2/536	27/20536	0.155973	0.391442	0.305831	INF2/DCN	2
GO:2001023	regulation of response to drug	5/536	109/20536	0.156444	0.391538	0.305906	RACK1/PTPN11/ADIRF/RIPK1/AGT	5
GO:0002433	immune response-regulating cell surface receptor signaling pathway involved in phagocytosis	4/536	80/20536	0.156462	0.391538	0.305906	MAPK1/ARPC1A/APPL1/MYO1C	4
GO:0031640	killing of cells of other organism	4/536	80/20536	0.156462	0.391538	0.305906	F2/LYZ/KRT6A/HRG	4
GO:0038096	Fc-gamma receptor signaling pathway involved in phagocytosis	4/536	80/20536	0.156462	0.391538	0.305906	MAPK1/ARPC1A/APPL1/MYO1C	4
GO:1903317	regulation of protein maturation	4/536	80/20536	0.156462	0.391538	0.305906	SERPINF2/CLEC3B/BAG2/KLKB1	4
GO:0035305	negative regulation of dephosphorylation	6/536	139/20536	0.156544	0.391538	0.305906	ROCK1/YWHAB/FARP1/FKBP1A/SWAP70/LGALS3	6
GO:0010976	positive regulation of neuron projection development	11/536	298/20536	0.158395	0.395943	0.309348	DHX36/GDI1/NPTN/PLXNB2/MAP1B/ARHGAP35/TWF1/ILK/APOE/AGT/ITGA6	11
GO:0001818	negative regulation of cytokine production	13/536	364/20536	0.158899	0.396978	0.310156	GBA/LBP/F2/NPTN/NUTF2/ARRB1/ANXA4/SERPINB1/NDRG2/ORM1/NLRX1/APOA1/APOA2	13
GO:0017038	protein import	8/536	202/20536	0.15966	0.398652	0.311464	MAPK1/CLU/NUTF2/BAG3/APPL1/AKT1/APOE/AGT	8
GO:1901222	regulation of NIK/NF-kappaB signaling	6/536	140/20536	0.160219	0.399118	0.311828	PPM1A/RBCK1/UACA/LIMS1/TRIP6/ILK	6
GO:0006733	oxidoreduction coenzyme metabolic process	3/536	53/20536	0.160299	0.399118	0.311828	NAXD/QPRT/COQ7	3
GO:0030574	collagen catabolic process	3/536	53/20536	0.160299	0.399118	0.311828	CST3/PEPD/ITGB1	3
GO:0034260	negative regulation of GTPase activity	3/536	53/20536	0.160299	0.399118	0.311828	ARRB1/RTKN/GPS1	3
GO:0097178	ruffle assembly	3/536	53/20536	0.160299	0.399118	0.311828	ARF6/FAM98A/CAV1	3
GO:0043266	regulation of potassium ion transport	5/536	110/20536	0.160638	0.399737	0.312312	KIF5B/FHL1/CAV1/BIN1/DNM2	5
GO:0050702	interleukin-1 beta secretion	4/536	81/20536	0.161439	0.40105	0.313338	ORM2/SERPINB1/ORM1/APOA1	4
GO:0060998	regulation of dendritic spine development	4/536	81/20536	0.161439	0.40105	0.313338	DHX36/ARF6/ADAM10/APOE	4
GO:0072577	endothelial cell apoptotic process	4/536	81/20536	0.161439	0.40105	0.313338	COL18A1/FGG/FGA/FGB	4
GO:0046434	organophosphate catabolic process	6/536	141/20536	0.16393	0.407009	0.317993	PON1/IMPA1/ACAT1/APOC1/NT5C/APOA2	6
GO:2001056	positive regulation of cysteine-type endopeptidase activity	7/536	172/20536	0.16418	0.407009	0.317993	BID/NDUFA13/ASPH/ARRB1/PPM1F/RACK1/RIPK1	7
GO:0097327	response to antineoplastic agent	5/536	111/20536	0.164878	0.407009	0.317993	GBA/ADAM10/USP8/ADIRF/EIF4E	5
GO:0002438	acute inflammatory response to antigenic stimulus	2/536	28/20536	0.165223	0.407009	0.317993	C3/SERPINC1	2
GO:0002739	regulation of cytokine secretion involved in immune response	2/536	28/20536	0.165223	0.407009	0.317993	APOA1/APOA2	2
GO:0003081	regulation of systemic arterial blood pressure by renin-angiotensin	2/536	28/20536	0.165223	0.407009	0.317993	SERPINF2/AGT	2
GO:0006516	glycoprotein catabolic process	2/536	28/20536	0.165223	0.407009	0.317993	CST3/GPC1	2
GO:0006972	hyperosmotic response	2/536	28/20536	0.165223	0.407009	0.317993	HNMT/ARHGEF2	2
GO:0010714	positive regulation of collagen metabolic process	2/536	28/20536	0.165223	0.407009	0.317993	SERPINF2/F2	2
GO:0010971	positive regulation of G2/M transition of mitotic cell cycle	2/536	28/20536	0.165223	0.407009	0.317993	MECP2/HSPA2	2
GO:0051000	positive regulation of nitric-oxide synthase activity	2/536	28/20536	0.165223	0.407009	0.317993	AKT1/APOE	2
GO:0051654	establishment of mitochondrion localization	2/536	28/20536	0.165223	0.407009	0.317993	MAP1S/MAP1B	2
GO:0120033	negative regulation of plasma membrane bounded cell projection assembly	2/536	28/20536	0.165223	0.407009	0.317993	DNM2/HRG	2
GO:1902884	positive regulation of response to oxidative stress	2/536	28/20536	0.165223	0.407009	0.317993	SOD1/RIPK1	2
GO:1904861	excitatory synapse assembly	2/536	28/20536	0.165223	0.407009	0.317993	NPTN/PLXNB2	2
GO:0002478	antigen processing and presentation of exogenous peptide antigen	12/536	334/20536	0.166006	0.408481	0.319143	SNAP23/AP1B1/ACTR1A/AP2S1/PSMB4/DCTN3/PSMD14/DCTN4/SAR1B/DNM2/DYNC1I2/DCTN1	12
GO:0022409	positive regulation of cell-cell adhesion	12/536	334/20536	0.166006	0.408481	0.319143	SERPINF2/FLOT1/FGG/FGA/PTPN11/CAV1/AP3B1/AKT1/FGB/CD55/PTPN23/ITGA6	12
GO:0042026	protein refolding	3/536	54/20536	0.166661	0.409634	0.320044	ST13/FKBP1A/HSPA2	3
GO:0045104	intermediate filament cytoskeleton organization	3/536	54/20536	0.166661	0.409634	0.320044	SOD1/NES/DES	3
GO:0051170	import into nucleus	7/536	173/20536	0.167551	0.411592	0.321574	MAPK1/NUTF2/BAG3/APPL1/AKT1/PRKAG1/AGT	7
GO:0003015	heart process	11/536	302/20536	0.168361	0.413353	0.32295	SOD1/ASPH/GSTM2/CAV1/BIN1/SRI/STIM1/CAMK2D/ATP2B4/AGT/DES	11
GO:0007565	female pregnancy	8/536	205/20536	0.168862	0.414352	0.323731	SOD1/MAPK1/COMT/AMBP/AGO2/EPN1/AKT1/AGT	8
GO:0038094	Fc-gamma receptor signaling pathway	4/536	83/20536	0.171563	0.420276	0.328359	MAPK1/ARPC1A/APPL1/MYO1C	4
GO:0050704	regulation of interleukin-1 secretion	4/536	83/20536	0.171563	0.420276	0.328359	ORM2/SERPINB1/ORM1/APOA1	4
GO:0061333	renal tubule morphogenesis	4/536	83/20536	0.171563	0.420276	0.328359	COL4A1/LAMA5/ILK/AGT	4
GO:0010921	regulation of phosphatase activity	8/536	206/20536	0.171983	0.421071	0.32898	ROCK1/FARP1/PPP4R1/PPP2R2A/FKBP1A/ITGA1/SHOC2/LGALS3	8
GO:0006650	glycerophospholipid metabolic process	13/536	370/20536	0.172473	0.422037	0.329735	RUFY1/PIP4K2A/PI4K2A/PON1/FABP3/IMPA1/PIGK/MECP2/MTMR12/APOC1/APOA4/APOA1/APOA2	13
GO:0042306	regulation of protein import into nucleus	3/536	55/20536	0.173095	0.423089	0.330557	MAPK1/NUTF2/BAG3	3
GO:0045103	intermediate filament-based process	3/536	55/20536	0.173095	0.423089	0.330557	SOD1/NES/DES	3
GO:0000272	polysaccharide catabolic process	2/536	29/20536	0.174566	0.424098	0.331345	PYGB/PGM1	2
GO:0003180	aortic valve morphogenesis	2/536	29/20536	0.174566	0.424098	0.331345	ROCK1/EMILIN1	2
GO:0006735	NADH regeneration	2/536	29/20536	0.174566	0.424098	0.331345	ENO2/ALDOC	2
GO:0033598	mammary gland epithelial cell proliferation	2/536	29/20536	0.174566	0.424098	0.331345	MAPK1/RTN4	2
GO:0043032	positive regulation of macrophage activation	2/536	29/20536	0.174566	0.424098	0.331345	LBP/CTSC	2
GO:0045745	positive regulation of G protein-coupled receptor signaling pathway	2/536	29/20536	0.174566	0.424098	0.331345	F2/C3	2
GO:0045822	negative regulation of heart contraction	2/536	29/20536	0.174566	0.424098	0.331345	BIN1/SRI	2
GO:0061621	canonical glycolysis	2/536	29/20536	0.174566	0.424098	0.331345	ENO2/ALDOC	2
GO:0061718	glucose catabolic process to pyruvate	2/536	29/20536	0.174566	0.424098	0.331345	ENO2/ALDOC	2
GO:0072207	metanephric epithelium development	2/536	29/20536	0.174566	0.424098	0.331345	ACAT1/LAMB2	2
GO:2000191	regulation of fatty acid transport	2/536	29/20536	0.174566	0.424098	0.331345	FABP3/AKT1	2
GO:0031099	regeneration	8/536	207/20536	0.175129	0.425231	0.33223	MAP1B/PTGFRN/VTN/DAG1/PTPN12/LAMB2/APOA1/APOA2	8
GO:0034763	negative regulation of transmembrane transport	6/536	144/20536	0.175282	0.425367	0.332336	GSTM2/CAV1/AKT1/BIN1/SRI/CAMK2D	6
GO:0071333	cellular response to glucose stimulus	6/536	145/20536	0.179135	0.434479	0.339456	KIF5B/ARRB1/STX4/GCLM/RACK1/SRI	6
GO:0035272	exocrine system development	3/536	56/20536	0.179598	0.434885	0.339772	TGM2/LAMA5/DAG1	3
GO:0042572	retinol metabolic process	3/536	56/20536	0.179598	0.434885	0.339772	TTR/ALDH1A1/RBP4	3
GO:0046164	alcohol catabolic process	3/536	56/20536	0.179598	0.434885	0.339772	IMPA1/ALDH2/APOE	3
GO:0010594	regulation of endothelial cell migration	9/536	241/20536	0.1804	0.436586	0.341101	MECP2/APOH/HSPB1/DCN/AKT1/APOE/HRG/GLUL/AGT	9
GO:0010950	positive regulation of endopeptidase activity	8/536	209/20536	0.181498	0.438761	0.342801	BID/NDUFA13/ASPH/ARRB1/PPM1F/RACK1/PSMD14/RIPK1	8
GO:1901654	response to ketone	8/536	209/20536	0.181498	0.438761	0.342801	GBA/MAOB/USP8/CAV1/AKT1/DCPS/EIF4E/GNB1	8
GO:1903313	positive regulation of mRNA metabolic process	4/536	85/20536	0.1819	0.439491	0.343371	DHX36/ROCK1/FTO/AGO2	4
GO:0060249	anatomical structure homeostasis	16/536	476/20536	0.182665	0.441098	0.344627	DHX36/SOD1/MAPK1/TCIRG1/AZGP1/LYZ/SERPINA3/BAG3/RBP4/CFL2/ALB/HSPB1/PTPN11/TF/ADD1/DCTN1	16
GO:0000717	nucleotide-excision repair, DNA duplex unwinding	2/536	30/20536	0.183991	0.441158	0.344674	RAD23B/XPC	2
GO:0005979	regulation of glycogen biosynthetic process	2/536	30/20536	0.183991	0.441158	0.344674	AKT1/SORBS1	2
GO:0010575	positive regulation of vascular endothelial growth factor production	2/536	30/20536	0.183991	0.441158	0.344674	C5/C3	2
GO:0010962	regulation of glucan biosynthetic process	2/536	30/20536	0.183991	0.441158	0.344674	AKT1/SORBS1	2
GO:0030511	positive regulation of transforming growth factor beta receptor signaling pathway	2/536	30/20536	0.183991	0.441158	0.344674	SDCBP/LRG1	2
GO:0032232	negative regulation of actin filament bundle assembly	2/536	30/20536	0.183991	0.441158	0.344674	ARAP1/CLASP2	2
GO:0032372	negative regulation of sterol transport	2/536	30/20536	0.183991	0.441158	0.344674	APOC1/APOA2	2
GO:0032375	negative regulation of cholesterol transport	2/536	30/20536	0.183991	0.441158	0.344674	APOC1/APOA2	2
GO:0035025	positive regulation of Rho protein signal transduction	2/536	30/20536	0.183991	0.441158	0.344674	ARRB1/APOA1	2
GO:0090022	regulation of neutrophil chemotaxis	2/536	30/20536	0.183991	0.441158	0.344674	LBP/BST1	2
GO:0090162	establishment of epithelial cell polarity	2/536	30/20536	0.183991	0.441158	0.344674	ARF6/MYO18A	2
GO:1903205	regulation of hydrogen peroxide-induced cell death	2/536	30/20536	0.183991	0.441158	0.344674	RACK1/RIPK1	2
GO:1903846	positive regulation of cellular response to transforming growth factor beta stimulus	2/536	30/20536	0.183991	0.441158	0.344674	SDCBP/LRG1	2
GO:0031960	response to corticosteroid	7/536	178/20536	0.18485	0.442975	0.346094	GBA/MAOB/HNMT/USP8/EIF4E/APOA2/COL1A1	7
GO:0002686	negative regulation of leukocyte migration	3/536	57/20536	0.186167	0.445406	0.347993	EMILIN1/C5/AKT1	3
GO:0031295	T cell costimulation	3/536	57/20536	0.186167	0.445406	0.347993	PTPN11/CAV1/AKT1	3
GO:2001258	negative regulation of cation channel activity	3/536	57/20536	0.186167	0.445406	0.347993	GSTM2/CAV1/SRI	3
GO:0048524	positive regulation of viral process	5/536	116/20536	0.186718	0.445567	0.348118	PC/PDE12/RAD23A/VPS4A/APOE	5
GO:0055017	cardiac muscle tissue growth	5/536	116/20536	0.186718	0.445567	0.348118	MAPK1/RBP4/SORBS2/RIPK1/AGT	5
GO:0071868	cellular response to monoamine stimulus	5/536	116/20536	0.186718	0.445567	0.348118	MAPK1/GNA11/DNM2/ATP2B4/GNB1	5
GO:0071870	cellular response to catecholamine stimulus	5/536	116/20536	0.186718	0.445567	0.348118	MAPK1/GNA11/DNM2/ATP2B4/GNB1	5
GO:0035725	sodium ion transmembrane transport	6/536	147/20536	0.186944	0.445567	0.348118	YWHAH/KIF5B/UTRN/CAMK2D/DNM2/ATP2B4	6
GO:0071331	cellular response to hexose stimulus	6/536	147/20536	0.186944	0.445567	0.348118	KIF5B/ARRB1/STX4/GCLM/RACK1/SRI	6
GO:0002431	Fc receptor mediated stimulatory signaling pathway	4/536	86/20536	0.187144	0.445567	0.348118	MAPK1/ARPC1A/APPL1/MYO1C	4
GO:0032413	negative regulation of ion transmembrane transporter activity	4/536	86/20536	0.187144	0.445567	0.348118	GSTM2/CAV1/SRI/CAMK2D	4
GO:1902117	positive regulation of organelle assembly	4/536	86/20536	0.187144	0.445567	0.348118	PIP4K2A/SDCBP/ARHGAP35/LRSAM1	4
GO:0045766	positive regulation of angiogenesis	8/536	211/20536	0.187966	0.447283	0.349459	AGO2/C3/HSPB1/ITGB1/RRAS/LRG1/C6/STIM1	8
GO:0070588	calcium ion transmembrane transport	12/536	343/20536	0.1881	0.447358	0.349518	AHNAK/FKBP1A/F2/GSTM2/ANXA6/ANXA5/HSPA2/BIN1/SRI/STIM1/CAMK2D/ATP2B4	12
GO:0006937	regulation of muscle contraction	7/536	179/20536	0.188395	0.44782	0.349879	SOD1/GSTM2/ANXA6/CAV1/BIN1/SRI/CAMK2D	7
GO:0031098	stress-activated protein kinase signaling cascade	12/536	344/20536	0.190636	0.452902	0.353849	SERPINF2/MAPK1/SLK/AMBP/DUSP3/SPAG9/SDCBP/CRYAB/AKT1/RIPK1/GPS1/AGT	12
GO:0071326	cellular response to monosaccharide stimulus	6/536	148/20536	0.190897	0.45308	0.353988	KIF5B/ARRB1/STX4/GCLM/RACK1/SRI	6
GO:0006096	glycolytic process	5/536	117/20536	0.191207	0.45308	0.353988	PGM1/ENO2/ALDOC/PRKAG1/GALK1	5
GO:0043271	negative regulation of ion transport	7/536	180/20536	0.191969	0.45308	0.353988	MAOB/GSTM2/CAV1/AKT1/BIN1/SRI/CAMK2D	7
GO:0009266	response to temperature stimulus	10/536	278/20536	0.192537	0.45308	0.353988	DHX36/SOD1/MAPK1/BAG3/BAG2/CRYAB/AKT1/HSPA2/CAMK2D/ACADVL	10
GO:0006576	cellular biogenic amine metabolic process	3/536	58/20536	0.192797	0.45308	0.353988	MECP2/HNMT/SRM	3
GO:0031122	cytoplasmic microtubule organization	3/536	58/20536	0.192797	0.45308	0.353988	SLK/HOOK3/TUBG1	3
GO:0031294	lymphocyte costimulation	3/536	58/20536	0.192797	0.45308	0.353988	PTPN11/CAV1/AKT1	3
GO:0035904	aorta development	3/536	58/20536	0.192797	0.45308	0.353988	LTBP1/HECTD1/DNM2	3
GO:0043300	regulation of leukocyte degranulation	3/536	58/20536	0.192797	0.45308	0.353988	LAMP1/STX4/STXBP1	3
GO:0052372	modulation by symbiont of entry into host	3/536	58/20536	0.192797	0.45308	0.353988	KRT6A/CAV1/EXOC7	3
GO:0060043	regulation of cardiac muscle cell proliferation	3/536	58/20536	0.192797	0.45308	0.353988	MAPK1/RBP4/RIPK1	3
GO:0060425	lung morphogenesis	3/536	58/20536	0.192797	0.45308	0.353988	MAPK1/PLOD3/DAG1	3
GO:1902017	regulation of cilium assembly	3/536	58/20536	0.192797	0.45308	0.353988	ATG3/ARHGAP35/DNM2	3
GO:1903202	negative regulation of oxidative stress-induced cell death	3/536	58/20536	0.192797	0.45308	0.353988	RACK1/HSPB1/AKT1	3
GO:0009110	vitamin biosynthetic process	2/536	31/20536	0.193487	0.45308	0.353988	PLTP/AKR1A1	2
GO:0009435	NAD biosynthetic process	2/536	31/20536	0.193487	0.45308	0.353988	NAXD/QPRT	2
GO:0010743	regulation of macrophage derived foam cell differentiation	2/536	31/20536	0.193487	0.45308	0.353988	APOB/AGT	2
GO:0010882	regulation of cardiac muscle contraction by calcium ion signaling	2/536	31/20536	0.193487	0.45308	0.353988	GSTM2/CAMK2D	2
GO:0032925	regulation of activin receptor signaling pathway	2/536	31/20536	0.193487	0.45308	0.353988	FKBP1A/LEMD3	2
GO:0034104	negative regulation of tissue remodeling	2/536	31/20536	0.193487	0.45308	0.353988	CST3/AGT	2
GO:0035767	endothelial cell chemotaxis	2/536	31/20536	0.193487	0.45308	0.353988	HSPB1/HRG	2
GO:0044788	modulation by host of viral process	2/536	31/20536	0.193487	0.45308	0.353988	PC/APOE	2
GO:0048873	homeostasis of number of cells within a tissue	2/536	31/20536	0.193487	0.45308	0.353988	PTPN11/ADD1	2
GO:0051955	regulation of amino acid transport	2/536	31/20536	0.193487	0.45308	0.353988	STXBP1/AGT	2
GO:1902751	positive regulation of cell cycle G2/M phase transition	2/536	31/20536	0.193487	0.45308	0.353988	MECP2/HSPA2	2
GO:2000171	negative regulation of dendrite development	2/536	31/20536	0.193487	0.45308	0.353988	YWHAH/ARF6	2
GO:2000810	regulation of bicellular tight junction assembly	2/536	31/20536	0.193487	0.45308	0.353988	ROCK1/MYO1C	2
GO:0033135	regulation of peptidyl-serine phosphorylation	6/536	149/20536	0.194882	0.456105	0.356351	ARRB1/PPM1F/RACK1/CAV1/AKT1/ATP2B4	6
GO:0031330	negative regulation of cellular catabolic process	10/536	279/20536	0.195405	0.457086	0.357118	DHX36/ROCK1/CST3/SDCBP/QSOX1/AKT1/SCO1/HP/APOC1/ATP2B4	10
GO:0006757	ATP generation from ADP	5/536	118/20536	0.195735	0.457614	0.357531	PGM1/ENO2/ALDOC/PRKAG1/GALK1	5
GO:0042692	muscle cell differentiation	14/536	414/20536	0.196395	0.458915	0.358547	FLOT1/MYH11/TMOD1/SPAG9/MECP2/CFL2/EHD1/PTGFRN/EHD2/SORBS2/ITGB1/AKT1/BIN1/AGT	14
GO:0006816	calcium ion transport	16/536	483/20536	0.197654	0.461407	0.360494	AHNAK/FKBP1A/F2/CASK/GSTM2/ANXA6/LGALS3/ANXA5/CAV1/HSPA2/BIN1/SRI/STIM1/CAMK2D/ATP2B4/AGT	16
GO:0002532	production of molecular mediator involved in inflammatory response	4/536	88/20536	0.197776	0.461407	0.360494	LBP/SNAP23/F2/APPL1	4
GO:0051702	interaction with symbiont	4/536	88/20536	0.197776	0.461407	0.360494	PC/F2/PLG/APOE	4
GO:0006606	protein import into nucleus	6/536	150/20536	0.198898	0.46329	0.361965	MAPK1/NUTF2/BAG3/APPL1/AKT1/AGT	6
GO:0007006	mitochondrial membrane organization	6/536	150/20536	0.198898	0.46329	0.361965	ACAA2/YWHAB/YWHAH/BID/NDUFA13/YWHAG	6
GO:0097553	calcium ion transmembrane import into cytosol	6/536	150/20536	0.198898	0.46329	0.361965	FKBP1A/F2/GSTM2/SRI/CAMK2D/ATP2B4	6
GO:0048008	platelet-derived growth factor receptor signaling pathway	3/536	59/20536	0.199486	0.463434	0.362078	MYO1E/PTPN11/PTPN12	3
GO:0051452	intracellular pH reduction	3/536	59/20536	0.199486	0.463434	0.362078	TCIRG1/ATP6V1H/ATP6V0D1	3
GO:0086065	cell communication involved in cardiac conduction	3/536	59/20536	0.199486	0.463434	0.362078	CAV1/SRI/CAMK2D	3
GO:1900408	negative regulation of cellular response to oxidative stress	3/536	59/20536	0.199486	0.463434	0.362078	RACK1/HSPB1/AKT1	3
GO:1904589	regulation of protein import	3/536	59/20536	0.199486	0.463434	0.362078	MAPK1/NUTF2/BAG3	3
GO:0018105	peptidyl-serine phosphorylation	11/536	314/20536	0.200011	0.464164	0.362648	ROCK1/MAPK1/ARRB1/PPM1F/RACK1/CAV1/AKT1/RIPK1/ILK/CAMK2D/ATP2B4	11
GO:0051403	stress-activated MAPK cascade	11/536	314/20536	0.200011	0.464164	0.362648	SERPINF2/MAPK1/AMBP/DUSP3/SPAG9/SDCBP/CRYAB/AKT1/RIPK1/GPS1/AGT	11
GO:0048002	antigen processing and presentation of peptide antigen	12/536	348/20536	0.200938	0.46607	0.364137	SNAP23/AP1B1/ACTR1A/AP2S1/PSMB4/DCTN3/PSMD14/DCTN4/SAR1B/DNM2/DYNC1I2/DCTN1	12
GO:0050709	negative regulation of protein secretion	7/536	183/20536	0.202851	0.468735	0.366219	ANXA4/SERPINB1/PTPN11/ANXA5/APOE/APOA1/APOA2	7
GO:0002374	cytokine secretion involved in immune response	2/536	32/20536	0.203044	0.468735	0.366219	APOA1/APOA2	2
GO:0010586	miRNA metabolic process	2/536	32/20536	0.203044	0.468735	0.366219	AGO2/DIS3L2	2
GO:0036258	multivesicular body assembly	2/536	32/20536	0.203044	0.468735	0.366219	VPS36/VPS4A	2
GO:0048710	regulation of astrocyte differentiation	2/536	32/20536	0.203044	0.468735	0.366219	F2/BIN1	2
GO:0051023	regulation of immunoglobulin secretion	2/536	32/20536	0.203044	0.468735	0.366219	RBP4/STX4	2
GO:0061384	heart trabecula morphogenesis	2/536	32/20536	0.203044	0.468735	0.366219	FKBP1A/RBP4	2
GO:0071295	cellular response to vitamin	2/536	32/20536	0.203044	0.468735	0.366219	KANK2/COL1A1	2
GO:0071549	cellular response to dexamethasone stimulus	2/536	32/20536	0.203044	0.468735	0.366219	USP8/EIF4E	2
GO:0048145	regulation of fibroblast proliferation	4/536	89/20536	0.20316	0.468756	0.366236	FTH1/EMD/AGT/S100A6	4
GO:0008543	fibroblast growth factor receptor signaling pathway	5/536	120/20536	0.204899	0.472029	0.368793	MAPK1/NPTN/SHOC2/PTPN11/GPC1	5
GO:0071867	response to monoamine	5/536	120/20536	0.204899	0.472029	0.368793	MAPK1/GNA11/DNM2/ATP2B4/GNB1	5
GO:0071869	response to catecholamine	5/536	120/20536	0.204899	0.472029	0.368793	MAPK1/GNA11/DNM2/ATP2B4/GNB1	5
GO:0043010	camera-type eye development	12/536	350/20536	0.20618	0.47336	0.369833	COL4A1/TMOD1/TCIRG1/RBP4/CRYAB/ARHGAP35/FBN1/LAMB2/MAN2A1/ATP2B4/GNB1/NES	12
GO:0032648	regulation of interferon-beta production	3/536	60/20536	0.206229	0.47336	0.369833	FLOT1/PTPN11/NLRX1	3
GO:0043954	cellular component maintenance	3/536	60/20536	0.206229	0.47336	0.369833	ARF6/APOE/DCTN1	3
GO:0048488	synaptic vesicle endocytosis	3/536	60/20536	0.206229	0.47336	0.369833	ROCK1/ARF6/DNM2	3
GO:0071398	cellular response to fatty acid	3/536	60/20536	0.206229	0.47336	0.369833	APOB/AKT1/GNB1	3
GO:0097479	synaptic vesicle localization	3/536	60/20536	0.206229	0.47336	0.369833	AP3M1/AP3B1/DNM2	3
GO:0140238	presynaptic endocytosis	3/536	60/20536	0.206229	0.47336	0.369833	ROCK1/ARF6/DNM2	3
GO:0046474	glycerophospholipid biosynthetic process	9/536	250/20536	0.207962	0.47684	0.372552	RUFY1/PIP4K2A/PI4K2A/FABP3/IMPA1/PIGK/MTMR12/APOA1/APOA2	9
GO:0048738	cardiac muscle tissue development	9/536	250/20536	0.207962	0.47684	0.372552	MYH11/NDUFV2/MAPK1/FKBP1A/RBP4/SORBS2/ITGB1/RIPK1/AGT	9
GO:0042108	positive regulation of cytokine biosynthetic process	4/536	90/20536	0.208586	0.477527	0.373088	LBP/AKAP12/HSPB1/APOA2	4
GO:0048144	fibroblast proliferation	4/536	90/20536	0.208586	0.477527	0.373088	FTH1/EMD/AGT/S100A6	4
GO:0072347	response to anesthetic	4/536	90/20536	0.208586	0.477527	0.373088	PPP2R2A/PPP5C/HNMT/DNM2	4
GO:0022408	negative regulation of cell-cell adhesion	8/536	218/20536	0.211347	0.483414	0.377688	DUSP3/PPM1F/FGG/SWAP70/PLG/LGALS3/AKT1/APOA1	8
GO:0003176	aortic valve development	2/536	33/20536	0.212652	0.483414	0.377688	ROCK1/EMILIN1	2
GO:0007271	synaptic transmission, cholinergic	2/536	33/20536	0.212652	0.483414	0.377688	NQO1/APOE	2
GO:0007616	long-term memory	2/536	33/20536	0.212652	0.483414	0.377688	MECP2/APOE	2
GO:0030277	maintenance of gastrointestinal epithelium	2/536	33/20536	0.212652	0.483414	0.377688	SERPINA3/RBP4	2
GO:0034331	cell junction maintenance	2/536	33/20536	0.212652	0.483414	0.377688	ARF6/DCTN1	2
GO:0036257	multivesicular body organization	2/536	33/20536	0.212652	0.483414	0.377688	VPS36/VPS4A	2
GO:0042744	hydrogen peroxide catabolic process	2/536	33/20536	0.212652	0.483414	0.377688	HP/APOA4	2
GO:0050901	leukocyte tethering or rolling	2/536	33/20536	0.212652	0.483414	0.377688	ROCK1/ITGB1	2
GO:0051968	positive regulation of synaptic transmission, glutamatergic	2/536	33/20536	0.212652	0.483414	0.377688	STXBP1/GLUL	2
GO:0060674	placenta blood vessel development	2/536	33/20536	0.212652	0.483414	0.377688	MAPK1/AKT1	2
GO:0061099	negative regulation of protein tyrosine kinase activity	2/536	33/20536	0.212652	0.483414	0.377688	RACK1/CAV1	2
GO:1902230	negative regulation of intrinsic apoptotic signaling pathway in response to DNA damage	2/536	33/20536	0.212652	0.483414	0.377688	CLU/BID	2
GO:0043030	regulation of macrophage activation	3/536	61/20536	0.213023	0.483414	0.377688	LBP/CTSC/MYO18A	3
GO:0045851	pH reduction	3/536	61/20536	0.213023	0.483414	0.377688	TCIRG1/ATP6V1H/ATP6V0D1	3
GO:1902883	negative regulation of response to oxidative stress	3/536	61/20536	0.213023	0.483414	0.377688	RACK1/HSPB1/AKT1	3
GO:1905517	macrophage migration	3/536	61/20536	0.213023	0.483414	0.377688	EMILIN1/C5/LGALS3	3
GO:0030317	flagellated sperm motility	4/536	91/20536	0.214054	0.484348	0.378418	PLTP/APOB/ANXA5/ATP2B4	4
GO:0031397	negative regulation of protein ubiquitination	4/536	91/20536	0.214054	0.484348	0.378418	ARRB1/BAG2/CAV1/AKT1	4
GO:0050701	interleukin-1 secretion	4/536	91/20536	0.214054	0.484348	0.378418	ORM2/SERPINB1/ORM1/APOA1	4
GO:0097722	sperm motility	4/536	91/20536	0.214054	0.484348	0.378418	PLTP/APOB/ANXA5/ATP2B4	4
GO:0001676	long-chain fatty acid metabolic process	5/536	122/20536	0.214203	0.484348	0.378418	CBR1/GPX4/GSTM2/ACSL1/HSD17B4	5
GO:0046620	regulation of organ growth	5/536	122/20536	0.214203	0.484348	0.378418	SOD1/MAPK1/RBP4/AKT1/RIPK1	5
GO:1904659	glucose transmembrane transport	5/536	122/20536	0.214203	0.484348	0.378418	APPL1/C3/PTPN11/AKT1/SORBS1	5
GO:0043280	positive regulation of cysteine-type endopeptidase activity involved in apoptotic process	6/536	154/20536	0.215261	0.486241	0.379897	BID/NDUFA13/ARRB1/PPM1F/RACK1/RIPK1	6
GO:0048813	dendrite morphogenesis	6/536	154/20536	0.215261	0.486241	0.379897	DHX36/FARP1/YWHAH/ADAM10/ITGB1/ILK	6
GO:0051092	positive regulation of NF-kappaB transcription factor activity	7/536	187/20536	0.217717	0.491536	0.384033	FLOT1/CLU/RBCK1/CAV1/RIPK1/ARHGEF2/AGT	7
GO:0060419	heart growth	5/536	123/20536	0.218905	0.493965	0.385932	MAPK1/RBP4/SORBS2/RIPK1/AGT	5
GO:0050772	positive regulation of axonogenesis	4/536	92/20536	0.21956	0.495191	0.386889	GDI1/PLXNB2/MAP1B/ILK	4
GO:0001658	branching involved in ureteric bud morphogenesis	3/536	62/20536	0.219864	0.495622	0.387226	LAMA5/ILK/AGT	3
GO:0030324	lung development	7/536	188/20536	0.221494	0.496046	0.387557	MAPK1/LAMA5/PLOD3/RBP4/DAG1/EIF4E/MAN2A1	7
GO:0032675	regulation of interleukin-6 production	7/536	188/20536	0.221494	0.496046	0.387557	GBA/LBP/ARRB1/PTPN11/ORM1/ARHGEF2/NLRX1	7
GO:0045666	positive regulation of neuron differentiation	13/536	390/20536	0.221589	0.496046	0.387557	DHX36/GDI1/NPTN/PLXNB2/SPAG9/MAP1B/ARHGAP35/TWF1/ILK/APOE/ARHGEF2/AGT/ITGA6	13
GO:0033209	tumor necrosis factor-mediated signaling pathway	8/536	221/20536	0.221699	0.496046	0.387557	RBCK1/RACK1/LIMS1/PSMB4/PSMD14/RIPK1/ILK/APOA1	8
GO:0002699	positive regulation of immune effector process	12/536	356/20536	0.222259	0.496046	0.387557	DHX36/LAMP1/LBP/STX7/RBP4/STX4/C3/STXBP1/C6/CADM1/HPX/MYO18A	12
GO:0019359	nicotinamide nucleotide biosynthetic process	2/536	34/20536	0.222303	0.496046	0.387557	NAXD/QPRT	2
GO:0019363	pyridine nucleotide biosynthetic process	2/536	34/20536	0.222303	0.496046	0.387557	NAXD/QPRT	2
GO:0036474	cell death in response to hydrogen peroxide	2/536	34/20536	0.222303	0.496046	0.387557	RACK1/RIPK1	2
GO:0048265	response to pain	2/536	34/20536	0.222303	0.496046	0.387557	COMT/VWA1	2
GO:0050858	negative regulation of antigen receptor-mediated signaling pathway	2/536	34/20536	0.222303	0.496046	0.387557	DUSP3/LGALS3	2
GO:0055022	negative regulation of cardiac muscle tissue growth	2/536	34/20536	0.222303	0.496046	0.387557	RBP4/RIPK1	2
GO:0061117	negative regulation of heart growth	2/536	34/20536	0.222303	0.496046	0.387557	RBP4/RIPK1	2
GO:0070911	global genome nucleotide-excision repair	2/536	34/20536	0.222303	0.496046	0.387557	RAD23B/XPC	2
GO:2001025	positive regulation of response to drug	2/536	34/20536	0.222303	0.496046	0.387557	RIPK1/AGT	2
GO:0071322	cellular response to carbohydrate stimulus	6/536	156/20536	0.223612	0.496046	0.387557	KIF5B/ARRB1/STX4/GCLM/RACK1/SRI	6
GO:0106106	cold-induced thermogenesis	6/536	156/20536	0.223612	0.496046	0.387557	ALDH1A1/FABP4/LCN2/LAMA4/CAV1/ACSL1	6
GO:0120161	regulation of cold-induced thermogenesis	6/536	156/20536	0.223612	0.496046	0.387557	ALDH1A1/FABP4/LCN2/LAMA4/CAV1/ACSL1	6
GO:0016079	synaptic vesicle exocytosis	5/536	124/20536	0.223638	0.496046	0.387557	SNAP23/STX4/CASK/STXBP1/GIT1	5
GO:0043279	response to alkaloid	5/536	124/20536	0.223638	0.496046	0.387557	PPP2R2A/PPP5C/GSTM2/HNMT/DNM2	5
GO:0006497	protein lipidation	4/536	93/20536	0.225105	0.496046	0.387557	GBA/PPM1A/PIGK/GLUL	4
GO:1901224	positive regulation of NIK/NF-kappaB signaling	4/536	93/20536	0.225105	0.496046	0.387557	RBCK1/LIMS1/TRIP6/ILK	4
GO:0002011	morphogenesis of an epithelial sheet	3/536	63/20536	0.226749	0.496046	0.387557	ARHGAP35/DAG1/CLASP2	3
GO:0007602	phototransduction	3/536	63/20536	0.226749	0.496046	0.387557	GNA11/ARRB1/GNB1	3
GO:0032608	interferon-beta production	3/536	63/20536	0.226749	0.496046	0.387557	FLOT1/PTPN11/NLRX1	3
GO:0071806	protein transmembrane transport	3/536	63/20536	0.226749	0.496046	0.387557	CLU/AZGP1/SRP54	3
GO:0071236	cellular response to antibiotic	6/536	157/20536	0.227826	0.496046	0.387557	CLU/LCN2/PPP5C/NQO1/RACK1/RIPK1	6
GO:0060485	mesenchyme development	10/536	290/20536	0.22813	0.496046	0.387557	MAPK1/LAMA5/RTN4/GLIPR2/SDCBP/ANXA6/DAG1/COL1A1/CLASP2/S100A4	10
GO:0032651	regulation of interleukin-1 beta production	5/536	125/20536	0.228402	0.496046	0.387557	ORM2/SERPINB1/HSPB1/ORM1/APOA1	5
GO:0002792	negative regulation of peptide secretion	7/536	190/20536	0.229116	0.496046	0.387557	ANXA4/SERPINB1/PTPN11/ANXA5/APOE/APOA1/APOA2	7
GO:0043534	blood vessel endothelial cell migration	7/536	190/20536	0.229116	0.496046	0.387557	MECP2/HSPB1/ITGB1/AKT1/APOE/HRG/APOA1	7
GO:0010039	response to iron ion	2/536	35/20536	0.231986	0.496046	0.387557	ACO1/TF	2
GO:0016242	negative regulation of macroautophagy	2/536	35/20536	0.231986	0.496046	0.387557	QSOX1/AKT1	2
GO:0019362	pyridine nucleotide metabolic process	2/536	35/20536	0.231986	0.496046	0.387557	NAXD/QPRT	2
GO:0019934	cGMP-mediated signaling	2/536	35/20536	0.231986	0.496046	0.387557	PRKAR2B/APOE	2
GO:0032228	regulation of synaptic transmission, GABAergic	2/536	35/20536	0.231986	0.496046	0.387557	KIF5B/STXBP1	2
GO:0046496	nicotinamide nucleotide metabolic process	2/536	35/20536	0.231986	0.496046	0.387557	NAXD/QPRT	2
GO:0048011	neurotrophin TRK receptor signaling pathway	2/536	35/20536	0.231986	0.496046	0.387557	PTPN11/AGT	2
GO:0048643	positive regulation of skeletal muscle tissue development	2/536	35/20536	0.231986	0.496046	0.387557	FLOT1/GPC1	2
GO:0070536	protein K63-linked deubiquitination	2/536	35/20536	0.231986	0.496046	0.387557	USP8/PSMD14	2
GO:1900027	regulation of ruffle assembly	2/536	35/20536	0.231986	0.496046	0.387557	FAM98A/CAV1	2
GO:1901380	negative regulation of potassium ion transmembrane transport	2/536	35/20536	0.231986	0.496046	0.387557	CAV1/BIN1	2
GO:2001024	negative regulation of response to drug	2/536	35/20536	0.231986	0.496046	0.387557	RACK1/PTPN11	2
GO:0001794	type IIa hypersensitivity	1/536	10/20536	0.232434	0.496046	0.387557	C3	1
GO:0001796	regulation of type IIa hypersensitivity	1/536	10/20536	0.232434	0.496046	0.387557	C3	1
[truncated: 2,408 more rows]

## Sheet: CC_GOenrichment
ID	Description	GeneRatio	BgRatio	pvalue	p.adjust	qvalue	geneID	Count
GO:0062023	collagen-containing extracellular matrix	89/540	438/21659	3.63693e-55	1.78573e-52	1.17913e-52	SERPINF2/TNXB/SERPINA1/COL4A2/COL6A2/COL4A1/ITIH2/COL18A1/TGM2/NID2/COL6A1/LAMA5/EMILIN2/CLU/LAMA3/ITIH4/ITIH1/AMBP/COL1A2/F2/LTBP1/PLOD3/THSD4/AZGP1/EMILIN1/A1BG/ANXA4/CLEC3B/SERPINA3/OGN/ASPN/TGFBI/LAMA4/APOH/CASK/FGG/ANXA6/BGN/FGA/ORM2/COL14A1/SERPINB1/F9/A2M/PLG/F13A1/LAMB1/FBLN5/LAMC1/LGALS3/ANXA5/LUM/DCN/LAMC2/VTN/DPT/GPC1/ORM1/NID1/FGB/VWF/PRELP/FMOD/CTSC/DAG1/SERPING1/LAMB3/FBN1/NCAM1/LAM…	89
GO:0072562	blood microparticle	51/540	150/21659	6.76996e-44	1.66202e-41	1.09745e-41	SERPINF2/CFB/C4B/ITIH2/CLU/ITIH4/ITIH1/AMBP/PON1/F2/AFM/A1BG/GC/SERPINA3/C9/SDCBP/CP/C8G/ALB/FGG/FGA/ORM2/C3/A2M/PLG/F13A1/ANXA5/C4BPA/CFH/VTN/ORM1/FGB/HSPA2/SERPING1/HP/C8A/APOE/TF/AHSG/HRG/PROS1/HPX/KNG1/APOA4/APOA1/APOA2/C1QC/C1QB/DNPEP/SERPINC1/AGT	51
GO:0031983	vesicle lumen	52/540	379/21659	8.77966e-24	1.43694e-21	9.4882e-22	SERPINF2/SERPINA1/ROCK1/PYGB/CYB5R3/TTR/MAPK1/CLU/ITIH4/ITIH3/APOB/ACLY/VAT1/LYZ/A1BG/CLEC3B/SERPINA3/NHLRC2/LCN2/VCL/SDCBP/APOH/DPP7/ALB/TUBB4B/FGG/FGA/ORM2/C3/SERPINB1/A2M/PLG/F13A1/GYG1/SPTAN1/QSOX1/LRG1/PSMD14/ORM1/FGB/VWF/CTSC/SERPING1/HP/ALDOC/TF/AHSG/HRG/PROS1/KNG1/APOA1/GCA	52
GO:0034774	secretory granule lumen	51/540	373/21659	2.84356e-23	3.49047e-21	2.30478e-21	SERPINF2/SERPINA1/ROCK1/PYGB/CYB5R3/TTR/MAPK1/CLU/ITIH4/ITIH3/ACLY/VAT1/LYZ/A1BG/CLEC3B/SERPINA3/NHLRC2/LCN2/VCL/SDCBP/APOH/DPP7/ALB/TUBB4B/FGG/FGA/ORM2/C3/SERPINB1/A2M/PLG/F13A1/GYG1/SPTAN1/QSOX1/LRG1/PSMD14/ORM1/FGB/VWF/CTSC/SERPING1/HP/ALDOC/TF/AHSG/HRG/PROS1/KNG1/APOA1/GCA	51
GO:0060205	cytoplasmic vesicle lumen	51/540	377/21659	4.65582e-23	4.57201e-21	3.01893e-21	SERPINF2/SERPINA1/ROCK1/PYGB/CYB5R3/TTR/MAPK1/CLU/ITIH4/ITIH3/ACLY/VAT1/LYZ/A1BG/CLEC3B/SERPINA3/NHLRC2/LCN2/VCL/SDCBP/APOH/DPP7/ALB/TUBB4B/FGG/FGA/ORM2/C3/SERPINB1/A2M/PLG/F13A1/GYG1/SPTAN1/QSOX1/LRG1/PSMD14/ORM1/FGB/VWF/CTSC/SERPING1/HP/ALDOC/TF/AHSG/HRG/PROS1/KNG1/APOA1/GCA	51
GO:0005788	endoplasmic reticulum lumen	47/540	330/21659	2.79604e-22	2.28809e-20	1.51084e-20	SERPINA1/COL4A2/COL6A2/COL4A1/ITIH2/COL18A1/ESD/CST3/COL6A1/CLU/COL1A2/APOB/F2/LTBP1/PLOD3/SERPIND1/CP/ALB/ADAM10/FGG/FGA/COL14A1/C3/F9/SUMF2/LAMB1/VCPIP1/LAMC1/QSOX1/VTN/POGLUT3/CTSC/DAG1/FBN1/LAMB2/APOE/TF/AHSG/H6PD/KNG1/APOA4/APOA1/APOA2/COL1A1/VWA1/SERPINC1/COL6A3	47
GO:0005925	focal adhesion	52/540	464/21659	9.51516e-20	6.6742e-18	4.40702e-18	SNTB2/FLOT1/FLII/YWHAB/TGM2/SVIL/FERMT2/RSU1/ARF6/MAPK1/AHNAK/PDLIM1/SNAP23/ITGA1/TLN2/EPB41L2/GIT2/VCL/SDCBP/AKAP12/FHL1/ADAM10/CASK/ANXA6/SNTB1/LIMS1/SORBS2/YWHAG/HSPB1/ITGB1/ANXA5/CAV1/RRAS/GNB2/TRIP6/TWF1/DCTN4/SORBS1/DAG1/PTPN12/ITGB4/ILK/DNM2/ARHGEF2/ADD1/MCAM/FLNB/CLASP2/GIT1/TNS1/ITGA6/HSPG2	52
GO:0030055	cell-substrate junction	52/540	471/21659	1.85071e-19	1.13587e-17	7.50025e-18	SNTB2/FLOT1/FLII/YWHAB/TGM2/SVIL/FERMT2/RSU1/ARF6/MAPK1/AHNAK/PDLIM1/SNAP23/ITGA1/TLN2/EPB41L2/GIT2/VCL/SDCBP/AKAP12/FHL1/ADAM10/CASK/ANXA6/SNTB1/LIMS1/SORBS2/YWHAG/HSPB1/ITGB1/ANXA5/CAV1/RRAS/GNB2/TRIP6/TWF1/DCTN4/SORBS1/DAG1/PTPN12/ITGB4/ILK/DNM2/ARHGEF2/ADD1/MCAM/FLNB/CLASP2/GIT1/TNS1/ITGA6/HSPG2	52
GO:0031093	platelet alpha granule lumen	22/540	72/21659	1.97282e-18	1.07628e-16	7.10677e-17	SERPINF2/SERPINA1/CLU/A1BG/SERPINA3/NHLRC2/ALB/FGG/FGA/ORM2/A2M/PLG/F13A1/QSOX1/ORM1/FGB/VWF/SERPING1/AHSG/HRG/PROS1/KNG1	22
GO:0031091	platelet alpha granule	24/540	102/21659	4.50639e-17	2.21264e-15	1.46102e-15	SERPINF2/SERPINA1/CLU/A1BG/SERPINA3/NHLRC2/ALB/FGG/FGA/ORM2/STXBP1/A2M/PLG/F13A1/QSOX1/ORM1/FGB/VWF/SERPING1/PECAM1/AHSG/HRG/PROS1/KNG1	24
GO:0005604	basement membrane	21/540	95/21659	1.61078e-14	7.18996e-13	4.74758e-13	COL4A2/COL4A1/COL18A1/NID2/LAMA5/LAMA3/TGFBI/LAMA4/CASK/LAMB1/LAMC1/LAMC2/VTN/NID1/DAG1/LAMB3/FBN1/LAMB2/VWA1/ITGA6/HSPG2	21
GO:0005775	vacuolar lumen	29/540	205/21659	4.02353e-14	1.6463e-12	1.08706e-12	GBA/PYGB/CYB5R3/TTR/MAPK1/IDUA/APOB/ACLY/VAT1/LYZ/GC/SERPINA3/OGN/SDCBP/DPP7/TUBB4B/BGN/ORM2/C3/GYG1/LUM/DCN/GPC1/PRELP/FMOD/CTSC/PLBD2/GCA/HSPG2	29
GO:0043292	contractile fiber	27/540	247/21659	1.39595e-10	5.27238e-09	3.48139e-09	MYH11/SVIL/FERMT2/TMOD1/AHNAK/PDLIM1/FKBP1A/BAG3/VCL/SPTBN1/CFL2/MTMR12/CRYAB/SORBS2/SYNPO/HSPB1/TWF1/DCTN4/SCO1/BIN1/DAG1/SRI/ILK/PECAM1/FLNB/ATP2B4/DES	27
GO:0043256	laminin complex	7/540	10/21659	6.47994e-10	2.27261e-08	1.50062e-08	LAMA5/LAMA3/LAMB1/LAMC1/LAMC2/LAMB3/LAMB2	7
GO:0032994	protein-lipid complex	12/540	46/21659	9.18949e-10	3.00803e-08	1.98622e-08	CLU/PLTP/APOB/PON1/PCYOX1/APOH/BIN1/APOE/APOC1/APOA4/APOA1/APOA2	12
GO:0030016	myofibril	25/540	236/21659	1.30865e-09	4.01593e-08	2.65175e-08	SVIL/FERMT2/TMOD1/AHNAK/PDLIM1/FKBP1A/BAG3/VCL/SPTBN1/CFL2/MTMR12/CRYAB/SORBS2/SYNPO/HSPB1/TWF1/DCTN4/SCO1/BIN1/DAG1/SRI/ILK/FLNB/ATP2B4/DES	25
GO:0005938	cell cortex	29/540	325/21659	3.50403e-09	1.01205e-07	6.6826e-08	FLOT1/DSTN/LLGL1/FERMT2/ARF6/CAP2/TMOD1/ASPH/ADD3/EPB41L2/ACTR1A/SPTBN1/AKAP12/SEPTIN6/UTRN/EMD/SEPTIN10/SPTAN1/CAV1/LAMC2/SNX9/FGB/DCTN4/STIM1/RTKN/EXOC7/FLNB/CLASP2/DCTN1	29
GO:0034364	high-density lipoprotein particle	10/540	33/21659	4.72105e-09	1.2878e-07	8.50341e-08	CLU/PLTP/APOB/PON1/APOH/APOE/APOC1/APOA4/APOA1/APOA2	10
GO:0034358	plasma lipoprotein particle	11/540	44/21659	7.61398e-09	1.86923e-07	1.23427e-07	CLU/PLTP/APOB/PON1/PCYOX1/APOH/APOE/APOC1/APOA4/APOA1/APOA2	11
GO:1990777	lipoprotein particle	11/540	44/21659	7.61398e-09	1.86923e-07	1.23427e-07	CLU/PLTP/APOB/PON1/PCYOX1/APOH/APOE/APOC1/APOA4/APOA1/APOA2	11
GO:0042627	chylomicron	7/540	13/21659	8.68106e-09	2.02971e-07	1.34023e-07	APOB/APOH/APOE/APOC1/APOA4/APOA1/APOA2	7
GO:0005581	collagen trimer	15/540	93/21659	9.62485e-09	2.14809e-07	1.4184e-07	COL4A2/COL6A2/COL4A1/COL18A1/COL6A1/EMILIN2/COL1A2/EMILIN1/COL14A1/LUM/DCN/C1QC/C1QB/COL1A1/COL6A3	15
GO:0042383	sarcolemma	18/540	147/21659	2.89604e-08	6.18241e-07	4.08228e-07	FLOT1/COL6A2/LAMP1/COL6A1/AHNAK/VCL/UTRN/BGN/SNTB1/ITGB1/CAV1/BIN1/DAG1/SRI/CAMK2D/ATP2B4/COL6A3/DES	18
GO:0046930	pore complex	8/540	23/21659	4.99851e-08	1.02261e-06	6.75237e-07	C7/C9/C5/C8G/ADAM10/C8B/C6/C8A	8
GO:0035578	azurophil granule lumen	15/540	106/21659	5.93266e-08	1.16517e-06	7.69372e-07	PYGB/CYB5R3/TTR/MAPK1/ACLY/VAT1/LYZ/SERPINA3/SDCBP/DPP7/TUBB4B/ORM2/C3/CTSC/GCA	15
GO:0005766	primary lysosome	19/540	172/21659	6.45117e-08	1.17316e-06	7.74644e-07	LAMP1/PYGB/CYB5R3/TTR/MAPK1/SNAP23/ACLY/VAT1/STX7/LYZ/SERPINA3/SDCBP/DPP7/TUBB4B/ORM2/C3/LAMTOR1/CTSC/GCA	19
GO:0042582	azurophil granule	19/540	172/21659	6.45117e-08	1.17316e-06	7.74644e-07	LAMP1/PYGB/CYB5R3/TTR/MAPK1/SNAP23/ACLY/VAT1/STX7/LYZ/SERPINA3/SDCBP/DPP7/TUBB4B/ORM2/C3/LAMTOR1/CTSC/GCA	19
GO:0034361	very-low-density lipoprotein particle	8/540	26/21659	1.49096e-07	2.52435e-06	1.66684e-06	APOB/PCYOX1/APOH/APOE/APOC1/APOA4/APOA1/APOA2	8
GO:0034385	triglyceride-rich plasma lipoprotein particle	8/540	26/21659	1.49096e-07	2.52435e-06	1.66684e-06	APOB/PCYOX1/APOH/APOE/APOC1/APOA4/APOA1/APOA2	8
GO:1904724	tertiary granule lumen	11/540	67/21659	7.59959e-07	1.2438e-05	8.21289e-06	CST3/FTH1/LYZ/PGM1/SPTAN1/QSOX1/LRG1/ORM1/HP/ALDOC/METTL7A	11
GO:0043202	lysosomal lumen	14/540	113/21659	8.66469e-07	1.37237e-05	9.06188e-06	GBA/IDUA/APOB/GC/OGN/BGN/GYG1/LUM/DCN/GPC1/PRELP/FMOD/PLBD2/HSPG2	14
GO:0070820	tertiary granule	19/540	214/21659	1.91937e-06	2.94503e-05	1.94462e-05	LAMP1/CST3/FTH1/SNAP23/TCIRG1/STX7/LYZ/ADAM10/PGM1/LAMTOR1/SPTAN1/LGALS3/QSOX1/LRG1/ORM1/HP/ALDOC/METTL7A/CD55	19
GO:0030017	sarcomere	19/540	216/21659	2.20471e-06	3.28034e-05	2.16603e-05	FERMT2/TMOD1/PDLIM1/FKBP1A/BAG3/SPTBN1/CFL2/MTMR12/CRYAB/SORBS2/SYNPO/HSPB1/DCTN4/BIN1/SRI/ILK/FLNB/ATP2B4/DES	19
GO:0030904	retromer complex	7/540	26/21659	2.51006e-06	3.62483e-05	2.3935e-05	TBC1D5/SNX5/VPS26B/VPS26A/SNX1/VPS29/DCTN1	7
GO:0045121	membrane raft	25/540	353/21659	3.20909e-06	4.5019e-05	2.97263e-05	FLOT1/PRKAR2B/MAPK1/PI4K2A/ERLIN2/AHNAK/ITGA1/ADD3/SDCBP/EHD2/LAMTOR1/ITGB1/CAV1/MYO1C/GPC1/RIPK1/SORBS1/DAG1/STIM1/PECAM1/CD55/ADD1/CAVIN1/ATP2B4/S100A10	25
GO:0098857	membrane microdomain	25/540	354/21659	3.37401e-06	4.60177e-05	3.03858e-05	FLOT1/PRKAR2B/MAPK1/PI4K2A/ERLIN2/AHNAK/ITGA1/ADD3/SDCBP/EHD2/LAMTOR1/ITGB1/CAV1/MYO1C/GPC1/RIPK1/SORBS1/DAG1/STIM1/PECAM1/CD55/ADD1/CAVIN1/ATP2B4/S100A10	25
GO:0032432	actin filament bundle	11/540	78/21659	3.59286e-06	4.76783e-05	3.14823e-05	FERMT2/PDLIM1/ABLIM1/BAG3/CRYAB/SYNPO/TRIP6/DCTN4/SORBS1/ILK/FLNB	11
GO:0030139	endocytic vesicle	28/540	429/21659	4.04838e-06	5.23093e-05	3.45402e-05	LAMP1/KIF5B/ARF6/TBC1D5/SNAP23/TCIRG1/APOB/MYO1E/STX7/STAB1/APPL1/VPS26B/STX4/AP2S1/STXBP1/CAV1/ATP6V0D1/MYO1C/HP/RAB34/APOE/TF/CAMK2D/DNM2/HPX/APOA1/FLNB/EPS15	28
GO:0042641	actomyosin	11/540	82/21659	5.91233e-06	7.44348e-05	4.91498e-05	FERMT2/PDLIM1/ABLIM1/BAG3/SYNPO/TRIP6/DCTN4/SORBS1/ILK/MYO18A/FLNB	11
GO:0098589	membrane region	25/540	367/21659	6.35075e-06	7.79554e-05	5.14745e-05	FLOT1/PRKAR2B/MAPK1/PI4K2A/ERLIN2/AHNAK/ITGA1/ADD3/SDCBP/EHD2/LAMTOR1/ITGB1/CAV1/MYO1C/GPC1/RIPK1/SORBS1/DAG1/STIM1/PECAM1/CD55/ADD1/CAVIN1/ATP2B4/S100A10	25
GO:0001725	stress fiber	10/540	70/21659	8.84785e-06	0.000103436	6.82992e-05	FERMT2/PDLIM1/ABLIM1/BAG3/SYNPO/TRIP6/DCTN4/SORBS1/ILK/FLNB	10
GO:0097517	contractile actin filament bundle	10/540	70/21659	8.84785e-06	0.000103436	6.82992e-05	FERMT2/PDLIM1/ABLIM1/BAG3/SYNPO/TRIP6/DCTN4/SORBS1/ILK/FLNB	10
GO:0005769	early endosome	28/540	455/21659	1.21383e-05	0.000138602	9.152e-05	FLOT1/RUFY1/LLGL1/ARF6/MAPK1/APOB/SNX5/AOC3/STX7/EHD4/APPL1/VPS26B/EHD1/VPS26A/USP8/SNX1/CAV1/ATP6V0D1/VPS4A/WDR91/APOE/TF/VPS29/PTPN23/APOA4/APOA1/APOA2/EPS15	28
GO:0031674	I band	14/540	152/21659	2.8319e-05	0.000316014	0.000208666	FERMT2/PDLIM1/FKBP1A/BAG3/CFL2/CRYAB/SORBS2/SYNPO/HSPB1/BIN1/SRI/FLNB/ATP2B4/DES	14
GO:0031252	cell leading edge	26/540	430/21659	3.33312e-05	0.00036368	0.00024014	FLOT1/ROCK1/FERMT2/ARF6/SLK/SNX5/TLN2/ABLIM1/SPTBN1/APPL1/STX4/SORBS2/SWAP70/ITGB1/SNX1/MYO1C/SNX9/TWF1/DAG1/ITGB4/ILK/DNM2/ARHGEF2/TUBG1/CLASP2/S100A6	26
GO:0030018	Z disc	13/540	141/21659	5.37503e-05	0.000573726	0.000378835	PDLIM1/FKBP1A/BAG3/CFL2/CRYAB/SORBS2/SYNPO/HSPB1/BIN1/SRI/FLNB/ATP2B4/DES	13
GO:0005796	Golgi lumen	13/540	144/21659	6.68597e-05	0.00069847	0.000461204	F2/OGN/BGN/F9/LUM/DCN/VTN/GPC1/PRELP/FMOD/DAG1/PROS1/HSPG2	13
GO:0005874	microtubule	26/540	451/21659	7.3525e-05	0.000752099	0.000496616	SNTB2/PARP4/PCNT/SVIL/KIF5B/DPYSL2/KIF13B/HOOK3/MAP1S/MAP1B/TUBB4B/BAG2/EMD/NDRG1/DCTN3/EML2/TUBB2A/STIM1/PBXIP1/DNM2/ARHGEF2/TUBA1C/DYNC1I2/TUBG1/CLASP2/DCTN1	26
GO:0043034	costamere	5/540	19/21659	8.23005e-05	0.000824684	0.000544545	SVIL/AHNAK/VCL/DAG1/ILK	5
GO:0030131	clathrin adaptor complex	6/540	32/21659	0.000121898	0.00119703	0.000790409	TBC1D5/AP1B1/AP2S1/AP3M1/AP3B1/EPS15	6
GO:0071682	endocytic vesicle lumen	5/540	22/21659	0.000175205	0.00168678	0.00111379	APOB/HP/APOE/HPX/APOA1	5
GO:0098978	glutamatergic synapse	22/540	375/21659	0.000202805	0.00191495	0.00126445	FLOT1/PRKAR2B/ARF6/PPP2R2A/NPTN/ACTBL2/SPTBN1/STX4/ADAM10/STXBP1/SYNPO/NDRG1/USP8/ITGB1/PURA/DAG1/EIF4E/APOE/DNM2/ARHGEF2/ATP2B4/EPS15	22
GO:0098827	endoplasmic reticulum subcompartment	5/540	23/21659	0.00021931	0.00202312	0.00133588	FKBP1A/ASPH/RTN4/EMD/STIM1	5
GO:0035580	specific granule lumen	9/540	83/21659	0.000222501	0.00202312	0.00133588	LYZ/LCN2/VCL/ORM2/SPTAN1/QSOX1/LRG1/ORM1/HP	9
GO:0030864	cortical actin cytoskeleton	10/540	103/21659	0.000252858	0.00225733	0.00149053	FLOT1/DSTN/LLGL1/CAP2/EPB41L2/SPTBN1/UTRN/SPTAN1/SNX9/RTKN	10
GO:0101002	ficolin-1-rich granule	12/540	146/21659	0.000304879	0.00256526	0.00169386	SERPINA1/CST3/MAPK1/FTH1/ACLY/A1BG/VCL/PGM1/GYG1/LRG1/PSMD14/ALDOC	12
GO:1904813	ficolin-1-rich granule lumen	12/540	146/21659	0.000304879	0.00256526	0.00169386	SERPINA1/CST3/MAPK1/FTH1/ACLY/A1BG/VCL/PGM1/GYG1/LRG1/PSMD14/ALDOC	12
GO:0042581	specific granule	15/540	213/21659	0.000311441	0.00256526	0.00169386	HMOX2/SNAP23/LYZ/LCN2/VCL/STX4/ADAM10/ORM2/LAMTOR1/SPTAN1/QSOX1/BST1/LRG1/ORM1/HP	15
GO:0031089	platelet dense granule lumen	4/540	14/21659	0.000313474	0.00256526	0.00169386	ITIH4/ITIH3/CLEC3B/APOH	4
GO:0034366	spherical high-density lipoprotein particle	4/540	14/21659	0.000313474	0.00256526	0.00169386	CLU/PON1/APOA1/APOA2	4
GO:0098644	complex of collagen trimers	5/540	25/21659	0.000332318	0.00267488	0.00176624	COL4A2/COL4A1/COL1A2/LUM/COL1A1	5
GO:0043197	dendritic spine	13/540	170/21659	0.000351588	0.00278435	0.00183852	PRKAR2B/FARP1/COMT/ARRB1/MAP1B/STX4/ADAM10/CRYAB/SYNPO/USP8/ITGB1/SRI/DNM2	13
GO:0019898	extrinsic component of membrane	19/540	314/21659	0.000369092	0.00287657	0.00189942	GBA/FARP1/FERMT2/GNA11/FKBP1A/COQ7/SNX5/GNG12/SNX18/EHD2/USP8/PLG/BST1/SNX9/WDR91/TF/GNB1/S100A10/S100A6	19
GO:0044309	neuron spine	13/540	172/21659	0.000393536	0.00301916	0.00199357	PRKAR2B/FARP1/COMT/ARRB1/MAP1B/STX4/ADAM10/CRYAB/SYNPO/USP8/ITGB1/SRI/DNM2	13
GO:0019897	extrinsic component of plasma membrane	13/540	173/21659	0.000416057	0.003124	0.00206279	FARP1/FERMT2/GNA11/SNX5/GNG12/SNX18/USP8/PLG/SNX9/TF/GNB1/S100A10/S100A6	13
GO:0030863	cortical cytoskeleton	11/540	130/21659	0.000419926	0.003124	0.00206279	FLOT1/DSTN/LLGL1/CAP2/TMOD1/EPB41L2/SPTBN1/UTRN/SPTAN1/SNX9/RTKN	11
GO:0031234	extrinsic component of cytoplasmic side of plasma membrane	9/540	93/21659	0.000522882	0.00383187	0.00253021	FARP1/FERMT2/GNA11/SNX5/GNG12/SNX18/SNX9/GNB1/S100A6	9
GO:0031984	organelle subcompartment	24/540	468/21659	0.000751255	0.0054245	0.00358183	GBA/NSF/LLGL1/RELCH/PI4K2A/FKBP1A/ASPH/PLOD3/RTN4/AP1B1/TGFBI/STX4/ADAM10/EMD/VCPIP1/SNX9/SAR1B/STIM1/MAN2A1/RAB34/DNM2/ARAP1/MYO18A/CLASP2	24
GO:0030135	coated vesicle	21/540	387/21659	0.000777759	0.00553449	0.00365446	SERPINA1/TBC1D5/IDUA/APOB/MYO1E/AP1B1/ACTR1A/SNX18/AP2S1/SAR1A/PACS1/AP3B1/SNX9/SEC16A/VWF/CTSC/SAR1B/APOE/TF/DNM2/EPS15	21
GO:0001726	ruffle	13/540	187/21659	0.000865808	0.00607303	0.00401006	ROCK1/ARF6/SNX5/TLN2/APPL1/ITGB1/MYO1C/SNX9/TWF1/DNM2/ARHGEF2/CLASP2/S100A6	13
GO:0005765	lysosomal membrane	24/540	475/21659	0.000921636	0.00630544	0.00416352	GBA/NSF/FLOT1/LAMP1/COL6A1/GNA11/PI4K2A/AHNAK/TCIRG1/ARRB1/STX7/AP1B1/SPAG9/CP/ANXA6/ATP6V1H/AP2S1/LAMTOR1/AP3M1/ATP6V0D1/ANPEP/AP3B1/GNB2/GNB1	24
GO:0016528	sarcoplasm	8/540	81/21659	0.000924626	0.00630544	0.00416352	FKBP1A/ASPH/FABP3/MTMR12/GSTM2/SRI/STIM1/CAMK2D	8
GO:0008305	integrin complex	5/540	31/21659	0.000939621	0.00631991	0.00417308	ITGA1/EMILIN1/ITGB1/ITGB4/ITGA6	5
GO:0098852	lytic vacuole membrane	24/540	477/21659	0.000976086	0.00647646	0.00427645	GBA/NSF/FLOT1/LAMP1/COL6A1/GNA11/PI4K2A/AHNAK/TCIRG1/ARRB1/STX7/AP1B1/SPAG9/CP/ANXA6/ATP6V1H/AP2S1/LAMTOR1/AP3M1/ATP6V0D1/ANPEP/AP3B1/GNB2/GNB1	24
GO:0045335	phagocytic vesicle	13/540	191/21659	0.00105185	0.00688613	0.00454696	LAMP1/KIF5B/SNAP23/TCIRG1/APPL1/VPS26B/STX4/STXBP1/ATP6V0D1/MYO1C/RAB34/DNM2/FLNB	13
GO:0071782	endoplasmic reticulum tubular network	4/540	19/21659	0.0010994	0.00701549	0.00463237	ASPH/RTN4/EMD/STIM1	4
GO:0044853	plasma membrane raft	10/540	124/21659	0.00110019	0.00701549	0.00463237	FLOT1/MAPK1/ADD3/EHD2/CAV1/DAG1/STIM1/ADD1/CAVIN1/ATP2B4	10
GO:0005637	nuclear inner membrane	7/540	65/21659	0.00114894	0.00723242	0.00477561	SUN2/SUN1/NUTF2/EMD/LMNB2/LEMD3/TOR1AIP1	7
GO:0030119	AP-type membrane coat adaptor complex	6/540	48/21659	0.00117879	0.00732638	0.00483765	TBC1D5/AP1B1/AP2S1/AP3M1/AP3B1/EPS15	6
GO:0005811	lipid droplet	8/540	85/21659	0.00126884	0.00778749	0.00514213	LSS/SPART/CYB5R3/FABP4/EHD1/CAV1/HSD17B11/METTL7A	8
GO:0030118	clathrin coat	6/540	49/21659	0.00131541	0.00797366	0.00526506	TBC1D5/AP1B1/AP2S1/AP3M1/AP3B1/EPS15	6
GO:0098636	protein complex involved in cell adhesion	5/540	34/21659	0.00144714	0.00866521	0.0057217	ITGA1/EMILIN1/ITGB1/ITGB4/ITGA6	5
GO:0001527	microfibril	3/540	10/21659	0.00162269	0.00942655	0.00622442	LTBP1/THSD4/FBN1	3
GO:0070938	contractile ring	3/540	10/21659	0.00162269	0.00942655	0.00622442	UTRN/DAG1/RTKN	3
GO:0042827	platelet dense granule	4/540	21/21659	0.00163189	0.00942655	0.00622442	ITIH4/ITIH3/CLEC3B/APOH	4
GO:0016010	dystrophin-associated glycoprotein complex	4/540	22/21659	0.0019556	0.0110368	0.00728764	SNTB2/UTRN/SNTB1/DAG1	4
GO:0090665	glycoprotein complex	4/540	22/21659	0.0019556	0.0110368	0.00728764	SNTB2/UTRN/SNTB1/DAG1	4
GO:0016529	sarcoplasmic reticulum	7/540	72/21659	0.00209435	0.0116855	0.00771604	FKBP1A/ASPH/MTMR12/GSTM2/SRI/STIM1/CAMK2D	7
GO:0031313	extrinsic component of endosome membrane	3/540	11/21659	0.00219006	0.0120822	0.00797798	SNX5/USP8/WDR91	3
GO:0008180	COP9 signalosome	6/540	55/21659	0.0024053	0.0131222	0.00866469	FLOT1/TMOD1/EPB41L2/COPS4/COPS6/GPS1	6
GO:0033017	sarcoplasmic reticulum membrane	5/540	39/21659	0.00270385	0.0145889	0.00963317	FKBP1A/ASPH/SRI/STIM1/CAMK2D	5
GO:0045178	basal part of cell	6/540	58/21659	0.00315446	0.0168352	0.0111164	ITGA1/MYO1C/TF/CLASP2/EPS15/ITGA6	6
GO:0030117	membrane coat	8/540	100/21659	0.00355138	0.0183579	0.0121218	TBC1D5/AP1B1/AP2S1/SAR1A/AP3M1/AP3B1/SAR1B/EPS15	8
GO:0048475	coated membrane	8/540	100/21659	0.00355138	0.0183579	0.0121218	TBC1D5/AP1B1/AP2S1/SAR1A/AP3M1/AP3B1/SAR1B/EPS15	8
GO:0044291	cell-cell contact zone	7/540	79/21659	0.00355193	0.0183579	0.0121218	FLOT1/YWHAH/AHNAK/VCL/ITGB1/PECAM1/DES	7
GO:0005905	clathrin-coated pit	7/540	80/21659	0.00381087	0.019491	0.0128701	TBC1D5/ARRB1/AP2S1/EPN1/TF/DNM2/EPS15	7
GO:0043204	perikaryon	10/540	147/21659	0.00386376	0.0195578	0.0129142	DHX36/MAPK1/ITGA1/PPP5C/MAP1B/CRYAB/RACK1/SYNPO/ENO2/GLUL	10
GO:0043083	synaptic cleft	3/540	14/21659	0.00456975	0.0228954	0.015118	LAMA5/LAMB2/APOE	3
GO:0030666	endocytic vesicle membrane	15/540	283/21659	0.00517953	0.0254817	0.0168257	LAMP1/TBC1D5/SNAP23/TCIRG1/APOB/STAB1/STX4/AP2S1/CAV1/ATP6V0D1/RAB34/APOE/CAMK2D/DNM2/EPS15	15
GO:0030496	midbody	11/540	178/21659	0.00518976	0.0254817	0.0168257	SVIL/SPART/ARF6/GDI1/SEPTIN6/RACK1/DCTN3/USP8/VPS4A/EXOC7/DNM2	11
GO:0005747	mitochondrial respiratory chain complex I	6/540	65/21659	0.00556458	0.0260197	0.017181	NDUFV2/NDUFA4/NDUFA13/NDUFS7/NDUFA7/NDUFA10	6
GO:0030964	NADH dehydrogenase complex	6/540	65/21659	0.00556458	0.0260197	0.017181	NDUFV2/NDUFA4/NDUFA13/NDUFS7/NDUFA7/NDUFA10	6
GO:0045271	respiratory chain complex I	6/540	65/21659	0.00556458	0.0260197	0.017181	NDUFV2/NDUFA4/NDUFA13/NDUFS7/NDUFA7/NDUFA10	6
GO:0005639	integral component of nuclear inner membrane	3/540	15/21659	0.00560741	0.0260197	0.017181	SUN2/SUN1/LEMD3	3
GO:0031229	intrinsic component of nuclear inner membrane	3/540	15/21659	0.00560741	0.0260197	0.017181	SUN2/SUN1/LEMD3	3
GO:1990204	oxidoreductase complex	9/540	131/21659	0.0056173	0.0260197	0.017181	NDUFV2/GMPR2/NDUFA4/NDUFA13/BCKDK/NDUFS7/SDHA/NDUFA7/NDUFA10	9
GO:0070971	endoplasmic reticulum exit site	4/540	30/21659	0.00626151	0.0287327	0.0189724	APOB/SAR1A/SEC16A/SAR1B	4
GO:0120111	neuron projection cytoplasm	7/540	88/21659	0.00642979	0.0292317	0.0193019	SOD1/KIF5B/MAPK1/HSPB1/AP3M1/AP3B1/PURA	7
GO:0030027	lamellipodium	12/540	211/21659	0.00689569	0.0310622	0.0205106	FLOT1/ROCK1/FERMT2/ABLIM1/STX4/SORBS2/SWAP70/ITGB1/SNX1/DAG1/ILK/DNM2	12
GO:0005875	microtubule associated complex	10/540	162/21659	0.00757766	0.0338239	0.0223341	KIF5B/KIF13B/MAP1S/ACTR1A/MAP1B/DCTN3/DCTN4/EML2/DYNC1I2/DCTN1	10
GO:0048787	presynaptic active zone membrane	4/540	32/21659	0.00790121	0.0347848	0.0229686	NPTN/STX4/STXBP1/ATP2B4	4
GO:0005583	fibrillar collagen trimer	3/540	17/21659	0.00807631	0.0347848	0.0229686	COL1A2/LUM/COL1A1	3
GO:0030122	AP-2 adaptor complex	3/540	17/21659	0.00807631	0.0347848	0.0229686	TBC1D5/AP2S1/EPS15	3
GO:0098643	banded collagen fibril	3/540	17/21659	0.00807631	0.0347848	0.0229686	COL1A2/LUM/COL1A1	3
GO:0031312	extrinsic component of organelle membrane	5/540	52/21659	0.00937583	0.0397526	0.0262489	FKBP1A/COQ7/SNX5/USP8/WDR91	5
GO:0005911	cell-cell junction	20/540	449/21659	0.00939164	0.0397526	0.0262489	FLOT1/ARHGAP17/YWHAH/AHNAK/MYO1E/ADD3/VCL/SDCBP/CASK/LIMS1/SYNPO/ITGB1/AKT1/TWF1/SORBS1/CADM1/ILK/PECAM1/ARHGEF2/DES	20
GO:0030128	clathrin coat of endocytic vesicle	3/540	18/21659	0.00951452	0.0399285	0.026365	TBC1D5/AP2S1/EPS15	3
GO:0032153	cell division site	6/540	73/21659	0.00971584	0.0404278	0.0266947	SVIL/ARF6/SEPTIN6/DCTN3/ITGB1/RTKN	6
GO:0002102	podosome	4/540	34/21659	0.00979995	0.0404351	0.0266995	SVIL/VCL/PTPN12/ARHGEF2	4
GO:0030136	clathrin-coated vesicle	13/540	249/21659	0.0100166	0.0409847	0.0270625	TBC1D5/APOB/MYO1E/AP1B1/SNX18/AP2S1/AP3B1/SNX9/VWF/APOE/TF/DNM2/EPS15	13
GO:0009897	external side of plasma membrane	19/540	429/21659	0.0118109	0.0477912	0.0315568	FLOT1/IGLL5/LAMP1/ITGA1/F2/AZGP1/FGG/FGA/ITGB1/PLG/ANXA5/ANPEP/FGB/DAG1/NCAM1/TF/PECAM1/MCAM/ITGA6	19
GO:0098803	respiratory chain complex	7/540	99/21659	0.0119594	0.0477912	0.0315568	NDUFV2/NDUFA4/NDUFA13/NDUFS7/SDHA/NDUFA7/NDUFA10	7
GO:0001772	immunological synapse	4/540	36/21659	0.0119721	0.0477912	0.0315568	NPTN/DUSP3/STX7/LGALS3	4
GO:0034362	low-density lipoprotein particle	3/540	20/21659	0.0128121	0.0507316	0.0334984	APOB/APOE/APOA1	3
GO:0032154	cleavage furrow	5/540	57/21659	0.0136569	0.0536444	0.0354218	SVIL/ARF6/SEPTIN6/DCTN3/ITGB1	5
GO:0005746	mitochondrial respirasome	7/540	102/21659	0.0139297	0.0542816	0.0358425	NDUFV2/NDUFA4/NDUFA13/NDUFS7/SDHA/NDUFA7/NDUFA10	7
GO:0014069	postsynaptic density	16/540	347/21659	0.0140876	0.0544647	0.0359634	NSF/MAPK1/CAP2/NPTN/ARRB1/RTN4/ADD3/SPTBN1/MAP1B/ADAM10/CRYAB/SYNPO/USP8/DNM2/ARHGEF2/ADD1	16
GO:0031901	early endosome membrane	12/540	233/21659	0.0143925	0.0552087	0.0364547	RUFY1/LLGL1/ARF6/SNX5/STX7/EHD4/APPL1/EHD1/SNX1/CAV1/WDR91/EPS15	12
GO:0101031	chaperone complex	3/540	21/21659	0.0146754	0.0558576	0.0368831	PPP5C/BAG3/BAG2	3
GO:0032279	asymmetric synapse	16/540	351/21659	0.0155374	0.0586835	0.0387491	NSF/MAPK1/CAP2/NPTN/ARRB1/RTN4/ADD3/SPTBN1/MAP1B/ADAM10/CRYAB/SYNPO/USP8/DNM2/ARHGEF2/ADD1	16
GO:0030132	clathrin coat of coated pit	3/540	22/21659	0.0166838	0.0623842	0.0411927	TBC1D5/AP2S1/EPS15	3
GO:1904115	axon cytoplasm	5/540	60/21659	0.0167713	0.0623842	0.0411927	SOD1/KIF5B/HSPB1/AP3M1/AP3B1	5
GO:0034451	centriolar satellite	4/540	40/21659	0.0171867	0.0629752	0.0415829	FLOT1/PCNT/HOOK3/EXOC7	4
GO:0043198	dendritic shaft	4/540	40/21659	0.0171867	0.0629752	0.0415829	NSF/PRKAR2B/ILK/ARHGEF2	4
GO:0098791	Golgi apparatus subcompartment	19/540	447/21659	0.0174654	0.0635222	0.0419441	GBA/NSF/LLGL1/RELCH/PI4K2A/PLOD3/AP1B1/TGFBI/STX4/ADAM10/VCPIP1/SNX9/SAR1B/MAN2A1/RAB34/DNM2/ARAP1/MYO18A/CLASP2	19
GO:0030120	vesicle coat	5/540	61/21659	0.0179058	0.0646451	0.0426856	TBC1D5/AP2S1/SAR1A/SAR1B/EPS15	5
GO:0009925	basal plasma membrane	4/540	41/21659	0.0186794	0.066946	0.0442049	MYO1C/TF/EPS15/ITGA6	4
GO:0009898	cytoplasmic side of plasma membrane	9/540	161/21659	0.0198603	0.0706622	0.0466587	FARP1/FERMT2/GNA11/SNX5/GNG12/SNX18/SNX9/GNB1/S100A6	9
GO:0099738	cell cortex region	4/540	42/21659	0.0202501	0.0715309	0.0472323	EPB41L2/ACTR1A/CLASP2/DCTN1	4
GO:0098562	cytoplasmic side of membrane	10/540	189/21659	0.0205279	0.0719943	0.0475383	FARP1/FERMT2/GNA11/FKBP1A/SNX5/GNG12/SNX18/SNX9/GNB1/S100A6	10
GO:0016471	vacuolar proton-transporting V-type ATPase complex	3/540	24/21659	0.0211392	0.0736125	0.0486068	TCIRG1/ATP6V1H/ATP6V0D1	3
GO:0005802	trans-Golgi network	14/540	309/21659	0.023706	0.0819693	0.0541248	GBA/LLGL1/RELCH/PI4K2A/PLOD3/AP1B1/TGFBI/STX4/ADAM10/SNX9/DNM2/ARAP1/MYO18A/CLASP2	14
GO:0070469	respirasome	7/540	114/21659	0.0241473	0.082238	0.0543023	NDUFV2/NDUFA4/NDUFA13/NDUFS7/SDHA/NDUFA7/NDUFA10	7
GO:0005916	fascia adherens	2/540	10/21659	0.0244537	0.082238	0.0543023	VCL/DES	2
GO:0033179	proton-transporting V-type ATPase, V0 domain	2/540	10/21659	0.0244537	0.082238	0.0543023	TCIRG1/ATP6V0D1	2
GO:0044754	autolysosome	2/540	10/21659	0.0244537	0.082238	0.0543023	LAMP1/FTH1	2
GO:0099572	postsynaptic specialization	16/540	373/21659	0.0256767	0.0857635	0.0566302	NSF/MAPK1/CAP2/NPTN/ARRB1/RTN4/ADD3/SPTBN1/MAP1B/ADAM10/CRYAB/SYNPO/USP8/DNM2/ARHGEF2/ADD1	16
GO:0005819	spindle	16/540	374/21659	0.0262333	0.0859934	0.056782	PARP4/MAPK1/MAP1S/SEPTIN6/EMD/DCTN3/HSPB1/VPS4A/AKT1/DCTN4/HSPA2/EML2/ARHGEF2/TUBG1/CLASP2/DCTN1	16
GO:0098984	neuron to neuron synapse	16/540	374/21659	0.0262333	0.0859934	0.056782	NSF/MAPK1/CAP2/NPTN/ARRB1/RTN4/ADD3/SPTBN1/MAP1B/ADAM10/CRYAB/SYNPO/USP8/DNM2/ARHGEF2/ADD1	16
GO:0005901	caveola	6/540	91/21659	0.0262709	0.0859934	0.056782	FLOT1/MAPK1/EHD2/CAV1/CAVIN1/ATP2B4	6
GO:0005652	nuclear lamina	2/540	11/21659	0.0294011	0.0925382	0.0611036	CASK/LMNB2	2
GO:0032437	cuticular plate	2/540	11/21659	0.0294011	0.0925382	0.0611036	SPTBN1/SNX9	2
GO:0034992	microtubule organizing center attachment site	2/540	11/21659	0.0294011	0.0925382	0.0611036	SUN2/SUN1	2
GO:0034993	meiotic nuclear membrane microtubule tethering complex	2/540	11/21659	0.0294011	0.0925382	0.0611036	SUN2/SUN1	2
GO:0106083	nuclear membrane protein complex	2/540	11/21659	0.0294011	0.0925382	0.0611036	SUN2/SUN1	2
GO:0106094	nuclear membrane microtubule tethering complex	2/540	11/21659	0.0294011	0.0925382	0.0611036	SUN2/SUN1	2
GO:0090543	Flemming body	3/540	28/21659	0.03181	0.0994822	0.0656887	ARF6/VPS4A/EXOC7	3
GO:0045334	clathrin-coated endocytic vesicle	7/540	121/21659	0.03203	0.0995361	0.0657244	TBC1D5/APOB/MYO1E/AP2S1/APOE/DNM2/EPS15	7
GO:0030175	filopodium	7/540	123/21659	0.0345643	0.10651	0.0703295	FARP1/ARF6/UTRN/ITGB1/TWF1/DAG1/ITGA6	7
GO:0000109	nucleotide-excision repair complex	2/540	12/21659	0.0347081	0.10651	0.0703295	RAD23B/XPC	2
GO:0044304	main axon	5/540	73/21659	0.0355757	0.107585	0.071039	KIF13B/SPTBN1/MAP1B/BIN1/DAG1	5
GO:0001917	photoreceptor inner segment	4/540	50/21659	0.0357156	0.107585	0.071039	SHOC2/ENO2/DNM2/GNB1	4
GO:0014704	intercalated disc	4/540	50/21659	0.0357156	0.107585	0.071039	YWHAH/VCL/ITGB1/DES	4
GO:0042470	melanosome	7/540	125/21659	0.0372283	0.110782	0.0731504	FLOT1/MYH11/LAMP1/YWHAB/SDCBP/ANXA6/ITGB1	7
GO:0048770	pigment granule	7/540	125/21659	0.0372283	0.110782	0.0731504	FLOT1/MYH11/LAMP1/YWHAB/SDCBP/ANXA6/ITGB1	7
GO:0005770	late endosome	13/540	300/21659	0.0387731	0.114684	0.0757268	LAMP1/MAPK1/VPS36/TCIRG1/STX7/OSBPL9/VPS26B/ANXA6/LAMTOR1/VPS4A/WDR91/TF/VPS29	13
GO:0031968	organelle outer membrane	10/540	211/21659	0.0394384	0.115954	0.0765649	MAOB/SPART/CYB5R3/BID/CYB5A/NUTF2/VAT1/EMD/ACSL1/NLRX1	10
GO:0031253	cell projection membrane	15/540	363/21659	0.0397035	0.116038	0.0766208	FERMT2/ARF6/SHOC2/SPTBN1/EHD1/CASK/UTRN/ITGB1/MYO1C/TWF1/DNM2/ARHGEF2/CLASP2/GNB1/EPS15	15
GO:0005845	mRNA cap binding complex	2/540	13/21659	0.0403536	0.116703	0.0770595	AGO2/EIF4E	2
GO:0043209	myelin sheath	4/540	52/21659	0.0404062	0.116703	0.0770595	GDI1/STX4/ITGB1/GLUL	4
GO:0005834	heterotrimeric G-protein complex	3/540	31/21659	0.0413354	0.117998	0.0779149	GNA11/GNG12/GNB1	3
GO:1905360	GTPase complex	3/540	31/21659	0.0413354	0.117998	0.0779149	GNA11/GNG12/GNB1	3
GO:0019867	outer membrane	10/540	213/21659	0.0416063	0.118085	0.0779722	MAOB/SPART/CYB5R3/BID/CYB5A/NUTF2/VAT1/EMD/ACSL1/NLRX1	10
GO:0016323	basolateral plasma membrane	11/540	243/21659	0.0420312	0.118605	0.0783159	FLOT1/ARRB1/STX4/CASK/MYO1C/DAG1/CADM1/TF/ATP2B4/EPS15/ITGA6	11
GO:0032587	ruffle membrane	6/540	103/21659	0.0441275	0.123809	0.081752	ITGB1/MYO1C/TWF1/DNM2/ARHGEF2/CLASP2	6
GO:0030125	clathrin vesicle coat	3/540	32/21659	0.0447941	0.124965	0.0825154	TBC1D5/AP2S1/EPS15	3
GO:0060170	ciliary membrane	5/540	78/21659	0.045281	0.125315	0.0827465	SHOC2/EHD1/CASK/GNB1/EPS15	5
GO:0030315	T-tubule	4/540	54/21659	0.04543	0.125315	0.0827465	AHNAK/BIN1/SRI/ATP2B4	4
GO:0031594	neuromuscular junction	5/540	79/21659	0.0473935	0.129845	0.0857376	LAMA5/UTRN/ITGB1/LAMB2/DES	5
GO:0030670	phagocytic vesicle membrane	7/540	132/21659	0.0476011	0.129845	0.0857376	LAMP1/SNAP23/TCIRG1/STX4/ATP6V0D1/RAB34/DNM2	7
GO:0033176	proton-transporting V-type ATPase complex	3/540	33/21659	0.0483918	0.131273	0.0866802	TCIRG1/ATP6V1H/ATP6V0D1	3
GO:1905368	peptidase complex	6/540	106/21659	0.0495397	0.132982	0.0878087	RAD23B/SPCS3/PSMB4/RAD23A/HSPB1/PSMD14	6
GO:0048786	presynaptic active zone	5/540	80/21659	0.0495634	0.132982	0.0878087	FLOT1/NPTN/STX4/STXBP1/ATP2B4	5
GO:0016459	myosin complex	4/540	56/21659	0.0507862	0.135522	0.0894859	MYH11/MYO1E/MYO1C/MYO18A	4
GO:0032839	dendrite cytoplasm	3/540	34/21659	0.0521264	0.137325	0.0906767	SOD1/MAPK1/PURA	3
GO:0030127	COPII vesicle coat	2/540	15/21659	0.0525807	0.137325	0.0906767	SAR1A/SAR1B	2
GO:0034518	RNA cap binding complex	2/540	15/21659	0.0525807	0.137325	0.0906767	AGO2/EIF4E	2
GO:0045239	tricarboxylic acid cycle enzyme complex	2/540	15/21659	0.0525807	0.137325	0.0906767	SUCLA2/BCKDK	2
GO:0000502	proteasome complex	5/540	82/21659	0.0540762	0.140484	0.0927622	RAD23B/PSMB4/RAD23A/HSPB1/PSMD14	5
GO:1905369	endopeptidase complex	5/540	83/21659	0.056419	0.145798	0.0962717	RAD23B/PSMB4/RAD23A/HSPB1/PSMD14	5
GO:0005903	brush border	6/540	110/21659	0.0573642	0.147361	0.0973033	FLII/SNX5/MYO1E/ADD3/MYO1C/FLNB	6
GO:0005767	secondary lysosome	2/540	16/21659	0.0591244	0.147361	0.0973033	LAMP1/FTH1	2
GO:0005940	septin ring	2/540	16/21659	0.0591244	0.147361	0.0973033	SEPTIN6/SEPTIN10	2
GO:0031105	septin complex	2/540	16/21659	0.0591244	0.147361	0.0973033	SEPTIN6/SEPTIN10	2
GO:0033268	node of Ranvier	2/540	16/21659	0.0591244	0.147361	0.0973033	BIN1/DAG1	2
GO:0071437	invadopodium	2/540	16/21659	0.0591244	0.147361	0.0973033	SVIL/ITGB1	2
GO:0099059	integral component of presynaptic active zone membrane	2/540	16/21659	0.0591244	0.147361	0.0973033	NPTN/ATP2B4	2
GO:0055037	recycling endosome	10/540	228/21659	0.0604855	0.149992	0.0990405	ARF6/RELCH/STX7/EHD4/EHD1/EHD2/NDRG1/ITGB1/TF/TUBG1	10
GO:0099568	cytoplasmic region	11/540	260/21659	0.0622518	0.153596	0.101421	SOD1/KIF5B/MAPK1/EPB41L2/ACTR1A/HSPB1/AP3M1/AP3B1/PURA/CLASP2/DCTN1	11
GO:0101003	ficolin-1-rich granule membrane	5/540	86/21659	0.0637926	0.156611	0.103411	LAMP1/TCIRG1/LAMTOR1/LGALS3/CD55	5
GO:0032156	septin cytoskeleton	2/540	17/21659	0.0659308	0.160257	0.105819	SEPTIN6/SEPTIN10	2
GO:0097440	apical dendrite	2/540	17/21659	0.0659308	0.160257	0.105819	CLU/MAP1B	2
GO:0030665	clathrin-coated vesicle membrane	8/540	172/21659	0.0669146	0.161848	0.106869	TBC1D5/APOB/AP1B1/AP2S1/AP3B1/APOE/TF/EPS15	8
GO:0150034	distal axon	12/540	296/21659	0.0685261	0.164933	0.108906	KIF5B/MAP1B/SEPTIN6/UTRN/ATP6V0D1/NDRG2/SRI/ILK/EXOC7/DNM2/GLUL/GIT1	12
GO:0001891	phagocytic cup	3/540	39/21659	0.0727755	0.171457	0.113214	SNX5/RACK1/DNM2	3
GO:0031143	pseudopodium	2/540	18/21659	0.0729828	0.171457	0.113214	MAPK1/ARRB1	2
GO:0033643	host cell part	2/540	18/21659	0.0729828	0.171457	0.113214	PI4K2A/SCO1	2
GO:0042622	photoreceptor outer segment membrane	2/540	18/21659	0.0729828	0.171457	0.113214	SHOC2/GNB1	2
GO:0099524	postsynaptic cytosol	2/540	18/21659	0.0729828	0.171457	0.113214	DAG1/EIF4E	2
GO:0045171	intercellular bridge	4/540	64/21659	0.0754791	0.176265	0.116389	GSTM2/EHD2/GSTM3/QSOX1	4
GO:0098858	actin-based cell projection	10/540	238/21659	0.0757471	0.176265	0.116389	FARP1/ARF6/KIF13B/AOC3/UTRN/ITGB1/MYO1C/TWF1/DAG1/ITGA6	10
GO:0097060	synaptic membrane	17/540	467/21659	0.0781909	0.181093	0.119577	KCTD12/PI4K2A/COMT/NPTN/ARRB1/STX4/ADAM10/CASK/UTRN/CRYAB/STXBP1/SYNPO/NDUFS7/ITGB1/DAG1/DNM2/ATP2B4	17
GO:0098685	Schaffer collateral - CA1 synapse	5/540	92/21659	0.0800801	0.184598	0.121891	NPTN/AKAP12/CASK/SYNPO/ITGB1	5
GO:0030662	coated vesicle membrane	11/540	275/21659	0.0846579	0.194238	0.128257	TBC1D5/APOB/AP1B1/AP2S1/SAR1A/AP3B1/SEC16A/SAR1B/APOE/TF/EPS15	11
GO:0043679	axon terminus	6/540	123/21659	0.0876245	0.196756	0.129919	SEPTIN6/ATP6V0D1/SRI/ILK/GLUL/GIT1	6
GO:0001931	uropod	2/540	20/21659	0.0877587	0.196756	0.129919	FLOT1/BST1	2
GO:0031254	cell trailing edge	2/540	20/21659	0.0877587	0.196756	0.129919	FLOT1/BST1	2
GO:0098945	intrinsic component of presynaptic active zone membrane	2/540	20/21659	0.0877587	0.196756	0.129919	NPTN/ATP2B4	2
GO:0099092	postsynaptic density, intracellular component	2/540	20/21659	0.0877587	0.196756	0.129919	DNM2/ARHGEF2	2
GO:0031256	leading edge membrane	8/540	183/21659	0.0883189	0.197112	0.130154	FERMT2/SPTBN1/ITGB1/MYO1C/TWF1/DNM2/ARHGEF2/CLASP2	8
GO:0098800	inner mitochondrial membrane protein complex	7/540	156/21659	0.096087	0.213478	0.140961	NDUFV2/NDUFA4/NDUFA13/NDUFS7/SDHA/NDUFA7/NDUFA10	7
GO:0005741	mitochondrial outer membrane	8/540	187/21659	0.096984	0.214501	0.141636	MAOB/SPART/CYB5R3/BID/CYB5A/VAT1/ACSL1/NLRX1	8
GO:0000242	pericentriolar material	2/540	22/21659	0.103328	0.226492	0.149554	HOOK3/TUBG1	2
GO:0097038	perinuclear endoplasmic reticulum	2/540	22/21659	0.103328	0.226492	0.149554	CLU/ADAM10	2
GO:0030669	clathrin-coated endocytic vesicle membrane	5/540	100/21659	0.104898	0.228912	0.151152	TBC1D5/APOB/AP2S1/APOE/EPS15	5
GO:0030667	secretory granule membrane	13/540	353/21659	0.105694	0.229628	0.151625	HMOX2/LAMP1/SNAP23/TCIRG1/ADAM10/LAMTOR1/LGALS3/CAV1/BST1/ANPEP/SRI/PECAM1/CD55	13
GO:0033177	proton-transporting two-sector ATPase complex, proton-transporting domain	2/540	23/21659	0.111375	0.2388	0.157681	TCIRG1/ATP6V0D1	2
GO:0036019	endolysosome	2/540	23/21659	0.111375	0.2388	0.157681	AP2S1/HRG	2
GO:0099091	postsynaptic specialization, intracellular component	2/540	23/21659	0.111375	0.2388	0.157681	DNM2/ARHGEF2	2
GO:0031201	SNARE complex	3/540	48/21659	0.117383	0.250588	0.165465	SNAP23/STX7/STX4	3
GO:0005795	Golgi stack	7/540	166/21659	0.122186	0.259712	0.17149	NSF/LLGL1/VCPIP1/SAR1B/MAN2A1/RAB34/ARAP1	7
GO:0098802	plasma membrane signaling receptor complex	8/540	198/21659	0.123189	0.260715	0.172152	ITGA1/EMILIN1/SDCBP/ITGB1/SORBS1/ITGB4/TF/ITGA6	8
GO:0008021	synaptic vesicle	8/540	199/21659	0.12574	0.264972	0.174963	LAMP1/STX7/COPS4/SEPTIN6/STX4/ADAM10/ATP6V0D1/BIN1	8
GO:0099522	region of cytosol	2/540	25/21659	0.127925	0.268425	0.177243	DAG1/EIF4E	2
GO:0031902	late endosome membrane	7/540	169/21659	0.13066	0.272995	0.180261	LAMP1/VPS36/OSBPL9/ANXA6/LAMTOR1/VPS4A/WDR91	7
GO:0005912	adherens junction	4/540	80/21659	0.139243	0.289697	0.191289	MYO1E/VCL/SDCBP/SORBS1	4
GO:0042734	presynaptic membrane	7/540	173/21659	0.1424	0.295014	0.1948	KCTD12/PI4K2A/NPTN/STX4/CASK/STXBP1/ATP2B4	7
GO:0044306	neuron projection terminus	6/540	142/21659	0.14461	0.29542	0.195068	SEPTIN6/ATP6V0D1/SRI/ILK/GLUL/GIT1	6
GO:0005640	nuclear outer membrane	2/540	27/21659	0.145003	0.29542	0.195068	NUTF2/EMD	2
GO:0030137	COPI-coated vesicle	2/540	27/21659	0.145003	0.29542	0.195068	ACTR1A/PACS1	2
GO:0097386	glial cell projection	2/540	27/21659	0.145003	0.29542	0.195068	ITGB1/GLUL	2
GO:0031527	filopodium membrane	2/540	28/21659	0.15371	0.311866	0.205927	ARF6/UTRN	2
GO:0031430	M band	2/540	29/21659	0.162515	0.327028	0.215939	SPTBN1/CRYAB	2
GO:1990752	microtubule end	2/540	29/21659	0.162515	0.327028	0.215939	SVIL/DCTN1	2
GO:0016469	proton-transporting two-sector ATPase complex	3/540	57/21659	0.169623	0.339939	0.224464	TCIRG1/ATP6V1H/ATP6V0D1	3
GO:0005884	actin filament	5/540	118/21659	0.17237	0.344038	0.227171	TMOD1/PDLIM1/GNG12/MYO1C/TWF1	5
GO:0070382	exocytic vesicle	8/540	216/21659	0.173141	0.344178	0.227263	LAMP1/STX7/COPS4/SEPTIN6/STX4/ADAM10/ATP6V0D1/BIN1	8
GO:0055038	recycling endosome membrane	5/540	120/21659	0.180727	0.357809	0.236264	ARF6/EHD4/EHD1/EHD2/NDRG1	5
GO:0030427	site of polarized growth	7/540	186/21659	0.183811	0.362455	0.239331	KIF5B/PI4K2A/MAP1B/UTRN/NDRG2/EXOC7/DNM2	7
GO:0031941	filamentous actin	2/540	32/21659	0.189417	0.372015	0.245644	PDLIM1/MYO1C	2
GO:0035579	specific granule membrane	5/540	123/21659	0.193537	0.378591	0.249986	HMOX2/SNAP23/ADAM10/LAMTOR1/BST1	5
GO:0005876	spindle microtubule	3/540	61/21659	0.194667	0.379292	0.250449	PARP4/TUBG1/CLASP2	3
GO:0008287	protein serine/threonine phosphatase complex	3/540	63/21659	0.207513	0.399609	0.263865	PPP4R1/PPP2R2A/SHOC2	3
GO:1903293	phosphatase complex	3/540	63/21659	0.207513	0.399609	0.263865	PPP4R1/PPP2R2A/SHOC2	3
GO:0001750	photoreceptor outer segment	4/540	94/21659	0.207536	0.399609	0.263865	GNA11/SHOC2/MAP1B/GNB1	4
GO:0031985	Golgi cisterna	5/540	128/21659	0.215557	0.413432	0.272992	LLGL1/SAR1B/MAN2A1/RAB34/ARAP1	5
GO:0098862	cluster of actin-based cell projections	6/540	163/21659	0.222457	0.416639	0.27511	FLII/SNX5/MYO1E/ADD3/MYO1C/FLNB	6
GO:0002177	manchette	1/540	10/21659	0.223169	0.416639	0.27511	ACTR1A	1
GO:0016461	unconventional myosin complex	1/540	10/21659	0.223169	0.416639	0.27511	MYO1C	1
GO:0032059	bleb	1/540	10/21659	0.223169	0.416639	0.27511	ROCK1	1
GO:0033655	host cell cytoplasm part	1/540	10/21659	0.223169	0.416639	0.27511	SCO1	1
GO:0120103	centriolar subdistal appendage	1/540	10/21659	0.223169	0.416639	0.27511	DCTN1	1
GO:1990316	Atg1/ULK1 kinase complex	1/540	10/21659	0.223169	0.416639	0.27511	TBC1D5	1
GO:0000794	condensed nuclear chromosome	4/540	100/21659	0.239316	0.436228	0.288044	SUN2/ADD3/HSPA2/TUBG1	4
GO:0005776	autophagosome	4/540	100/21659	0.239316	0.436228	0.288044	LAMP1/PIP4K2A/TBC1D5/FTH1	4
GO:0002116	semaphorin receptor complex	1/540	11/21659	0.242546	0.436228	0.288044	PLXNB2	1
GO:0005885	Arp2/3 protein complex	1/540	11/21659	0.242546	0.436228	0.288044	ARPC1A	1
GO:0030430	host cell cytoplasm	1/540	11/21659	0.242546	0.436228	0.288044	SCO1	1
GO:0031094	platelet dense tubular network	1/540	11/21659	0.242546	0.436228	0.288044	EHD1	1
GO:0031838	haptoglobin-hemoglobin complex	1/540	11/21659	0.242546	0.436228	0.288044	HP	1
GO:0035253	ciliary rootlet	1/540	11/21659	0.242546	0.436228	0.288044	KIF5B	1
GO:0036128	CatSper complex	1/540	11/21659	0.242546	0.436228	0.288044	HSPA2	1
GO:0072546	ER membrane protein complex	1/540	11/21659	0.242546	0.436228	0.288044	EMC2	1
GO:0016234	inclusion body	4/540	101/21659	0.244721	0.438533	0.289566	CLU/BAG3/GYS1/EPS15	4
GO:0010494	cytoplasmic stress granule	3/540	70/21659	0.253763	0.453083	0.299174	DHX36/ROCK1/EIF4E	3
GO:0005614	interstitial matrix	1/540	12/21659	0.26144	0.456642	0.301524	VWA1	1
GO:0005751	mitochondrial respiratory chain complex IV	1/540	12/21659	0.26144	0.456642	0.301524	NDUFA4	1
GO:0005833	hemoglobin complex	1/540	12/21659	0.26144	0.456642	0.301524	CYB5R3	1
GO:0031680	G-protein beta/gamma-subunit complex	1/540	12/21659	0.26144	0.456642	0.301524	GNG12	1
GO:0032009	early phagosome	1/540	12/21659	0.26144	0.456642	0.301524	APPL1	1
GO:0045240	dihydrolipoyl dehydrogenase complex	1/540	12/21659	0.26144	0.456642	0.301524	BCKDK	1
GO:0005790	smooth endoplasmic reticulum	2/540	40/21659	0.263197	0.456642	0.301524	APOB/SRI	2
GO:0031672	A band	2/540	40/21659	0.263197	0.456642	0.301524	SPTBN1/CRYAB	2
GO:0000932	P-body	4/540	105/21659	0.266596	0.460911	0.304342	AGO2/DCPS/EIF4E/DIS3L2	4
GO:0016281	eukaryotic translation initiation factor 4F complex	1/540	13/21659	0.279864	0.47713	0.315052	EIF4E	1
GO:0030897	HOPS complex	1/540	13/21659	0.279864	0.47713	0.315052	HOOK3	1
GO:0033270	paranode region of axon	1/540	13/21659	0.279864	0.47713	0.315052	KIF13B	1
GO:0072687	meiotic spindle	1/540	13/21659	0.279864	0.47713	0.315052	HSPA2	1
GO:0030426	growth cone	6/540	180/21659	0.293469	0.498592	0.329224	KIF5B/MAP1B/UTRN/NDRG2/EXOC7/DNM2	6
GO:0000776	kinetochore	5/540	145/21659	0.295241	0.499805	0.330025	SEPTIN6/DCTN3/DCTN4/CLASP2/DCTN1	5
GO:0005786	signal recognition particle, endoplasmic reticulum targeting	1/540	14/21659	0.297829	0.499805	0.330025	SRP54	1
GO:0033391	chromatoid body	1/540	14/21659	0.297829	0.499805	0.330025	EIF4E	1
GO:0032838	plasma membrane bounded cell projection cytoplasm	7/540	217/21659	0.298254	0.499805	0.330025	SOD1/KIF5B/MAPK1/HSPB1/AP3M1/AP3B1/PURA	7
GO:0032592	integral component of mitochondrial membrane	3/540	78/21659	0.308111	0.514567	0.339772	BID/SCO1/ETFDH	3
GO:0098573	intrinsic component of mitochondrial membrane	3/540	79/21659	0.314954	0.516118	0.340796	BID/SCO1/ETFDH	3
GO:0001673	male germ cell nucleus	1/540	15/21659	0.315347	0.516118	0.340796	HSPA2	1
GO:0005662	DNA replication factor A complex	1/540	15/21659	0.315347	0.516118	0.340796	PURA	1
GO:0005952	cAMP-dependent protein kinase complex	1/540	15/21659	0.315347	0.516118	0.340796	PRKAR2B	1
GO:0031083	BLOC-1 complex	1/540	15/21659	0.315347	0.516118	0.340796	PI4K2A	1
GO:0031588	nucleotide-activated protein kinase complex	1/540	15/21659	0.315347	0.516118	0.340796	PRKAG1	1
GO:0005891	voltage-gated calcium channel complex	2/540	46/21659	0.3188	0.51628	0.340903	FKBP1A/HSPA2	2
GO:1990391	DNA repair complex	2/540	46/21659	0.3188	0.51628	0.340903	RAD23B/XPC	2
GO:0005793	endoplasmic reticulum-Golgi intermediate compartment	5/540	150/21659	0.319627	0.51628	0.340903	SERPINA1/ANPEP/CTSC/CD55/MYO18A	5
GO:0031965	nuclear membrane	10/540	333/21659	0.319652	0.51628	0.340903	SUN2/SUN1/NUTF2/ANXA4/SDCBP/EMD/SCRN1/LMNB2/LEMD3/TOR1AIP1	10
GO:0034399	nuclear periphery	5/540	151/21659	0.324535	0.522448	0.344976	CFL2/CASK/LMNB2/SORBS1/DAG1	5
GO:0005859	muscle myosin complex	1/540	16/21659	0.332429	0.523149	0.345439	MYH11	1
GO:0016600	flotillin complex	1/540	16/21659	0.332429	0.523149	0.345439	FLOT1	1
GO:0031616	spindle pole centrosome	1/540	16/21659	0.332429	0.523149	0.345439	EMD	1
GO:0033178	proton-transporting two-sector ATPase complex, catalytic domain	1/540	16/21659	0.332429	0.523149	0.345439	ATP6V1H	1
GO:0033646	host intracellular part	1/540	16/21659	0.332429	0.523149	0.345439	SCO1	1
GO:0036020	endolysosome membrane	1/540	16/21659	0.332429	0.523149	0.345439	AP2S1	1
GO:0043656	host intracellular region	1/540	16/21659	0.332429	0.523149	0.345439	SCO1	1
GO:0000153	cytoplasmic ubiquitin ligase complex	1/540	17/21659	0.349085	0.543477	0.358862	ATG3	1
GO:0030673	axolemma	1/540	17/21659	0.349085	0.543477	0.358862	SPTBN1	1
GO:0031314	extrinsic component of mitochondrial inner membrane	1/540	17/21659	0.349085	0.543477	0.358862	COQ7	1
GO:0000793	condensed chromosome	7/540	230/21659	0.35031	0.543477	0.358862	SUN2/ADD3/SEPTIN6/DCTN3/HSPA2/TUBG1/CLASP2	7
GO:0097733	photoreceptor cell cilium	4/540	120/21659	0.350881	0.543477	0.358862	GNA11/SHOC2/MAP1B/GNB1	4
GO:0031304	intrinsic component of mitochondrial inner membrane	2/540	50/21659	0.355344	0.54694	0.361148	SCO1/ETFDH	2
GO:0031305	integral component of mitochondrial inner membrane	2/540	50/21659	0.355344	0.54694	0.361148	SCO1/ETFDH	2
GO:0097730	non-motile cilium	5/540	158/21659	0.35907	0.550948	0.363795	GNA11/SHOC2/MAP1B/TUBG1/GNB1	5
GO:0097731	9+0 non-motile cilium	4/540	122/21659	0.362225	0.553627	0.365564	GNA11/SHOC2/MAP1B/GNB1	4
GO:0000164	protein phosphatase type 1 complex	1/540	18/21659	0.365326	0.553627	0.365564	SHOC2	1
GO:0042599	lamellar body	1/540	18/21659	0.365326	0.553627	0.365564	LAMP1	1
GO:0048500	signal recognition particle	1/540	18/21659	0.365326	0.553627	0.365564	SRP54	1
GO:0005791	rough endoplasmic reticulum	3/540	87/21659	0.369626	0.556706	0.367597	PLOD3/VTN/GLUL	3
GO:0098982	GABA-ergic synapse	3/540	87/21659	0.369626	0.556706	0.367597	FLOT1/NPTN/DAG1	3
GO:0005798	Golgi-associated vesicle	8/540	274/21659	0.375658	0.564061	0.372453	SERPINA1/ACTR1A/ADAM10/SAR1A/PACS1/SEC16A/CTSC/SAR1B	8
GO:0000145	exocyst	1/540	19/21659	0.381163	0.565375	0.373321	EXOC7	1
GO:0043073	germ cell nucleus	1/540	19/21659	0.381163	0.565375	0.373321	HSPA2	1
GO:0060077	inhibitory synapse	1/540	19/21659	0.381163	0.565375	0.373321	NPTN	1
GO:0097197	tetraspanin-enriched microdomain	1/540	19/21659	0.381163	0.565375	0.373321	ADAM10	1
GO:0030286	dynein complex	2/540	53/21659	0.38229	0.565375	0.373321	DYNC1I2/DCTN1	2
GO:0005814	centriole	5/540	164/21659	0.388769	0.573231	0.378508	ROCK1/PCNT/ACTR1A/TUBG1/DCTN1	5
GO:0005868	cytoplasmic dynein complex	1/540	20/21659	0.396605	0.576134	0.380425	DYNC1I2	1
GO:0016460	myosin II complex	1/540	20/21659	0.396605	0.576134	0.380425	MYH11	1
GO:0031045	dense core granule	1/540	20/21659	0.396605	0.576134	0.380425	SOD1	1
GO:0035371	microtubule plus-end	1/540	20/21659	0.396605	0.576134	0.380425	DCTN1	1
GO:0045277	respiratory chain complex IV	1/540	20/21659	0.396605	0.576134	0.380425	NDUFA4	1
GO:0005902	microvillus	3/540	92/21659	0.40343	0.582601	0.384695	KIF13B/AOC3/MYO1C	3
GO:0033116	endoplasmic reticulum-Golgi intermediate compartment membrane	3/540	92/21659	0.40343	0.582601	0.384695	SERPINA1/CTSC/CD55	3
GO:0000159	protein phosphatase type 2A complex	1/540	21/21659	0.411663	0.58929	0.389112	PPP2R2A	1
GO:0031082	BLOC complex	1/540	21/21659	0.411663	0.58929	0.389112	PI4K2A	1
GO:0043194	axon initial segment	1/540	21/21659	0.411663	0.58929	0.389112	BIN1	1
GO:0000922	spindle pole	5/540	171/21659	0.423294	0.601539	0.3972	EMD/VPS4A/DCTN4/TUBG1/DCTN1	5
GO:0005838	proteasome regulatory particle	1/540	22/21659	0.426346	0.601539	0.3972	PSMD14	1
GO:0031258	lamellipodium membrane	1/540	22/21659	0.426346	0.601539	0.3972	FERMT2	1
GO:0097228	sperm principal piece	1/540	22/21659	0.426346	0.601539	0.3972	ATP2B4	1
GO:0098691	dopaminergic synapse	1/540	22/21659	0.426346	0.601539	0.3972	FLOT1	1
GO:0016235	aggresome	2/540	59/21659	0.434631	0.611472	0.403759	BAG3/EPS15	2
GO:0002080	acrosomal membrane	1/540	23/21659	0.440662	0.614616	0.405835	CAV1	1
GO:0031092	platelet alpha granule membrane	1/540	23/21659	0.440662	0.614616	0.405835	PECAM1	1
GO:0042629	mast cell granule	1/540	23/21659	0.440662	0.614616	0.405835	SNAP23	1
GO:0032589	neuron projection membrane	2/540	60/21659	0.443124	0.614616	0.405835	SPTBN1/MYO1C	2
GO:0035577	azurophil granule membrane	2/540	60/21659	0.443124	0.614616	0.405835	LAMP1/LAMTOR1	2
GO:0098798	mitochondrial protein complex	8/540	293/21659	0.447492	0.618925	0.40868	NDUFV2/NDUFA4/NDUFA13/BCKDK/NDUFS7/SDHA/NDUFA7/NDUFA10	8
GO:0036064	ciliary basal body	4/540	138/21659	0.451997	0.620055	0.409426	ARHGAP35/AKT1/PTPN23/TUBG1	4
GO:0000178	exosome (RNase complex)	1/540	24/21659	0.454623	0.620055	0.409426	DIS3L2	1
GO:0000930	gamma-tubulin complex	1/540	24/21659	0.454623	0.620055	0.409426	TUBG1	1
GO:0032982	myosin filament	1/540	24/21659	0.454623	0.620055	0.409426	MYH11	1
GO:0044305	calyx of Held	1/540	24/21659	0.454623	0.620055	0.409426	GIT1	1
GO:0036126	sperm flagellum	3/540	100/21659	0.456318	0.620643	0.409814	SEPTIN6/GSTM3/ATP2B4	3
GO:0005871	kinesin complex	2/540	63/21659	0.468171	0.631603	0.417051	KIF5B/KIF13B	2
GO:0043601	nuclear replisome	1/540	25/21659	0.468235	0.631603	0.417051	PURA	1
GO:1905354	exoribonuclease complex	1/540	25/21659	0.468235	0.631603	0.417051	DIS3L2	1
GO:0097381	photoreceptor disc membrane	1/540	26/21659	0.481508	0.647727	0.427699	GNB1	1
GO:0005777	peroxisome	4/540	144/21659	0.48469	0.648454	0.428179	SOD1/ACSL1/ISOC1/HSD17B4	4
GO:0042579	microbody	4/540	144/21659	0.48469	0.648454	0.428179	SOD1/ACSL1/ISOC1/HSD17B4	4
GO:0030134	COPII-coated ER to Golgi transport vesicle	5/540	184/21659	0.486263	0.648791	0.428401	SERPINA1/SAR1A/SEC16A/CTSC/SAR1B	5
GO:0097729	9+2 motile cilium	3/540	105/21659	0.488357	0.649819	0.42908	SEPTIN6/GSTM3/ATP2B4	3
GO:0019774	proteasome core complex, beta-subunit complex	1/540	27/21659	0.494451	0.652622	0.43093	PSMB4	1
GO:0022624	proteasome accessory complex	1/540	27/21659	0.494451	0.652622	0.43093	PSMD14	1
GO:0030894	replisome	1/540	27/21659	0.494451	0.652622	0.43093	PURA	1
GO:0005778	peroxisomal membrane	2/540	67/21659	0.500497	0.65707	0.433867	ACSL1/HSD17B4	2
GO:0031903	microbody membrane	2/540	67/21659	0.500497	0.65707	0.433867	ACSL1/HSD17B4	2
GO:0036452	ESCRT complex	1/540	28/21659	0.507071	0.663925	0.438394	VPS36	1
GO:0005719	nuclear euchromatin	1/540	29/21659	0.519376	0.678228	0.447838	H1-0	1
GO:0005881	cytoplasmic microtubule	2/540	70/21659	0.523898	0.682318	0.450539	TUBG1/CLASP2	2
GO:0045211	postsynaptic membrane	9/540	355/21659	0.526901	0.682736	0.450815	KCTD12/COMT/NPTN/ARRB1/ADAM10/UTRN/SYNPO/DAG1/DNM2	9
GO:0043296	apical junction complex	4/540	152/21659	0.527	0.682736	0.450815	ARHGAP17/SYNPO/SORBS1/ARHGEF2	4
GO:0044295	axonal growth cone	1/540	30/21659	0.531375	0.684858	0.452217	KIF5B	1
GO:0031301	integral component of organelle membrane	12/540	478/21659	0.531428	0.684858	0.452217	SUN2/LAMP1/SUN1/BID/RTN4/PIGK/EMC2/QSOX1/SCO1/ETFDH/STIM1/LEMD3	12
GO:0001669	acrosomal vesicle	3/540	113/21659	0.537608	0.691009	0.456278	ITGA1/SPAG9/CAV1	3
GO:0000777	condensed chromosome kinetochore	3/540	114/21659	0.543573	0.696852	0.460136	SEPTIN6/DCTN3/CLASP2	3
GO:0034704	calcium channel complex	2/540	73/21659	0.54655	0.698844	0.461452	FKBP1A/HSPA2	2
GO:0005844	polysome	2/540	74/21659	0.553932	0.702792	0.464058	AGO2/DIS3L2	2
GO:0018995	host cellular component	2/540	74/21659	0.553932	0.702792	0.464058	PI4K2A/SCO1	2
GO:0043657	host cell	2/540	74/21659	0.553932	0.702792	0.464058	PI4K2A/SCO1	2
GO:0090734	site of DNA damage	2/540	75/21659	0.561228	0.708388	0.467753	ARPC1A/XPC	2
GO:0099056	integral component of presynaptic membrane	2/540	75/21659	0.561228	0.708388	0.467753	NPTN/ATP2B4	2
GO:0070069	cytochrome complex	1/540	33/21659	0.565607	0.712085	0.470195	NDUFA4	1
GO:0005865	striated muscle thin filament	1/540	34/21659	0.576454	0.723885	0.477986	TMOD1	1
GO:0099023	vesicle tethering complex	2/540	78/21659	0.582601	0.728	0.480703	HOOK3/EXOC7	2
GO:0036464	cytoplasmic ribonucleoprotein granule	6/540	247/21659	0.582697	0.728	0.480703	DHX36/ROCK1/AGO2/DCPS/EIF4E/DIS3L2	6
GO:0030285	integral component of synaptic vesicle membrane	1/540	35/21659	0.587031	0.729701	0.481827	LAMP1	1
GO:0036379	myofilament	1/540	35/21659	0.587031	0.729701	0.481827	TMOD1	1
GO:0017053	transcription repressor complex	2/540	80/21659	0.596418	0.733658	0.484439	YWHAB/H1-0	2
GO:0005839	proteasome core complex	1/540	36/21659	0.597343	0.733658	0.484439	PSMB4	1
GO:0031904	endosome lumen	1/540	36/21659	0.597343	0.733658	0.484439	APOB	1
GO:0080008	Cul4-RING E3 ubiquitin ligase complex	1/540	36/21659	0.597343	0.733658	0.484439	DCAF8	1
GO:0000775	chromosome, centromeric region	5/540	209/21659	0.599221	0.733658	0.484439	SEPTIN6/DCTN3/DCTN4/CLASP2/DCTN1	5
GO:0043235	receptor complex	10/540	419/21659	0.600382	0.733658	0.484439	ITGA1/EMILIN1/PLXNB2/SDCBP/ITGB1/RIPK1/SORBS1/ITGB4/TF/ITGA6	10
GO:0072686	mitotic spindle	3/540	124/21659	0.600673	0.733658	0.484439	MAPK1/EML2/CLASP2	3
GO:0097546	ciliary base	1/540	37/21659	0.607399	0.740032	0.488648	PRKAR2B	1
GO:0000779	condensed chromosome, centromeric region	3/540	127/21659	0.616861	0.742763	0.490451	SEPTIN6/DCTN3/CLASP2	3
GO:0016363	nuclear matrix	3/540	127/21659	0.616861	0.742763	0.490451	CFL2/CASK/SORBS1	3
GO:1902911	protein kinase complex	3/540	127/21659	0.616861	0.742763	0.490451	TBC1D5/SORBS1/PRKAG1	3
GO:0000137	Golgi cis cisterna	1/540	38/21659	0.617204	0.742763	0.490451	LLGL1	1
GO:0000791	euchromatin	1/540	38/21659	0.617204	0.742763	0.490451	H1-0	1
GO:0005801	cis-Golgi network	2/540	84/21659	0.623016	0.7461	0.492655	HOOK3/MAN2A1	2
GO:0098889	intrinsic component of presynaptic membrane	2/540	84/21659	0.623016	0.7461	0.492655	NPTN/ATP2B4	2
GO:0035770	ribonucleoprotein granule	6/540	260/21659	0.632415	0.755513	0.49887	DHX36/ROCK1/AGO2/DCPS/EIF4E/DIS3L2	6
GO:0005923	bicellular tight junction	3/540	132/21659	0.642839	0.765174	0.505249	ARHGAP17/SYNPO/ARHGEF2	3
GO:0000795	synaptonemal complex	1/540	41/21659	0.645177	0.765174	0.505249	HSPA2	1
GO:0099086	synaptonemal structure	1/540	41/21659	0.645177	0.765174	0.505249	HSPA2	1
GO:0043596	nuclear replication fork	1/540	42/21659	0.65404	0.773816	0.510956	PURA	1
GO:0005643	nuclear pore	2/540	91/21659	0.666265	0.786015	0.519011	NUTF2/MYO1C	2
GO:0070160	tight junction	3/540	137/21659	0.667553	0.786015	0.519011	ARHGAP17/SYNPO/ARHGEF2	3
GO:0009295	nucleoid	1/540	45/21659	0.679326	0.796059	0.525643	ACADVL	1
GO:0042645	mitochondrial nucleoid	1/540	45/21659	0.679326	0.796059	0.525643	ACADVL	1
GO:1902555	endoribonuclease complex	1/540	47/21659	0.695149	0.812631	0.536586	AGO2	1
GO:0031225	anchored component of membrane	4/540	189/21659	0.696777	0.812631	0.536586	BST1/GPC1/NCAM1/CD55	4
GO:0098563	intrinsic component of synaptic vesicle membrane	1/540	48/21659	0.702766	0.817673	0.539915	LAMP1	1
GO:0005623	cell	2/540	98/21659	0.705424	0.818825	0.540676	C1QC/C1QB	2
GO:0099061	integral component of postsynaptic density membrane	1/540	51/21659	0.724496	0.83898	0.553984	NPTN	1
GO:0032580	Golgi cisterna membrane	2/540	103/21659	0.730992	0.84451	0.557636	SAR1B/ARAP1	2
GO:0012507	ER to Golgi transport vesicle membrane	3/540	152/21659	0.734106	0.846117	0.558697	SAR1A/SEC16A/SAR1B	3
GO:0043195	terminal bouton	1/540	53/21659	0.738094	0.846339	0.558843	ILK	1
GO:1905348	endonuclease complex	1/540	53/21659	0.738094	0.846339	0.558843	AGO2	1
GO:0005782	peroxisomal matrix	1/540	54/21659	0.74464	0.846339	0.558843	HSD17B4	1
GO:0031907	microbody lumen	1/540	54/21659	0.74464	0.846339	0.558843	HSD17B4	1
GO:0032420	stereocilium	1/540	54/21659	0.74464	0.846339	0.558843	MYO1C	1
GO:0099146	intrinsic component of postsynaptic density membrane	1/540	54/21659	0.74464	0.846339	0.558843	NPTN	1
GO:0098687	chromosomal region	8/540	385/21659	0.747111	0.847186	0.559403	DHX36/SUN2/SEPTIN6/DCTN3/PURA/DCTN4/CLASP2/DCTN1	8
GO:0070821	tertiary granule membrane	2/540	108/21659	0.754652	0.853429	0.563525	SNAP23/ADAM10	2
GO:0045111	intermediate filament cytoskeleton	6/540	298/21659	0.756093	0.853429	0.563525	KRT5/KRT6A/LMNB2/DCTN1/NES/DES	6
GO:0005771	multivesicular body	1/540	57/21659	0.763314	0.859604	0.567602	LAMP1	1
GO:0032421	stereocilium bundle	1/540	59/21659	0.775	0.865207	0.571302	MYO1C	1
GO:0005882	intermediate filament	5/540	259/21659	0.776713	0.865207	0.571302	KRT5/KRT6A/LMNB2/NES/DES	5
GO:0099699	integral component of synaptic membrane	3/540	164/21659	0.779415	0.865207	0.571302	NPTN/ITGB1/ATP2B4	3
GO:0022627	cytosolic small ribosomal subunit	1/540	60/21659	0.780625	0.865207	0.571302	RACK1	1
GO:0030173	integral component of Golgi membrane	1/540	60/21659	0.780625	0.865207	0.571302	QSOX1	1
GO:0035861	site of double-strand break	1/540	60/21659	0.780625	0.865207	0.571302	ARPC1A	1
GO:0046658	anchored component of plasma membrane	1/540	60/21659	0.780625	0.865207	0.571302	GPC1	1
GO:0016328	lateral plasma membrane	1/540	61/21659	0.786109	0.869324	0.57402	MYO1C	1
GO:0031228	intrinsic component of Golgi membrane	1/540	65/21659	0.806713	0.890103	0.587741	QSOX1	1
GO:0099240	intrinsic component of synaptic membrane	3/540	176/21659	0.818176	0.900727	0.594756	NPTN/ITGB1/ATP2B4	3
GO:0005657	replication fork	1/540	71/21659	0.833963	0.915461	0.604485	PURA	1
GO:0000781	chromosome, telomeric region	3/540	182/21659	0.835288	0.915461	0.604485	DHX36/SUN2/PURA	3
GO:0045095	keratin filament	2/540	134/21659	0.850631	0.929299	0.613622	KRT5/KRT6A	2
GO:0061695	transferase complex, transferring phosphorus-containing groups	5/540	290/21659	0.852122	0.929299	0.613622	TBC1D5/PRPSAP2/PRPS2/SORBS1/PRKAG1	5
GO:0098839	postsynaptic density membrane	1/540	76/21659	0.853718	0.929299	0.613622	NPTN	1
GO:0031514	motile cilium	3/540	190/21659	0.855934	0.929299	0.613622	SEPTIN6/GSTM3/ATP2B4	3
GO:0099060	integral component of postsynaptic specialization membrane	1/540	77/21659	0.857378	0.929299	0.613622	NPTN	1
GO:0098948	intrinsic component of postsynaptic specialization membrane	1/540	80/21659	0.867818	0.938543	0.619726	NPTN	1
GO:0005758	mitochondrial intermembrane space	1/540	82/21659	0.874351	0.942094	0.622071	SOD1	1
GO:0000784	nuclear chromosome, telomeric region	2/540	143/21659	0.874938	0.942094	0.622071	SUN2/PURA	2
GO:0016324	apical plasma membrane	6/540	353/21659	0.876881	0.942119	0.622088	TCIRG1/SORBS2/ATP6V0D1/TF/AKR1A1/EPS15	6
GO:0000792	heterochromatin	1/540	84/21659	0.880562	0.943434	0.622955	MECP2	1
GO:0030658	transport vesicle membrane	5/540	306/21659	0.881947	0.943434	0.622955	SNTB2/LAMP1/SAR1A/SEC16A/SAR1B	5
GO:0030660	Golgi-associated vesicle membrane	3/540	207/21659	0.892429	0.952571	0.628989	SAR1A/SEC16A/SAR1B	3
GO:0032588	trans-Golgi network membrane	2/540	156/21659	0.903666	0.961077	0.634605	LLGL1/AP1B1	2
GO:0045177	apical part of cell	7/540	425/21659	0.908219	0.961077	0.634605	TCIRG1/SORBS2/ATP6V0D1/TF/TUBG1/AKR1A1/EPS15	7
GO:0030176	integral component of endoplasmic reticulum membrane	4/540	271/21659	0.908828	0.961077	0.634605	RTN4/PIGK/EMC2/STIM1	4
GO:0015935	small ribosomal subunit	1/540	96/21659	0.911893	0.961077	0.634605	RACK1	1
GO:0001650	fibrillar center	2/540	161/21659	0.912976	0.961077	0.634605	SELENBP1/MRI1	2
GO:0000313	organellar ribosome	1/540	97/21659	0.9141	0.961077	0.634605	NDUFA7	1
GO:0005761	mitochondrial ribosome	1/540	97/21659	0.9141	0.961077	0.634605	NDUFA7	1
GO:0031970	organelle envelope lumen	1/540	99/21659	0.918348	0.96305	0.635908	SOD1	1
GO:0031227	intrinsic component of endoplasmic reticulum membrane	4/540	279/21659	0.919899	0.96305	0.635908	RTN4/PIGK/EMC2/STIM1	4
GO:0099634	postsynaptic specialization membrane	1/540	105/21659	0.929877	0.968865	0.639748	NPTN	1
GO:1902554	serine/threonine protein kinase complex	1/540	106/21659	0.931634	0.968865	0.639748	TBC1D5	1
GO:0030672	synaptic vesicle membrane	1/540	107/21659	0.933347	0.968865	0.639748	LAMP1	1
GO:0099501	exocytic vesicle membrane	1/540	107/21659	0.933347	0.968865	0.639748	LAMP1	1
GO:0000786	nucleosome	1/540	109/21659	0.936645	0.970238	0.640654	H1-0	1
GO:0044815	DNA packaging complex	1/540	117/21659	0.948287	0.98023	0.647252	H1-0	1
GO:0022626	cytosolic ribosome	1/540	128/21659	0.96089	0.990102	0.653771	RACK1	1
GO:0099055	integral component of postsynaptic membrane	1/540	129/21659	0.961871	0.990102	0.653771	NPTN	1
GO:0098936	intrinsic component of postsynaptic membrane	1/540	134/21659	0.966419	0.992407	0.655293	NPTN	1
GO:0032993	protein-DNA complex	2/540	209/21659	0.968153	0.992407	0.655293	H1-0/PURA	2
GO:0000151	ubiquitin ligase complex	3/540	297/21659	0.979919	0.998936	0.659604	RBCK1/ATG3/DCAF8	3
GO:0016607	nuclear speck	6/540	477/21659	0.980389	0.998936	0.659604	DHX36/RUFY1/LHPP/COPS4/FTO/SRP54	6
GO:0034703	cation channel complex	2/540	232/21659	0.980626	0.998936	0.659604	FKBP1A/HSPA2	2
GO:0031461	cullin-RING ubiquitin ligase complex	1/540	163/21659	0.983935	0.999979	0.660293	DCAF8	1
GO:0005840	ribosome	2/540	286/21659	0.994141	0.999979	0.660293	RACK1/NDUFA7	2
GO:0044391	ribosomal subunit	1/540	216/21659	0.995835	0.999979	0.660293	RACK1	1
GO:0005681	spliceosomal complex	1/540	218/21659	0.996043	0.999979	0.660293	LGALS3	1
GO:0034702	ion channel complex	2/540	327/21659	0.997687	0.999979	0.660293	FKBP1A/HSPA2	2
GO:1902495	transmembrane transporter complex	2/540	351/21659	0.998667	0.999979	0.660293	FKBP1A/HSPA2	2
GO:1990351	transporter complex	2/540	359/21659	0.998892	0.999979	0.660293	FKBP1A/HSPA2	2
GO:0005667	transcription regulator complex	3/540	452/21659	0.999195	0.999979	0.660293	YWHAB/PDLIM1/H1-0	3
GO:0000790	nuclear chromatin	1/540	423/21659	0.999979	0.999979	0.660293	H1-0	1

## Sheet: MF_GOenrichment
ID	Description	GeneRatio	BgRatio	pvalue	p.adjust	qvalue	geneID	Count
GO:0005201	extracellular matrix structural constituent	42/531	188/19669	1.14187e-26	7.82184e-24	5.92573e-24	TNXB/COL4A2/COL6A2/COL4A1/COL18A1/NID2/COL6A1/LAMA5/EMILIN2/LAMA3/COL1A2/LTBP1/THSD4/EMILIN1/OGN/ASPN/TGFBI/LAMA4/FGG/BGN/FGA/COL14A1/LAMB1/FBLN5/LAMC1/LUM/DCN/LAMC2/VTN/DPT/NID1/FGB/VWF/PRELP/FMOD/LAMB3/FBN1/LAMB2/COL1A1/VWA1/COL6A3/HSPG2	42
GO:0004857	enzyme inhibitor activity	41/531	427/19669	2.05254e-12	7.02996e-10	5.32581e-10	RNH1/SERPINF2/SERPINA1/SERPINA6/C4B/PRKAR2B/ITIH2/CST3/SERPINA7/PRPSAP2/ITIH4/ITIH1/AMBP/ITIH3/ARRB1/ANXA4/SERPINA3/SERPIND1/C5/RACK1/C3/SERPINB1/YWHAG/HSPB1/A2M/LGALS3/ANXA5/SERPING1/RTKN/APOC1/AHSG/HRG/PROS1/KNG1/APOA1/APOA2/ATP2B4/GPS1/SERPINC1/AGT/COL6A3	41
GO:0061134	peptidase regulator activity	30/531	247/19669	6.10371e-12	1.39368e-09	1.05583e-09	SERPINF2/SERPINA1/SERPINA6/C4B/ITIH2/CST3/SERPINA7/ITIH4/ITIH1/AMBP/ITIH3/ARRB1/SERPINA3/SERPIND1/C5/RACK1/C3/SERPINB1/A2M/CAV1/PSMD14/CTSC/SERPING1/AHSG/HRG/PROS1/KNG1/SERPINC1/AGT/COL6A3	30
GO:0061135	endopeptidase regulator activity	27/531	209/19669	1.67195e-11	2.86321e-09	2.16913e-09	SERPINF2/SERPINA1/SERPINA6/C4B/ITIH2/CST3/SERPINA7/ITIH4/ITIH1/AMBP/ITIH3/ARRB1/SERPINA3/SERPIND1/C5/C3/SERPINB1/A2M/PSMD14/SERPING1/AHSG/HRG/PROS1/KNG1/SERPINC1/AGT/COL6A3	27
GO:0003779	actin binding	41/531	463/19669	2.70378e-11	3.70419e-09	2.80624e-09	SNTB2/MYH11/DSTN/FLII/SVIL/FERMT2/YWHAH/CAP2/TMOD1/PDLIM1/MAP1S/MYO1E/ARPC1A/TLN2/GC/ADD3/EPB41L2/ABLIM1/VCL/SPTBN1/MAP1B/INF2/CFL2/UTRN/ANXA6/SNTB1/EMD/SYNPO/ITGB1/SPTAN1/MYO1C/TWF1/SORBS1/BIN1/DAG1/ADD1/SSH3/MYO18A/FLNB/TNS1/S100A4	41
GO:0004866	endopeptidase inhibitor activity	26/531	200/19669	3.45528e-11	3.94478e-09	2.98852e-09	SERPINF2/SERPINA1/SERPINA6/C4B/ITIH2/CST3/SERPINA7/ITIH4/ITIH1/AMBP/ITIH3/ARRB1/SERPINA3/SERPIND1/C5/C3/SERPINB1/A2M/SERPING1/AHSG/HRG/PROS1/KNG1/SERPINC1/AGT/COL6A3	26
GO:0030414	peptidase inhibitor activity	26/531	207/19669	7.52815e-11	7.36683e-09	5.58102e-09	SERPINF2/SERPINA1/SERPINA6/C4B/ITIH2/CST3/SERPINA7/ITIH4/ITIH1/AMBP/ITIH3/ARRB1/SERPINA3/SERPIND1/C5/C3/SERPINB1/A2M/SERPING1/AHSG/HRG/PROS1/KNG1/SERPINC1/AGT/COL6A3	26
GO:0004867	serine-type endopeptidase inhibitor activity	18/531	100/19669	1.72297e-10	1.47529e-08	1.11766e-08	SERPINF2/SERPINA1/SERPINA6/ITIH2/SERPINA7/ITIH4/ITIH1/AMBP/ITIH3/SERPINA3/SERPIND1/SERPINB1/A2M/SERPING1/HRG/SERPINC1/AGT/COL6A3	18
GO:0050662	coenzyme binding	28/531	309/19669	2.48989e-08	1.89509e-06	1.43569e-06	HSD17B8/CRYL1/SHMT1/PCCA/MAOB/PYGB/CYB5R3/ALDH1A1/QDPR/PC/ME1/OAT/PLOD3/ALDH2/BDH2/ALB/ACADS/SPR/ACAD8/ACAT1/QSOX1/SDHA/UGDH/GLUD1/ETFDH/H6PD/ACADVL/CRYZ	28
GO:0009055	electron transfer activity	16/531	116/19669	9.17474e-08	5.71852e-06	4.33228e-06	NDUFV2/MAOB/NDUFA4/ALDH4A1/QDPR/ME1/CYB5A/ASPH/ETFB/NQO1/ALDH2/SDHA/ETFDH/ADH5/AKR1A1/AKR7A2	16
GO:0030021	extracellular matrix structural constituent conferring compression resistance	8/531	23/19669	9.18303e-08	5.71852e-06	4.33228e-06	OGN/ASPN/BGN/LUM/DCN/PRELP/FMOD/HSPG2	8
GO:0097493	structural molecule activity conferring elasticity	6/531	11/19669	1.54992e-07	8.84744e-06	6.70271e-06	EMILIN2/AHNAK/EMILIN1/FBLN5/LAMC1/FBN1	6
GO:1901681	sulfur compound binding	24/531	274/19669	4.64813e-07	2.29903e-05	1.74172e-05	TNXB/PCCA/PC/APOB/F2/ANXA4/CLEC3B/SERPIND1/APOH/GSTM2/ANXA6/GSTM3/ANXA5/LAMC2/CFH/VTN/LANCL1/PRELP/FBN1/APOE/HRG/KNG1/ACADVL/SERPINC1	24
GO:0005543	phospholipid binding	32/531	442/19669	4.69875e-07	2.29903e-05	1.74172e-05	PITPNB/FERMT2/VPS36/PLTP/APOB/SNX5/MYO1E/PON1/ANXA4/SDCBP/SPTBN1/APPL1/PIGK/MAP1B/APOH/SNX18/ANXA6/ACAP2/ARHGAP35/SNX1/ANXA5/AKT1/SNX9/TWF1/BIN1/CERT1/APOE/APOC1/ARAP1/APOA4/APOA1/APOA2	32
GO:0005539	glycosaminoglycan binding	22/531	252/19669	1.47431e-06	6.57052e-05	4.97774e-05	TNXB/PGLYRP2/APOB/F2/ANXA4/CLEC3B/SERPIND1/STAB1/APOH/ANXA6/BGN/ANXA5/DCN/LAMC2/CFH/VTN/PRELP/FBN1/APOE/HRG/KNG1/SERPINC1	22
GO:0051015	actin filament binding	20/531	214/19669	1.54271e-06	6.57052e-05	4.97774e-05	MYH11/DSTN/FLII/SVIL/FERMT2/TMOD1/MAP1S/MYO1E/ARPC1A/TLN2/ADD3/ABLIM1/CFL2/UTRN/ANXA6/MYO1C/TWF1/BIN1/ADD1/MYO18A	20
GO:0045296	cadherin binding	27/531	357/19669	1.63064e-06	6.57052e-05	4.97774e-05	YWHAB/KIF5B/AHNAK/SLK/PDLIM1/SNX5/RTN4/EHD4/BAG3/VCL/SPTBN1/EHD1/RACK1/EMD/NDRG1/SWAP70/USP8/ITGB1/SNX1/SPTAN1/SH3GLB2/SNX9/TWF1/ADD1/FLNB/EPS15/ITGA6	27
GO:0005178	integrin binding	16/531	144/19669	1.81307e-06	6.89974e-05	5.22715e-05	TNXB/LAMA5/LAMA3/EMILIN1/TGFBI/ADAM10/UTRN/ITGB1/LAMB1/FBLN5/VTN/VWF/FBN1/LAMB2/ITGB4/ILK	16
GO:0050840	extracellular matrix binding	10/531	57/19669	2.6097e-06	9.40864e-05	7.12787e-05	TGFBI/BGN/ITGB1/LGALS3/DCN/VTN/GPC1/NID1/DAG1/ITGA6	10
GO:0048156	tau protein binding	9/531	46/19669	3.22055e-06	0.000110304	8.35649e-05	ROCK1/CLU/PPP2R2A/PPP5C/BAG2/HSPA2/BIN1/APOE/DCTN1	9
GO:0030020	extracellular matrix structural constituent conferring tensile strength	9/531	47/19669	3.8889e-06	0.000126852	9.61017e-05	COL4A2/COL6A2/COL4A1/COL18A1/COL6A1/COL1A2/COL14A1/COL1A1/COL6A3	9
GO:0070325	lipoprotein particle receptor binding	7/531	26/19669	4.23065e-06	0.000131727	9.97948e-05	CLU/APOB/LANCL1/APOE/APOA1/APOA2/HSPG2	7
GO:0051287	NAD binding	10/531	63/19669	6.68109e-06	0.00019898	0.000150745	HSD17B8/CRYL1/CYB5R3/ALDH1A1/QDPR/ME1/ALDH2/BDH2/UGDH/GLUD1	10
GO:0005200	structural constituent of cytoskeleton	13/531	111/19669	9.38758e-06	0.000267937	0.000202986	TLN2/KRT5/ADD3/KRT6A/SPTBN1/TUBB4B/SORBS2/SPTAN1/TUBB2A/ADD1/TUBA1C/TUBG1/DES	13
GO:0051087	chaperone binding	13/531	112/19669	1.0363e-05	0.000280942	0.000212838	ST13/SOD1/CLU/BAG3/CP/ALB/BAG2/PLG/FGB/VWF/CTSC/HSPA2/BIN1	13
GO:0002020	protease binding	16/531	165/19669	1.06635e-05	0.000280942	0.000212838	SERPINF2/FLOT1/SERPINA1/CST3/COL1A2/LCN2/RAD23A/NDUFS7/ITGB1/A2M/VWF/BIN1/SRI/STIM1/COL1A1/SERPINC1	16
GO:0120013	lipid transfer activity	8/531	41/19669	1.1665e-05	0.000295944	0.000224204	PITPNB/PLTP/APOB/CERT1/APOE/APOA4/APOA1/APOA2	8
GO:0005518	collagen binding	11/531	84/19669	1.56708e-05	0.000383375	0.00029044	NID2/ITGA1/ASPN/TGFBI/COL14A1/ITGB1/LUM/DCN/VTN/NID1/VWF	11
GO:0032934	sterol binding	9/531	56/19669	1.74276e-05	0.000411652	0.000311862	ERLIN2/OSBPL9/ERLIN1/ANXA6/CAV1/APOE/APOA4/APOA1/APOA2	9
GO:0008201	heparin binding	17/531	193/19669	2.02678e-05	0.000462782	0.000350598	TNXB/APOB/F2/ANXA4/CLEC3B/SERPIND1/APOH/ANXA5/LAMC2/CFH/VTN/PRELP/FBN1/APOE/HRG/KNG1/SERPINC1	17
GO:0004029	aldehyde dehydrogenase (NAD+) activity	5/531	15/19669	3.3768e-05	0.000746164	0.000565284	ALDH1A1/ALDH4A1/ALDH2/ALDH9A1/ADH5	5
GO:0015485	cholesterol binding	8/531	49/19669	4.55552e-05	0.000967644	0.000733075	ERLIN2/ERLIN1/ANXA6/CAV1/APOE/APOA4/APOA1/APOA2	8
GO:0004030	aldehyde dehydrogenase [NAD(P)+] activity	5/531	16/19669	4.8029e-05	0.000967644	0.000733075	ALDH1A1/ALDH4A1/ALDH2/ALDH9A1/ADH5	5
GO:0055102	lipase inhibitor activity	5/531	16/19669	4.8029e-05	0.000967644	0.000733075	ANXA4/ANXA5/APOC1/APOA1/APOA2	5
GO:0005496	steroid binding	11/531	101/19669	8.88123e-05	0.00166783	0.00126352	SERPINA6/ERLIN2/GC/OSBPL9/ERLIN1/ANXA6/CAV1/APOE/APOA4/APOA1/APOA2	11
GO:0005525	GTP binding	25/531	398/19669	8.91146e-05	0.00166783	0.00126352	TGM2/ARF6/GNA11/DRG2/RRAGC/EHD4/SEPTIN6/TUBB4B/EHD1/ANXA6/EHD2/SRP54/SEPTIN10/SAR1A/ARHGAP35/RRAS/NUDT2/GLUD1/SAR1B/TUBB2A/RTKN/RAB34/DNM2/TUBA1C/TUBG1	25
GO:0120020	cholesterol transfer activity	5/531	18/19669	9.0087e-05	0.00166783	0.00126352	APOB/APOE/APOA4/APOA1/APOA2	5
GO:0016616	oxidoreductase activity, acting on the CH-OH group of donors, NAD or NADP as acceptor	13/531	139/19669	0.000102539	0.0018328	0.00138851	HSD17B8/CRYL1/CBR1/ME1/BDH2/SPR/UGDH/HSD17B11/HSD17B4/ADH5/H6PD/AKR1A1/AKR7A2	13
GO:0032550	purine ribonucleoside binding	25/531	402/19669	0.000104349	0.0018328	0.00138851	TGM2/ARF6/GNA11/DRG2/RRAGC/EHD4/SEPTIN6/TUBB4B/EHD1/ANXA6/EHD2/SRP54/SEPTIN10/SAR1A/ARHGAP35/RRAS/NUDT2/GLUD1/SAR1B/TUBB2A/RTKN/RAB34/DNM2/TUBA1C/TUBG1	25
GO:0001883	purine nucleoside binding	25/531	405/19669	0.00011726	0.00190458	0.00144289	TGM2/ARF6/GNA11/DRG2/RRAGC/EHD4/SEPTIN6/TUBB4B/EHD1/ANXA6/EHD2/SRP54/SEPTIN10/SAR1A/ARHGAP35/RRAS/NUDT2/GLUD1/SAR1B/TUBB2A/RTKN/RAB34/DNM2/TUBA1C/TUBG1	25
GO:0032549	ribonucleoside binding	25/531	405/19669	0.00011726	0.00190458	0.00144289	TGM2/ARF6/GNA11/DRG2/RRAGC/EHD4/SEPTIN6/TUBB4B/EHD1/ANXA6/EHD2/SRP54/SEPTIN10/SAR1A/ARHGAP35/RRAS/NUDT2/GLUD1/SAR1B/TUBB2A/RTKN/RAB34/DNM2/TUBA1C/TUBG1	25
GO:0046527	glucosyltransferase activity	5/531	19/19669	0.000119558	0.00190458	0.00144289	GBA/PLOD3/GYS1/GYG1/POGLUT3	5
GO:0120015	sterol transfer activity	5/531	19/19669	0.000119558	0.00190458	0.00144289	APOB/APOE/APOA4/APOA1/APOA2	5
GO:0043236	laminin binding	6/531	30/19669	0.000128676	0.0019668	0.00149002	ITGB1/LGALS3/GPC1/NID1/DAG1/ITGA6	6
GO:0043178	alcohol binding	10/531	88/19669	0.000129206	0.0019668	0.00149002	ERLIN2/ERLIN1/RBP4/C8G/ANXA6/CAV1/APOE/APOA4/APOA1/APOA2	10
GO:0048407	platelet-derived growth factor binding	4/531	11/19669	0.000149028	0.00221922	0.00168125	COL4A1/COL6A1/COL1A2/COL1A1	4
GO:0015248	sterol transporter activity	6/531	31/19669	0.000155948	0.00226796	0.00171818	APOB/OSBPL9/APOE/APOA4/APOA1/APOA2	6
GO:0001882	nucleoside binding	25/531	413/19669	0.000158923	0.00226796	0.00171818	TGM2/ARF6/GNA11/DRG2/RRAGC/EHD4/SEPTIN6/TUBB4B/EHD1/ANXA6/EHD2/SRP54/SEPTIN10/SAR1A/ARHGAP35/RRAS/NUDT2/GLUD1/SAR1B/TUBB2A/RTKN/RAB34/DNM2/TUBA1C/TUBG1	25
GO:0016614	oxidoreductase activity, acting on CH-OH group of donors	13/531	148/19669	0.000192944	0.00265828	0.00201388	HSD17B8/CRYL1/CBR1/ME1/BDH2/SPR/UGDH/HSD17B11/HSD17B4/ADH5/H6PD/AKR1A1/AKR7A2	13
GO:0050750	low-density lipoprotein particle receptor binding	5/531	21/19669	0.000200085	0.00265828	0.00201388	CLU/APOB/LANCL1/APOE/HSPG2	5
GO:0016655	oxidoreductase activity, acting on NAD(P)H, quinone or similar compound as acceptor	9/531	76/19669	0.000203328	0.00265828	0.00201388	NDUFV2/CBR1/NDUFA4/NDUFA13/NQO1/NDUFS7/NDUFA7/NDUFA10/CRYZ	9
GO:0019001	guanyl nucleotide binding	25/531	420/19669	0.000205677	0.00265828	0.00201388	TGM2/ARF6/GNA11/DRG2/RRAGC/EHD4/SEPTIN6/TUBB4B/EHD1/ANXA6/EHD2/SRP54/SEPTIN10/SAR1A/ARHGAP35/RRAS/NUDT2/GLUD1/SAR1B/TUBB2A/RTKN/RAB34/DNM2/TUBA1C/TUBG1	25
GO:0032561	guanyl ribonucleotide binding	25/531	420/19669	0.000205677	0.00265828	0.00201388	TGM2/ARF6/GNA11/DRG2/RRAGC/EHD4/SEPTIN6/TUBB4B/EHD1/ANXA6/EHD2/SRP54/SEPTIN10/SAR1A/ARHGAP35/RRAS/NUDT2/GLUD1/SAR1B/TUBB2A/RTKN/RAB34/DNM2/TUBA1C/TUBG1	25
GO:0008238	exopeptidase activity	11/531	116/19669	0.000305704	0.00387792	0.00293786	CNDP2/CPVL/NPEPL1/BLMH/PEPD/CPXM1/DPP7/SCRN1/ANPEP/SCPEP1/DNPEP	11
GO:0003924	GTPase activity	21/531	336/19669	0.000342245	0.00426251	0.00322922	ARF6/GNA11/DRG2/MMUT/RRAGC/GNG12/SEPTIN6/TUBB4B/SRP54/SEPTIN10/SAR1A/ARHGAP35/RRAS/GNB2/SAR1B/TUBB2A/RAB34/DNM2/TUBA1C/TUBG1/GNB1	21
GO:0060090	molecular adaptor activity	18/531	267/19669	0.000365106	0.00446603	0.00338341	SUN2/PCNT/ST13/SUN1/SNAP23/COL1A2/ARRB1/STX7/ACTR1A/SPAG9/SDCBP/STX4/RACK1/COL14A1/SORBS2/AP2S1/LAMTOR1/CAV1	18
GO:0030674	protein-macromolecule adaptor activity	16/531	223/19669	0.000385858	0.00463707	0.00351298	SUN2/ST13/SUN1/SNAP23/COL1A2/ARRB1/STX7/ACTR1A/SPAG9/SDCBP/STX4/RACK1/COL14A1/SORBS2/AP2S1/CAV1	16
GO:0005319	lipid transporter activity	12/531	144/19669	0.000544	0.00631594	0.00478487	PITPNB/PLTP/APOB/FABP3/FABP4/OSBPL9/RBP4/CERT1/APOE/APOA4/APOA1/APOA2	12
GO:0019842	vitamin binding	12/531	144/19669	0.000544	0.00631594	0.00478487	SHMT1/PCCA/PYGB/MMUT/PC/OAT/PLOD3/AFM/GC/RBP4/C8G/ALB	12
GO:0031210	phosphatidylcholine binding	5/531	26/19669	0.000578602	0.00649742	0.00492236	PITPNB/PLTP/APOC1/APOA4/APOA2	5
GO:0050997	quaternary ammonium group binding	5/531	26/19669	0.000578602	0.00649742	0.00492236	PITPNB/PLTP/APOC1/APOA4/APOA2	5
GO:0016651	oxidoreductase activity, acting on NAD(P)H	11/531	126/19669	0.000620926	0.00686023	0.00519722	NDUFV2/CBR1/GMPR2/NDUFA4/CYB5R3/NDUFA13/NQO1/NDUFS7/NDUFA7/NDUFA10/CRYZ	11
GO:0044325	ion channel binding	11/531	127/19669	0.00066364	0.00721576	0.00546657	YWHAH/FKBP1A/NPTN/ARRB1/FHL1/BAG2/PACS1/CAV1/SRI/CAMK2D/S100A10	11
GO:0016791	phosphatase activity	18/531	292/19669	0.00103823	0.0111123	0.00841857	HDHD2/PPM1A/PPP4R1/PPP2R2A/PON1/LHPP/IMPA1/DUSP3/PDP1/PPP5C/PPM1F/SHOC2/PTPN11/PTPN12/DUSP23/NT5C/SSH3/PTPN23	18
GO:0004721	phosphoprotein phosphatase activity	14/531	199/19669	0.00105953	0.0111658	0.00845905	PPM1A/PPP4R1/PPP2R2A/LHPP/DUSP3/PDP1/PPP5C/PPM1F/SHOC2/PTPN11/PTPN12/DUSP23/SSH3/PTPN23	14
GO:0005507	copper ion binding	7/531	60/19669	0.0011254	0.0116803	0.00884884	SOD1/AOC3/CP/ALB/GPC1/SCO1/APOA4	7
GO:0035091	phosphatidylinositol binding	16/531	250/19669	0.00131528	0.0134472	0.0101875	PITPNB/FERMT2/VPS36/SNX5/MYO1E/SDCBP/APPL1/PIGK/SNX18/ACAP2/SNX1/AKT1/SNX9/TWF1/CERT1/ARAP1	16
GO:0004722	protein serine/threonine phosphatase activity	8/531	80/19669	0.00141194	0.0140171	0.0106192	PPM1A/PPP4R1/PPP2R2A/PDP1/PPP5C/PPM1F/SHOC2/DUSP23	8
GO:0050660	flavin adenine dinucleotide binding	8/531	80/19669	0.00141194	0.0140171	0.0106192	MAOB/CYB5R3/ACADS/ACAD8/QSOX1/SDHA/ETFDH/ACADVL	8
GO:0004180	carboxypeptidase activity	6/531	47/19669	0.00157947	0.0154563	0.0117095	CNDP2/CPVL/BLMH/PEPD/CPXM1/SCPEP1	6
GO:0043531	ADP binding	6/531	48/19669	0.00176463	0.0167936	0.0127226	CYB5R3/ME1/PPP5C/GLUD1/MYO18A/PRKAG1	6
GO:0005516	calmodulin binding	14/531	210/19669	0.00176517	0.0167936	0.0127226	SNTB2/MYH11/PCNT/MYO1E/ADD3/SPTBN1/CASK/SNTB1/SPTAN1/AKT1/MYO1C/CAMK2D/ADD1/ATP2B4	14
GO:0033293	monocarboxylic acid binding	7/531	65/19669	0.00180745	0.0169603	0.0128489	PCCA/PC/FABP3/FABP4/ALB/APOC1/ADH5	7
GO:0008017	microtubule binding	16/531	260/19669	0.00196563	0.0179542	0.0136019	SUN2/KIF5B/DPYSL2/KIF13B/HOOK3/MAP1S/PPP5C/MAP1B/CRYAB/NDRG1/EML2/STIM1/DNM2/ARHGEF2/CLASP2/DCTN1	16
GO:0004177	aminopeptidase activity	6/531	49/19669	0.00196579	0.0179542	0.0136019	NPEPL1/BLMH/PEPD/DPP7/ANPEP/DNPEP	6
GO:0002162	dystroglycan binding	3/531	10/19669	0.00203769	0.018366	0.0139139	VCL/DAG1/CLASP2	3
GO:0005504	fatty acid binding	5/531	35/19669	0.00233886	0.02054	0.0155608	FABP3/FABP4/ALB/APOC1/ADH5	5
GO:0016620	oxidoreductase activity, acting on the aldehyde or oxo group of donors, NAD or NADP as acceptor	5/531	35/19669	0.00233886	0.02054	0.0155608	ALDH1A1/ALDH4A1/ALDH2/ALDH9A1/ADH5	5
GO:0030145	manganese ion binding	7/531	69/19669	0.00255436	0.0221485	0.0167795	PPM1A/NPEPL1/ME1/IMPA1/PEPD/GYG1/GLUL	7
GO:0003995	acyl-CoA dehydrogenase activity	3/531	11/19669	0.00274594	0.0226622	0.0171686	ACADS/ACAD8/ACADVL	3
GO:0004859	phospholipase inhibitor activity	3/531	11/19669	0.00274594	0.0226622	0.0171686	ANXA4/ANXA5/APOC1	3
GO:0035251	UDP-glucosyltransferase activity	3/531	11/19669	0.00274594	0.0226622	0.0171686	GYS1/GYG1/POGLUT3	3
GO:0043295	glutathione binding	3/531	11/19669	0.00274594	0.0226622	0.0171686	GSTM2/GSTM3/LANCL1	3
GO:0008200	ion channel inhibitor activity	5/531	37/19669	0.00300477	0.0245032	0.0185633	AMBP/STX7/RACK1/CAV1/CAMK2D	5
GO:0015631	tubulin binding	19/531	351/19669	0.00336029	0.0269582	0.0204232	SUN2/KIF5B/DPYSL2/KIF13B/HOOK3/MAP1S/PPP5C/APPL1/MAP1B/CRYAB/EMD/NDRG1/DAG1/EML2/STIM1/DNM2/ARHGEF2/CLASP2/DCTN1	19
GO:0016248	channel inhibitor activity	5/531	38/19669	0.00338454	0.0269582	0.0204232	AMBP/STX7/RACK1/CAV1/CAMK2D	5
GO:0016836	hydro-lyase activity	6/531	55/19669	0.00355799	0.0279318	0.0211608	NAXD/ACO2/ACO1/ENO2/ECHDC1/HSD17B4	6
GO:1900750	oligopeptide binding	3/531	12/19669	0.00358832	0.0279318	0.0211608	GSTM2/GSTM3/LANCL1	3
GO:0043394	proteoglycan binding	5/531	39/19669	0.0037976	0.0292288	0.0221433	SDCBP/CFH/NID1/APOE/HRG	5
GO:0000287	magnesium ion binding	14/531	229/19669	0.00388384	0.0293407	0.0222281	DHX36/SUCLA2/PPM1A/PI4K2A/COMT/PRPSAP2/LHPP/RRAGC/IMPA1/PRPS2/PGM1/ENO2/DIS3L2/GLUL	14
GO:0031406	carboxylic acid binding	13/531	205/19669	0.00389782	0.0293407	0.0222281	DDAH2/SHMT1/PCCA/PC/FABP3/FABP4/PLOD3/STAB1/ALB/GLUD1/APOC1/ADH5/GLUL	13
GO:0000340	RNA 7-methylguanosine cap binding	3/531	13/19669	0.00457203	0.0336757	0.0255123	AGO2/DCPS/EIF4E	3
GO:0003857	3-hydroxyacyl-CoA dehydrogenase activity	3/531	13/19669	0.00457203	0.0336757	0.0255123	HSD17B8/CRYL1/HSD17B4	3
GO:0016627	oxidoreductase activity, acting on the CH-CH group of donors	6/531	60/19669	0.0054893	0.0400018	0.0303049	BLVRA/BDH2/ACADS/ACAD8/SDHA/ACADVL	6
GO:0050998	nitric-oxide synthase binding	3/531	14/19669	0.00570337	0.0411243	0.0311552	CAV1/DNM2/ATP2B4	3
GO:0042578	phosphoric ester hydrolase activity	20/531	397/19669	0.00589312	0.0411873	0.031203	PRKAR2B/HDHD2/PPM1A/PPP4R1/PPP2R2A/PON1/LHPP/IMPA1/DUSP3/PDP1/PPP5C/PPM1F/SHOC2/PTPN11/PTPN12/DUSP23/NT5C/SSH3/PTPN23/GNB1	20
GO:0003954	NADH dehydrogenase activity	6/531	61/19669	0.00595262	0.0411873	0.031203	NDUFV2/NDUFA4/NDUFA13/NDUFS7/NDUFA7/NDUFA10	6
GO:0008137	NADH dehydrogenase (ubiquinone) activity	6/531	61/19669	0.00595262	0.0411873	0.031203	NDUFV2/NDUFA4/NDUFA13/NDUFS7/NDUFA7/NDUFA10	6
GO:0050136	NADH dehydrogenase (quinone) activity	6/531	61/19669	0.00595262	0.0411873	0.031203	NDUFV2/NDUFA4/NDUFA13/NDUFS7/NDUFA7/NDUFA10	6
GO:0016209	antioxidant activity	8/531	101/19669	0.00603399	0.0413328	0.0313132	SOD1/GPX4/NQO1/ALB/GSTM2/HP/APOE/APOA4	8
GO:0043177	organic acid binding	13/531	217/19669	0.00624929	0.0423838	0.0321094	DDAH2/SHMT1/PCCA/PC/FABP3/FABP4/PLOD3/STAB1/ALB/GLUD1/APOC1/ADH5/GLUL	13
GO:0016903	oxidoreductase activity, acting on the aldehyde or oxo group of donors	5/531	44/19669	0.00641705	0.042773	0.0324043	ALDH1A1/ALDH4A1/ALDH2/ALDH9A1/ADH5	5
GO:0017016	Ras GTPase binding	23/531	483/19669	0.00643156	0.042773	0.0324043	NSF/TBC1D4/ROCK1/LLGL1/SOD1/FARP1/ARHGAP17/RABGGTA/TBC1D5/GDI1/NUTF2/INF2/EHD1/STRIP1/ARHGEF1/ACAP2/NDRG1/AP3M1/CAV1/MYO1C/RTKN/RAB34/ARHGEF2	23
GO:0016247	channel regulator activity	10/531	147/19669	0.00665863	0.0438573	0.0332257	YWHAH/AMBP/STX7/RACK1/CAV1/GNB2/SRI/STIM1/CAMK2D/ATP2B4	10
GO:0030507	spectrin binding	4/531	29/19669	0.00730173	0.0476351	0.0360877	ADD3/EPB41L2/ADD1/GNB1	4
GO:0005159	insulin-like growth factor receptor binding	3/531	16/19669	0.00843003	0.0524961	0.0397704	YWHAH/ARRB1/YWHAG	3
GO:0008093	cytoskeletal anchor activity	3/531	16/19669	0.00843003	0.0524961	0.0397704	ACTR1A/SDCBP/SORBS2	3
GO:0016805	dipeptidase activity	3/531	16/19669	0.00843003	0.0524961	0.0397704	CNDP2/PEPD/SCRN1	3
GO:0043495	protein-membrane adaptor activity	3/531	16/19669	0.00843003	0.0524961	0.0397704	SUN2/SUN1/ACTR1A	3
GO:0050780	dopamine receptor binding	3/531	16/19669	0.00843003	0.0524961	0.0397704	SNX5/PTPN11/DNM2	3
GO:0042625	ATPase-coupled ion transmembrane transporter activity	6/531	66/19669	0.00870545	0.0537228	0.0406997	TCIRG1/PCYOX1/ATP6V1H/ANXA5/ATP6V0D1/ATP2B4	6
GO:0031267	small GTPase binding	23/531	498/19669	0.00911621	0.0557554	0.0422396	NSF/TBC1D4/ROCK1/LLGL1/SOD1/FARP1/ARHGAP17/RABGGTA/TBC1D5/GDI1/NUTF2/INF2/EHD1/STRIP1/ARHGEF1/ACAP2/NDRG1/AP3M1/CAV1/MYO1C/RTKN/RAB34/ARHGEF2	23
GO:0060589	nucleoside-triphosphatase regulator activity	19/531	388/19669	0.00953735	0.0578149	0.0437998	TBC1D4/LLGL1/ARHGAP17/TBC1D5/ALDH1A1/GDI1/ARRB1/BAG3/GIT2/BAG2/ARHGEF1/ACAP2/ARHGAP35/RAP1GDS1/RTKN/ARAP1/GIT1/GPS1/TOR1AIP1	19
GO:0016829	lyase activity	12/531	205/19669	0.0100222	0.0587461	0.0445053	APMAP/SHMT1/NAXD/ME1/ADSL/ACO2/ACO1/BST1/ENO2/ALDOC/ECHDC1/HSD17B4	12
GO:0004724	magnesium-dependent protein serine/threonine phosphatase activity	3/531	17/19669	0.010034	0.0587461	0.0445053	PPM1A/PDP1/PPM1F	3
GO:0005521	lamin binding	3/531	17/19669	0.010034	0.0587461	0.0445053	SUN2/SUN1/TOR1AIP1	3
GO:0048038	quinone binding	3/531	17/19669	0.010034	0.0587461	0.0445053	AOC3/NDUFS7/ETFDH	3
GO:0008236	serine-type peptidase activity	12/531	207/19669	0.01077	0.0625209	0.0473651	C2/CFB/CPVL/F2/DPP7/KLKB1/F9/PLG/CTSC/CFI/SCPEP1/HP	12
GO:0043395	heparan sulfate proteoglycan binding	3/531	18/19669	0.011803	0.0679417	0.0514718	CFH/APOE/HRG	3
GO:0050661	NADP binding	5/531	51/19669	0.0119077	0.0679731	0.0514956	QDPR/ME1/SPR/H6PD/CRYZ	5
GO:0016825	hydrolase activity, acting on acid phosphorus-nitrogen bonds	12/531	211/19669	0.0123945	0.0695918	0.0527219	C2/CFB/CPVL/F2/DPP7/KLKB1/F9/PLG/CTSC/CFI/SCPEP1/HP	12
GO:0017171	serine hydrolase activity	12/531	211/19669	0.0123945	0.0695918	0.0527219	C2/CFB/CPVL/F2/DPP7/KLKB1/F9/PLG/CTSC/CFI/SCPEP1/HP	12
GO:0001848	complement binding	4/531	34/19669	0.0128283	0.0714424	0.0541239	CFB/C4B/C8G/C8A	4
GO:0016722	oxidoreductase activity, oxidizing metal ions	3/531	19/19669	0.0137397	0.0759006	0.0575013	FTH1/CP/ETFDH	3
GO:0016835	carbon-oxygen lyase activity	6/531	74/19669	0.0148399	0.0813225	0.0616089	NAXD/ACO2/ACO1/ENO2/ECHDC1/HSD17B4	6
GO:0099106	ion channel regulator activity	8/531	119/19669	0.0154441	0.0833988	0.0631819	AMBP/STX7/RACK1/CAV1/GNB2/SRI/STIM1/CAMK2D	8
GO:1901981	phosphatidylinositol phosphate binding	10/531	167/19669	0.0154623	0.0833988	0.0631819	FERMT2/VPS36/SNX5/SDCBP/SNX18/ACAP2/AKT1/TWF1/CERT1/ARAP1	10
GO:0000339	RNA cap binding	3/531	20/19669	0.015846	0.0841435	0.0637461	AGO2/DCPS/EIF4E	3
GO:0016408	C-acyltransferase activity	3/531	20/19669	0.015846	0.0841435	0.0637461	ACAA2/ACAT2/ACAT1	3
GO:0017124	SH3 domain binding	9/531	144/19669	0.0163584	0.0861961	0.065301	RUFY1/ARHGAP17/ADAM10/USP8/LANCL1/PTPN12/ILK/DNM2/EPS15	9
GO:0071813	lipoprotein particle binding	4/531	37/19669	0.0171519	0.0890079	0.0674312	STAB1/APOE/APOA1/APOA2	4
GO:0071814	protein-lipid complex binding	4/531	37/19669	0.0171519	0.0890079	0.0674312	STAB1/APOE/APOA1/APOA2	4
GO:0016638	oxidoreductase activity, acting on the CH-NH2 group of donors	3/531	21/19669	0.0181235	0.0933428	0.0707153	MAOB/AOC3/GLUD1	3
GO:0019838	growth factor binding	9/531	149/19669	0.0199741	0.102106	0.0773545	COL4A1/COL6A1/COL1A2/LTBP1/A2M/GPC1/ITGB4/COL1A1/ITGA6	9
GO:0044769	ATPase activity, coupled to transmembrane movement of ions, rotational mechanism	3/531	22/19669	0.0205731	0.102865	0.0779294	TCIRG1/ATP6V1H/ATP6V0D1	3
GO:0046961	proton-transporting ATPase activity, rotational mechanism	3/531	22/19669	0.0205731	0.102865	0.0779294	TCIRG1/ATP6V1H/ATP6V0D1	3
GO:0120014	phospholipid transfer activity	3/531	22/19669	0.0205731	0.102865	0.0779294	PITPNB/PLTP/CERT1	3
GO:0098631	cell adhesion mediator activity	5/531	59/19669	0.0213221	0.105838	0.0801817	PDLIM1/ITGA1/NPTN/EMILIN1/ITGB1	5
GO:0019865	immunoglobulin binding	4/531	40/19669	0.022287	0.109832	0.0832071	AMBP/LGALS3/VWF/HRG	4
GO:0005158	insulin receptor binding	3/531	23/19669	0.0231952	0.112686	0.0853693	PTPN11/SNX1/SORBS1	3
GO:0008198	ferrous iron binding	3/531	23/19669	0.0231952	0.112686	0.0853693	FTH1/FTO/TF	3
GO:0030695	GTPase regulator activity	16/531	341/19669	0.0235174	0.113447	0.0859458	TBC1D4/LLGL1/ARHGAP17/TBC1D5/ALDH1A1/GDI1/ARRB1/GIT2/ARHGEF1/ACAP2/ARHGAP35/RAP1GDS1/RTKN/ARAP1/GIT1/GPS1	16
GO:0016504	peptidase activator activity	4/531	41/19669	0.0241851	0.115414	0.0874365	RACK1/CAV1/PSMD14/CTSC	4
GO:0004869	cysteine-type endopeptidase inhibitor activity	5/531	61/19669	0.0242623	0.115414	0.0874365	CST3/ARRB1/AHSG/HRG/KNG1	5
GO:0019829	ATPase-coupled cation transmembrane transporter activity	5/531	62/19669	0.0258253	0.122002	0.0924274	TCIRG1/ATP6V1H/ANXA5/ATP6V0D1/ATP2B4	5
GO:0051539	4 iron, 4 sulfur cluster binding	4/531	42/19669	0.026178	0.122821	0.093048	ACO2/NDUFS7/ACO1/ETFDH	4
GO:0008235	metalloexopeptidase activity	5/531	63/19669	0.0274513	0.125324	0.0949439	NPEPL1/PEPD/CPXM1/ANPEP/DNPEP	5
GO:0004322	ferroxidase activity	2/531	10/19669	0.028358	0.125324	0.0949439	FTH1/CP	2
GO:0005388	calcium transmembrane transporter activity, phosphorylative mechanism	2/531	10/19669	0.028358	0.125324	0.0949439	ANXA5/ATP2B4	2
GO:0008199	ferric iron binding	2/531	10/19669	0.028358	0.125324	0.0949439	FTH1/TF	2
GO:0008525	phosphatidylcholine transporter activity	2/531	10/19669	0.028358	0.125324	0.0949439	PITPNB/PLTP	2
GO:0016724	oxidoreductase activity, oxidizing metal ions, oxygen as acceptor	2/531	10/19669	0.028358	0.125324	0.0949439	FTH1/CP	2
GO:0016885	ligase activity, forming carbon-carbon bonds	2/531	10/19669	0.028358	0.125324	0.0949439	PCCA/PC	2
GO:0035197	siRNA binding	2/531	10/19669	0.028358	0.125324	0.0949439	MECP2/AGO2	2
GO:0035374	chondroitin sulfate binding	2/531	10/19669	0.028358	0.125324	0.0949439	ANXA4/ANXA6	2
GO:0016765	transferase activity, transferring alkyl or aryl (other than methyl) groups	5/531	64/19669	0.029141	0.125544	0.0951109	RABGGTA/GSTM2/GSTM3/LANCL1/SRM	5
GO:0048306	calcium-dependent protein binding	5/531	64/19669	0.029141	0.125544	0.0951109	ANXA4/ANXA6/A2M/S100A6/S100A4	5
GO:0051536	iron-sulfur cluster binding	5/531	64/19669	0.029141	0.125544	0.0951109	NDUFV2/ACO2/NDUFS7/ACO1/ETFDH	5
GO:0051540	metal cluster binding	5/531	64/19669	0.029141	0.125544	0.0951109	NDUFV2/ACO2/NDUFS7/ACO1/ETFDH	5
GO:0019205	nucleobase-containing compound kinase activity	4/531	44/19669	0.0304516	0.130371	0.0987673	CASK/AK1/ADK/NME3	4
GO:0019903	protein phosphatase binding	9/531	161/19669	0.0309465	0.131667	0.0997493	SOD1/PPP2R2A/ITGA1/SHOC2/RACK1/LGALS3/AP3B1/AKT1/ATP2B4	9
GO:0019902	phosphatase binding	11/531	214/19669	0.0312861	0.13229	0.100221	SOD1/MAPK1/PPP2R2A/ITGA1/SHOC2/RACK1/LGALS3/AP3B1/AKT1/CTSC/ATP2B4	11
GO:0045503	dynein light chain binding	3/531	26/19669	0.0320947	0.134876	0.102181	HOOK3/GLUL/DYNC1I2	3
GO:0005096	GTPase activator activity	14/531	300/19669	0.0339751	0.138833	0.105178	TBC1D4/LLGL1/ARHGAP17/TBC1D5/ALDH1A1/GDI1/ARRB1/GIT2/ARHGEF1/ACAP2/ARHGAP35/RAP1GDS1/ARAP1/GIT1	14
GO:0003810	protein-glutamine gamma-glutamyltransferase activity	2/531	11/19669	0.0340496	0.138833	0.105178	TGM2/F13A1	2
GO:0005536	glucose binding	2/531	11/19669	0.0340496	0.138833	0.105178	GYS1/UGP2	2
GO:0008603	cAMP-dependent protein kinase regulator activity	2/531	11/19669	0.0340496	0.138833	0.105178	PRKAR2B/PRKAG1	2
GO:0017166	vinculin binding	2/531	11/19669	0.0340496	0.138833	0.105178	UTRN/DAG1	2
GO:0001618	virus receptor activity	6/531	91/19669	0.0366125	0.147527	0.111764	LAMP1/ITGB1/ANPEP/DAG1/NCAM1/CD55	6
GO:0140272	exogenous protein binding	6/531	91/19669	0.0366125	0.147527	0.111764	LAMP1/ITGB1/ANPEP/DAG1/NCAM1/CD55	6
GO:0017048	Rho GTPase binding	10/531	194/19669	0.0382727	0.151699	0.114925	ROCK1/SOD1/FARP1/ARHGAP17/INF2/STRIP1/ARHGEF1/CAV1/RTKN/ARHGEF2	10
GO:0001540	amyloid-beta binding	6/531	92/19669	0.0383123	0.151699	0.114925	CST3/CLU/CRYAB/APOE/APOA1/HSPG2	6
GO:0072341	modified amino acid binding	6/531	92/19669	0.0383123	0.151699	0.114925	MMUT/APPL1/GSTM2/ANXA6/GSTM3/LANCL1	6
GO:0016645	oxidoreductase activity, acting on the CH-NH group of donors	3/531	28/19669	0.0388797	0.152002	0.115155	ALDH4A1/QDPR/ETFDH	3
GO:0016853	isomerase activity	9/531	168/19669	0.038995	0.152002	0.115155	LSS/MMUT/FKBP1A/PIGK/PGM1/FKBP5/QSOX1/MRI1/HSD17B4	9
GO:0005324	long-chain fatty acid transporter activity	2/531	12/19669	0.0401418	0.152002	0.115155	FABP3/FABP4	2
GO:0031994	insulin-like growth factor I binding	2/531	12/19669	0.0401418	0.152002	0.115155	ITGB4/ITGA6	2
GO:0035615	clathrin adaptor activity	2/531	12/19669	0.0401418	0.152002	0.115155	ARRB1/AP2S1	2
GO:0046624	sphingolipid transporter activity	2/531	12/19669	0.0401418	0.152002	0.115155	PLTP/CERT1	2
GO:0005246	calcium channel regulator activity	4/531	48/19669	0.0401641	0.152002	0.115155	AMBP/GNB2/SRI/STIM1	4
GO:0008307	structural constituent of muscle	4/531	48/19669	0.0401641	0.152002	0.115155	MYH11/ASPH/SORBS2/DAG1	4
GO:0030971	receptor tyrosine kinase binding	5/531	70/19669	0.0406473	0.152986	0.1159	DUSP3/RACK1/YWHAG/PTPN11/ANXA5	5
GO:0016866	intramolecular transferase activity	3/531	29/19669	0.0425233	0.158307	0.119931	LSS/MMUT/PGM1	3
GO:0070628	proteasome binding	3/531	29/19669	0.0425233	0.158307	0.119931	RAD23B/RAD23A/PSMD14	3
GO:0019210	kinase inhibitor activity	5/531	72/19669	0.0450144	0.166675	0.126271	PRKAR2B/RACK1/YWHAG/HSPB1/AHSG	5
GO:0004032	alditol:NADP+ 1-oxidoreductase activity	2/531	13/19669	0.046609	0.167686	0.127037	AKR1A1/AKR7A2	2
GO:0008179	adenylate cyclase binding	2/531	13/19669	0.046609	0.167686	0.127037	CAP2/AKAP12	2
GO:0016208	AMP binding	2/531	13/19669	0.046609	0.167686	0.127037	CYB5R3/PRKAG1	2
GO:0016653	oxidoreductase activity, acting on NAD(P)H, heme protein as acceptor	2/531	13/19669	0.046609	0.167686	0.127037	CYB5R3/NQO1	2
GO:0140312	cargo adaptor activity	2/531	13/19669	0.046609	0.167686	0.127037	ARRB1/AP2S1	2
GO:0017137	Rab GTPase binding	10/531	201/19669	0.0467562	0.167686	0.127037	NSF/TBC1D4/LLGL1/RABGGTA/TBC1D5/GDI1/EHD1/ACAP2/NDRG1/AP3M1	10
GO:0048365	Rac GTPase binding	5/531	74/19669	0.049651	0.17714	0.134199	SOD1/FARP1/ARHGAP17/CAV1/ARHGEF2	5
GO:0004364	glutathione transferase activity	3/531	31/19669	0.0503023	0.177614	0.134558	GSTM2/GSTM3/LANCL1	3
GO:0005484	SNAP receptor activity	3/531	31/19669	0.0503023	0.177614	0.134558	SNAP23/STX7/STX4	3
GO:0045309	protein phosphorylated amino acid binding	4/531	52/19669	0.0514405	0.180701	0.136897	YWHAB/MAPK1/ARRB1/PTPN11	4
GO:0004559	alpha-mannosidase activity	2/531	14/19669	0.0534266	0.181174	0.137256	MAN2C1/MAN2A1	2
GO:0016832	aldehyde-lyase activity	2/531	14/19669	0.0534266	0.181174	0.137256	SHMT1/ALDOC	2
GO:0016840	carbon-nitrogen lyase activity	2/531	14/19669	0.0534266	0.181174	0.137256	APMAP/ADSL	2
GO:0034452	dynactin binding	2/531	14/19669	0.0534266	0.181174	0.137256	HOOK3/SNX5	2
GO:0036041	long-chain fatty acid binding	2/531	14/19669	0.0534266	0.181174	0.137256	FABP3/FABP4	2
GO:0061783	peptidoglycan muralytic activity	2/531	14/19669	0.0534266	0.181174	0.137256	PGLYRP2/LYZ	2
GO:0097001	ceramide binding	2/531	14/19669	0.0534266	0.181174	0.137256	PLTP/CERT1	2
GO:0008138	protein tyrosine/serine/threonine phosphatase activity	4/531	53/19669	0.0545029	0.183914	0.139331	DUSP3/PPM1F/DUSP23/SSH3	4
GO:0016798	hydrolase activity, acting on glycosyl bonds	7/531	127/19669	0.0567518	0.190564	0.144369	GBA/IDUA/LYZ/MAN2C1/MACROD1/BST1/MAN2A1	7
GO:0048029	monosaccharide binding	5/531	77/19669	0.0571134	0.190842	0.14458	PLOD3/GYS1/TALDO1/UGP2/GALK1	5
GO:0005548	phospholipid transporter activity	4/531	54/19669	0.0576619	0.19174	0.14526	PITPNB/PLTP/CERT1/APOA1	4
GO:0005095	GTPase inhibitor activity	2/531	15/19669	0.0605711	0.197093	0.149315	RTKN/GPS1	2
GO:0015923	mannosidase activity	2/531	15/19669	0.0605711	0.197093	0.149315	MAN2C1/MAN2A1	2
GO:0070402	NADPH binding	2/531	15/19669	0.0605711	0.197093	0.149315	QDPR/CRYZ	2
GO:0070403	NAD+ binding	2/531	15/19669	0.0605711	0.197093	0.149315	CRYL1/GLUD1	2
GO:0047485	protein N-terminus binding	7/531	129/19669	0.0607104	0.197093	0.149315	ARF6/SDCBP/MECP2/STXBP1/DCN/VWF/DCTN4	7
GO:0017080	sodium channel regulator activity	3/531	34/19669	0.0631609	0.203123	0.153884	YWHAH/CAMK2D/ATP2B4	3
GO:0030291	protein serine/threonine kinase inhibitor activity	3/531	34/19669	0.0631609	0.203123	0.153884	PRKAR2B/YWHAG/HSPB1	3
GO:0004252	serine-type endopeptidase activity	9/531	185/19669	0.0641455	0.20381	0.154404	C2/CFB/F2/KLKB1/F9/PLG/CTSC/CFI/HP	9
GO:0005080	protein kinase C binding	4/531	56/19669	0.064267	0.20381	0.154404	RACK1/YWHAG/HSPB1/AKT1	4
GO:0016830	carbon-carbon lyase activity	4/531	56/19669	0.064267	0.20381	0.154404	SHMT1/ME1/ALDOC/ECHDC1	4
GO:0004033	aldo-keto reductase (NADP) activity	3/531	35/19669	0.0677527	0.206166	0.156189	SPR/AKR1A1/AKR7A2	3
GO:0033764	steroid dehydrogenase activity, acting on the CH-OH group of donors, NAD or NADP as acceptor	3/531	35/19669	0.0677527	0.206166	0.156189	HSD17B8/HSD17B11/HSD17B4	3
GO:0043130	ubiquitin binding	5/531	81/19669	0.0680093	0.206166	0.156189	VPS36/RAD23B/RBCK1/RAD23A/HSPB1	5
GO:0000900	translation repressor activity, mRNA regulatory element binding	2/531	16/19669	0.0680198	0.206166	0.156189	SHMT1/PURA	2
GO:0003756	protein disulfide isomerase activity	2/531	16/19669	0.0680198	0.206166	0.156189	PIGK/QSOX1	2
GO:0005523	tropomyosin binding	2/531	16/19669	0.0680198	0.206166	0.156189	TMOD1/S100A6	2
GO:0008035	high-density lipoprotein particle binding	2/531	16/19669	0.0680198	0.206166	0.156189	APOA1/APOA2	2
GO:0016641	oxidoreductase activity, acting on the CH-NH2 group of donors, oxygen as acceptor	2/531	16/19669	0.0680198	0.206166	0.156189	MAOB/AOC3	2
GO:0016864	intramolecular oxidoreductase activity, transposing S-S bonds	2/531	16/19669	0.0680198	0.206166	0.156189	PIGK/QSOX1	2
GO:0043274	phospholipase binding	2/531	16/19669	0.0680198	0.206166	0.156189	STXBP1/PTPN11	2
GO:0005044	scavenger receptor activity	4/531	58/19669	0.0712501	0.213128	0.161463	SUSD2/STAB1/VTN/CFI	4
GO:0030170	pyridoxal phosphate binding	4/531	58/19669	0.0712501	0.213128	0.161463	SHMT1/PYGB/OAT/ALB	4
GO:0070279	vitamin B6 binding	4/531	58/19669	0.0712501	0.213128	0.161463	SHMT1/PYGB/OAT/ALB	4
GO:0046332	SMAD binding	5/531	83/19669	0.0738598	0.219974	0.166649	PPM1A/COL1A2/FKBP1A/USP15/PURA	5
GO:0004303	estradiol 17-beta-dehydrogenase activity	2/531	17/19669	0.0757512	0.220807	0.16728	HSD17B8/HSD17B11	2
GO:0004551	nucleotide diphosphatase activity	2/531	17/19669	0.0757512	0.220807	0.16728	ASMTL/NUDT2	2
GO:0019841	retinol binding	2/531	17/19669	0.0757512	0.220807	0.16728	RBP4/C8G	2
GO:0051010	microtubule plus-end binding	2/531	17/19669	0.0757512	0.220807	0.16728	STIM1/CLASP2	2
GO:0060229	lipase activator activity	2/531	17/19669	0.0757512	0.220807	0.16728	STX4/APOH	2
GO:0008234	cysteine-type peptidase activity	9/531	192/19669	0.0769359	0.22331	0.169177	BLMH/USP15/COPS4/PIGK/USP8/VCPIP1/PSMD14/CTSC/CAPNS1	9
GO:0030276	clathrin binding	4/531	60/19669	0.0786041	0.227189	0.172116	ARRB1/AP1B1/AP2S1/BIN1	4
GO:0001530	lipopolysaccharide binding	3/531	38/19669	0.0823979	0.237154	0.179665	LBP/F2/PSMB4	3
GO:0004550	nucleoside diphosphate kinase activity	2/531	18/19669	0.0837448	0.239021	0.18108	AK1/NME3	2
GO:0005123	death receptor binding	2/531	18/19669	0.0837448	0.239021	0.18108	BID/RIPK1	2
GO:0004725	protein tyrosine phosphatase activity	6/531	113/19669	0.0857335	0.243682	0.184611	DUSP3/PTPN11/PTPN12/DUSP23/SSH3/PTPN23	6
GO:0016667	oxidoreductase activity, acting on a sulfur group of donors	4/531	62/19669	0.0863204	0.243878	0.184759	PCYOX1/STAB1/SELENBP1/QSOX1	4
GO:0004532	exoribonuclease activity	3/531	39/19669	0.0875575	0.243878	0.184759	PDE12/DCPS/DIS3L2	3
GO:0005547	phosphatidylinositol-3,4,5-trisphosphate binding	3/531	39/19669	0.0875575	0.243878	0.184759	FERMT2/AKT1/ARAP1	3
GO:0048487	beta-tubulin binding	3/531	39/19669	0.0875575	0.243878	0.184759	MAP1S/APPL1/EMD	3
GO:0033218	amide binding	18/531	470/19669	0.0877291	0.243878	0.184759	PCCA/CST3/LBP/CLU/PC/PLTP/GSTM2/CRYAB/SRP54/GSTM3/ANXA5/ANPEP/LANCL1/CERT1/APOE/APOA1/ACADVL/HSPG2	18
GO:0015399	primary active transmembrane transporter activity	7/531	141/19669	0.0879385	0.243878	0.184759	TCIRG1/PCYOX1/ATP6V1H/ANXA5/ATP6V0D1/ECHDC1/ATP2B4	7
GO:1902936	phosphatidylinositol bisphosphate binding	6/531	115/19669	0.0914242	0.252027	0.190932	SNX5/SDCBP/SNX18/ACAP2/AKT1/TWF1	6
GO:0016646	oxidoreductase activity, acting on the CH-NH group of donors, NAD or NADP as acceptor	2/531	19/19669	0.0919807	0.252027	0.190932	ALDH4A1/QDPR	2
GO:0030676	Rac guanyl-nucleotide exchange factor activity	2/531	19/19669	0.0919807	0.252027	0.190932	FARP1/ARHGEF2	2
GO:0003774	motor activity	7/531	144/19669	0.0956728	0.261099	0.197805	MYH11/KIF5B/KIF13B/MYO1E/MYO1C/DYNC1I2/DCTN1	7
GO:0009678	pyrophosphate hydrolysis-driven proton transmembrane transporter activity	3/531	41/19669	0.0982706	0.266069	0.20157	TCIRG1/ATP6V1H/ATP6V0D1	3
GO:0016229	steroid dehydrogenase activity	3/531	41/19669	0.0982706	0.266069	0.20157	HSD17B8/HSD17B11/HSD17B4	3
GO:0016505	peptidase activator activity involved in apoptotic process	2/531	20/19669	0.10044	0.268756	0.203606	RACK1/CTSC	2
GO:0017160	Ral GTPase binding	2/531	20/19669	0.10044	0.268756	0.203606	MYO1C/RAB34	2
GO:0044548	S100 protein binding	2/531	20/19669	0.10044	0.268756	0.203606	AHNAK/S100A6	2
GO:0015662	ion transmembrane transporter activity, phosphorylative mechanism	3/531	42/19669	0.103816	0.276709	0.209631	ANXA5/ATP6V0D1/ATP2B4	3
GO:0030165	PDZ domain binding	5/531	93/19669	0.107017	0.283339	0.214654	NSF/GNG12/SNTB1/CADM1/ATP2B4	5
GO:0004860	protein kinase inhibitor activity	4/531	67/19669	0.107131	0.283339	0.214654	PRKAR2B/RACK1/YWHAG/HSPB1	4
GO:0016755	transferase activity, transferring amino-acyl groups	2/531	21/19669	0.109105	0.284074	0.215211	TGM2/F13A1	2
GO:0016799	hydrolase activity, hydrolyzing N-glycosyl compounds	2/531	21/19669	0.109105	0.284074	0.215211	BST1/MAN2A1	2
GO:0051861	glycolipid binding	2/531	21/19669	0.109105	0.284074	0.215211	PIGK/HSPA2	2
GO:0031072	heat shock protein binding	7/531	149/19669	0.109371	0.284074	0.215211	ST13/PPP5C/BAG2/FKBP5/HSPA2/APOA1/APOA2	7
GO:0042169	SH2 domain binding	3/531	43/19669	0.109482	0.284074	0.215211	RUFY1/RACK1/DAG1	3
GO:0030246	carbohydrate binding	12/531	298/19669	0.110567	0.285804	0.216522	C4B/PLOD3/SUSD2/CLEC3B/MAN2C1/GYS1/TALDO1/LGALS3/VTN/MAN2A1/UGP2/GALK1	12
GO:1990782	protein tyrosine kinase binding	5/531	95/19669	0.114398	0.294596	0.223182	DUSP3/RACK1/YWHAG/PTPN11/ANXA5	5
GO:0030742	GTP-dependent protein binding	2/531	22/19669	0.117958	0.302627	0.229266	AP3B1/RAB34	2
GO:0016597	amino acid binding	4/531	70/19669	0.120603	0.308257	0.233531	DDAH2/SHMT1/GLUD1/GLUL	4
GO:0016790	thiolester hydrolase activity	3/531	45/19669	0.12116	0.308531	0.233739	ACAA2/ESD/HAGH	3
GO:0000146	microfilament motor activity	2/531	23/19669	0.126983	0.316753	0.239968	MYO1E/MYO1C	2
GO:0017049	GTP-Rho binding	2/531	23/19669	0.126983	0.316753	0.239968	ROCK1/RTKN	2
GO:0046625	sphingolipid binding	2/531	23/19669	0.126983	0.316753	0.239968	PLTP/CERT1	2
GO:0050145	nucleoside monophosphate kinase activity	2/531	23/19669	0.126983	0.316753	0.239968	CASK/AK1	2
GO:0070006	metalloaminopeptidase activity	2/531	23/19669	0.126983	0.316753	0.239968	ANPEP/DNPEP	2
GO:0016706	2-oxoglutarate-dependent dioxygenase activity	3/531	46/19669	0.127164	0.316753	0.239968	ASPH/PLOD3/FTO	3
GO:0016879	ligase activity, forming carbon-nitrogen bonds	3/531	47/19669	0.133271	0.329569	0.249677	GCLM/PFAS/GLUL	3
GO:0060590	ATPase regulator activity	3/531	47/19669	0.133271	0.329569	0.249677	BAG3/BAG2/TOR1AIP1	3
GO:0004602	glutathione peroxidase activity	2/531	24/19669	0.136164	0.335513	0.25418	GPX4/GSTM2	2
GO:0031625	ubiquitin protein ligase binding	13/531	342/19669	0.136928	0.336185	0.25469	PRKAR2B/SPART/CLU/BID/ERLIN2/ARRB1/RTN4/ERLIN1/VCL/CKB/BAG2/RIPK1/SNX9	13
GO:0042626	ATPase-coupled transmembrane transporter activity	6/531	131/19669	0.14388	0.351993	0.266665	TCIRG1/PCYOX1/ATP6V1H/ANXA5/ATP6V0D1/ATP2B4	6
GO:0008171	O-methyltransferase activity	2/531	25/19669	0.145487	0.354113	0.268271	ASMTL/COMT	2
GO:0016763	transferase activity, transferring pentosyl groups	3/531	49/19669	0.145781	0.354113	0.268271	PARP4/QPRT/POGLUT3	3
GO:0004553	hydrolase activity, hydrolyzing O-glycosyl compounds	5/531	104/19669	0.150439	0.364138	0.275866	GBA/IDUA/LYZ/MAN2C1/MAN2A1	5
GO:0016874	ligase activity	7/531	164/19669	0.156222	0.376803	0.285461	PCCA/SUCLA2/PC/GCLM/ACSL1/PFAS/GLUL	7
GO:0008237	metallopeptidase activity	8/531	195/19669	0.158638	0.378674	0.286879	CNDP2/NPEPL1/PEPD/CPXM1/ADAM10/ANPEP/PSMD14/DNPEP	8
GO:0005160	transforming growth factor beta receptor binding	3/531	51/19669	0.158656	0.378674	0.286879	FKBP1A/USP15/LRG1	3
GO:0016860	intramolecular oxidoreductase activity	3/531	51/19669	0.158656	0.378674	0.286879	PIGK/QSOX1/MRI1	3
GO:0016628	oxidoreductase activity, acting on the CH-CH group of donors, NAD or NADP as acceptor	2/531	27/19669	0.164499	0.388558	0.294366	BLVRA/BDH2	2
GO:0030371	translation repressor activity	2/531	27/19669	0.164499	0.388558	0.294366	SHMT1/PURA	2
GO:0048027	mRNA 5'-UTR binding	2/531	27/19669	0.164499	0.388558	0.294366	DHX36/SHMT1	2
GO:0001664	G protein-coupled receptor binding	12/531	323/19669	0.166111	0.391018	0.29623	GNA11/SNX5/ARRB1/SDCBP/C5/C3/ARHGEF1/PTPN11/ITGB4/DNM2/ARAP1/AGT	12
GO:0032182	ubiquitin-like protein binding	5/531	109/19669	0.172286	0.401686	0.304313	VPS36/RAD23B/RBCK1/RAD23A/HSPB1	5
GO:0004129	cytochrome-c oxidase activity	2/531	28/19669	0.174162	0.401686	0.304313	NDUFA4/CYB5A	2
GO:0015002	heme-copper terminal oxidase activity	2/531	28/19669	0.174162	0.401686	0.304313	NDUFA4/CYB5A	2
GO:0016676	oxidoreductase activity, acting on a heme group of donors, oxygen as acceptor	2/531	28/19669	0.174162	0.401686	0.304313	NDUFA4/CYB5A	2
GO:0017075	syntaxin-1 binding	2/531	28/19669	0.174162	0.401686	0.304313	NSF/STXBP1	2
GO:0080025	phosphatidylinositol-3,5-bisphosphate binding	2/531	28/19669	0.174162	0.401686	0.304313	SNX5/ACAP2	2
GO:0044389	ubiquitin-like protein ligase binding	13/531	360/19669	0.177858	0.407543	0.308749	PRKAR2B/SPART/CLU/BID/ERLIN2/ARRB1/RTN4/ERLIN1/VCL/CKB/BAG2/RIPK1/SNX9	13
GO:0008022	protein C-terminus binding	8/531	201/19669	0.177891	0.407543	0.308749	YWHAB/VPS36/AGO2/FBLN5/VPS4A/MYO1C/EML2/HSPG2	8
GO:0005520	insulin-like growth factor binding	2/531	29/19669	0.183913	0.418539	0.31708	ITGB4/ITGA6	2
GO:0016675	oxidoreductase activity, acting on a heme group of donors	2/531	29/19669	0.183913	0.418539	0.31708	NDUFA4/CYB5A	2
GO:0005544	calcium-dependent phospholipid binding	3/531	55/19669	0.185369	0.420457	0.318533	ANXA4/ANXA6/ANXA5	3
GO:0038024	cargo receptor activity	4/531	84/19669	0.19175	0.432286	0.327495	SUSD2/STAB1/VTN/CFI	4
GO:0016776	phosphotransferase activity, phosphate group as acceptor	3/531	56/19669	0.192224	0.432286	0.327495	CASK/AK1/NME3	3
GO:0004181	metallocarboxypeptidase activity	2/531	30/19669	0.19374	0.432286	0.327495	PEPD/CPXM1	2
GO:0008106	alcohol dehydrogenase (NADP+) activity	2/531	30/19669	0.19374	0.432286	0.327495	AKR1A1/AKR7A2	2
GO:0045505	dynein intermediate chain binding	2/531	30/19669	0.19374	0.432286	0.327495	HOOK3/BAG3	2
GO:0051219	phosphoprotein binding	4/531	85/19669	0.19727	0.438733	0.332379	YWHAB/MAPK1/ARRB1/PTPN11	4
GO:0019208	phosphatase regulator activity	5/531	115/19669	0.199988	0.443338	0.335867	PPP4R1/PPP2R2A/SHOC2/MTMR12/LGALS3	5
GO:0019905	syntaxin binding	4/531	86/19669	0.202838	0.448206	0.339555	NSF/SNAP23/STX7/STXBP1	4
GO:0016878	acid-thiol ligase activity	2/531	31/19669	0.203632	0.448515	0.339789	SUCLA2/ACSL1	2
GO:0019956	chemokine binding	2/531	32/19669	0.213579	0.465929	0.352982	ITGB1/A2M	2
GO:0070273	phosphatidylinositol-4-phosphate binding	2/531	32/19669	0.213579	0.465929	0.352982	SNX5/CERT1	2
GO:0071949	FAD binding	2/531	32/19669	0.213579	0.465929	0.352982	CYB5R3/QSOX1	2
GO:0003697	single-stranded DNA binding	5/531	120/19669	0.224143	0.487422	0.369265	DHX36/RAD23B/RAD23A/XPC/PURA	5
GO:0000149	SNARE binding	5/531	121/19669	0.229076	0.495584	0.375448	NSF/SNAP23/STX7/STX4/STXBP1	5
GO:0031593	polyubiquitin modification-dependent protein binding	3/531	62/19669	0.234529	0.495584	0.375448	RAD23B/RAD23A/EPS15	3
GO:0004197	cysteine-type endopeptidase activity	5/531	123/19669	0.239037	0.495584	0.375448	BLMH/USP15/USP8/CTSC/CAPNS1	5
GO:0003796	lysozyme activity	1/531	10/19669	0.239472	0.495584	0.375448	LYZ	1
GO:0016595	glutamate binding	1/531	10/19669	0.239472	0.495584	0.375448	GLUL	1
GO:0016803	ether hydrolase activity	1/531	10/19669	0.239472	0.495584	0.375448	AKR7A2	1
GO:0016884	carbon-nitrogen ligase activity, with glutamine as amido-N-donor	1/531	10/19669	0.239472	0.495584	0.375448	PFAS	1
GO:0019869	chloride channel inhibitor activity	1/531	10/19669	0.239472	0.495584	0.375448	STX7	1
GO:0031419	cobalamin binding	1/531	10/19669	0.239472	0.495584	0.375448	MMUT	1
GO:0036312	phosphatidylinositol 3-kinase regulatory subunit binding	1/531	10/19669	0.239472	0.495584	0.375448	DNM2	1
GO:0045294	alpha-catenin binding	1/531	10/19669	0.239472	0.495584	0.375448	VCL	1
GO:0047035	testosterone dehydrogenase (NAD+) activity	1/531	10/19669	0.239472	0.495584	0.375448	HSD17B8	1
GO:0051880	G-quadruplex DNA binding	1/531	10/19669	0.239472	0.495584	0.375448	DHX36	1
GO:0070513	death domain binding	1/531	10/19669	0.239472	0.495584	0.375448	RIPK1	1
GO:0070567	cytidylyltransferase activity	1/531	10/19669	0.239472	0.495584	0.375448	CMAS	1
GO:0071723	lipopeptide binding	1/531	10/19669	0.239472	0.495584	0.375448	LBP	1
GO:0000175	3'-5'-exoribonuclease activity	2/531	35/19669	0.243647	0.496128	0.37586	PDE12/DIS3L2	2
GO:0044183	protein folding chaperone	2/531	35/19669	0.243647	0.496128	0.37586	HSPB1/HSPA2	2
GO:0071889	14-3-3 protein binding	2/531	35/19669	0.243647	0.496128	0.37586	KIF13B/AKT1	2
GO:0003684	damaged DNA binding	3/531	64/19669	0.248986	0.496128	0.37586	RAD23B/RAD23A/XPC	3
GO:0030247	polysaccharide binding	2/531	36/19669	0.253714	0.496128	0.37586	SUSD2/VTN	2
GO:0051721	protein phosphatase 2A binding	2/531	36/19669	0.253714	0.496128	0.37586	PPP2R2A/AKT1	2
GO:0004540	ribonuclease activity	5/531	127/19669	0.259295	0.496128	0.37586	PDE12/AZGP1/AGO2/DCPS/DIS3L2	5
GO:0003680	AT DNA binding	1/531	11/19669	0.260014	0.496128	0.37586	H1-0	1
GO:0004690	cyclic nucleotide-dependent protein kinase activity	1/531	11/19669	0.260014	0.496128	0.37586	PRKAG1	1
GO:0004691	cAMP-dependent protein kinase activity	1/531	11/19669	0.260014	0.496128	0.37586	PRKAG1	1
GO:0008429	phosphatidylethanolamine binding	1/531	11/19669	0.260014	0.496128	0.37586	PLTP	1
GO:0016742	hydroxymethyl-, formyl- and related transferase activity	1/531	11/19669	0.260014	0.496128	0.37586	SHMT1	1
GO:0016783	sulfurtransferase activity	1/531	11/19669	0.260014	0.496128	0.37586	MPST	1
GO:0016801	hydrolase activity, acting on ether bonds	1/531	11/19669	0.260014	0.496128	0.37586	AKR7A2	1
GO:0016868	intramolecular transferase activity, phosphotransferases	1/531	11/19669	0.260014	0.496128	0.37586	PGM1	1
GO:0018455	alcohol dehydrogenase [NAD(P)+] activity	1/531	11/19669	0.260014	0.496128	0.37586	ADH5	1
GO:0019855	calcium channel inhibitor activity	1/531	11/19669	0.260014	0.496128	0.37586	AMBP	1
GO:0031996	thioesterase binding	1/531	11/19669	0.260014	0.496128	0.37586	ARF6	1
GO:0034713	type I transforming growth factor beta receptor binding	1/531	11/19669	0.260014	0.496128	0.37586	FKBP1A	1
GO:0035252	UDP-xylosyltransferase activity	1/531	11/19669	0.260014	0.496128	0.37586	POGLUT3	1
GO:0042285	xylosyltransferase activity	1/531	11/19669	0.260014	0.496128	0.37586	POGLUT3	1
GO:0043422	protein kinase B binding	1/531	11/19669	0.260014	0.496128	0.37586	APPL1	1
GO:0043560	insulin receptor substrate binding	1/531	11/19669	0.260014	0.496128	0.37586	PTPN11	1
GO:0047429	nucleoside-triphosphate diphosphatase activity	1/531	11/19669	0.260014	0.496128	0.37586	ASMTL	1
GO:0050786	RAGE receptor binding	1/531	11/19669	0.260014	0.496128	0.37586	S100A4	1
GO:0140035	ubiquitination-like modification-dependent protein binding	1/531	11/19669	0.260014	0.496128	0.37586	USP15	1
GO:0140036	ubiquitin-dependent protein binding	1/531	11/19669	0.260014	0.496128	0.37586	USP15	1
GO:0140104	molecular carrier activity	1/531	11/19669	0.260014	0.496128	0.37586	TF	1
GO:0005501	retinoid binding	2/531	37/19669	0.263791	0.500357	0.379065	RBP4/C8G	2
GO:0016896	exoribonuclease activity, producing 5'-phosphomonoesters	2/531	37/19669	0.263791	0.500357	0.379065	PDE12/DIS3L2	2
GO:0019783	ubiquitin-like protein-specific protease activity	5/531	128/19669	0.264422	0.500357	0.379065	USP15/COPS4/USP8/VCPIP1/PSMD14	5
GO:0019840	isoprenoid binding	2/531	38/19669	0.273868	0.515384	0.390449	RBP4/C8G	2
GO:0090482	vitamin transmembrane transporter activity	2/531	38/19669	0.273868	0.515384	0.390449	GC/RBP4	2
GO:0005381	iron ion transmembrane transporter activity	1/531	12/19669	0.280003	0.515597	0.390609	TF	1
GO:0017154	semaphorin receptor activity	1/531	12/19669	0.280003	0.515597	0.390609	PLXNB2	1
GO:0030283	testosterone dehydrogenase [NAD(P)] activity	1/531	12/19669	0.280003	0.515597	0.390609	HSD17B8	1
GO:0030898	actin-dependent ATPase activity	1/531	12/19669	0.280003	0.515597	0.390609	MYO1C	1
GO:0038187	pattern recognition receptor activity	1/531	12/19669	0.280003	0.515597	0.390609	PGLYRP2	1
GO:0042301	phosphate ion binding	1/531	12/19669	0.280003	0.515597	0.390609	GNG12	1
GO:0061578	Lys63-specific deubiquitinase activity	1/531	12/19669	0.280003	0.515597	0.390609	PSMD14	1
GO:0102991	myristoyl-CoA hydrolase activity	1/531	12/19669	0.280003	0.515597	0.390609	ACAA2	1
GO:0046906	tetrapyrrole binding	6/531	164/19669	0.282954	0.519633	0.393668	HMOX2/MMUT/AMBP/CYB5A/HRG/HEBP1	6
GO:0016831	carboxy-lyase activity	2/531	39/19669	0.283939	0.520049	0.393983	ME1/ECHDC1	2
GO:0019888	protein phosphatase regulator activity	4/531	101/19669	0.290776	0.531151	0.402393	PPP4R1/PPP2R2A/SHOC2/LGALS3	4
GO:0001784	phosphotyrosine residue binding	2/531	40/19669	0.293997	0.534185	0.404692	MAPK1/PTPN11	2
GO:0051393	alpha-actinin binding	2/531	40/19669	0.293997	0.534185	0.404692	PDLIM1/DAG1	2
GO:0005041	low-density lipoprotein particle receptor activity	1/531	13/19669	0.299452	0.535574	0.405744	STAB1	1
GO:0008239	dipeptidyl-peptidase activity	1/531	13/19669	0.299452	0.535574	0.405744	DPP7	1
GO:0008253	5'-nucleotidase activity	1/531	13/19669	0.299452	0.535574	0.405744	NT5C	1
GO:0019992	diacylglycerol binding	1/531	13/19669	0.299452	0.535574	0.405744	PLTP	1
GO:0031404	chloride ion binding	1/531	13/19669	0.299452	0.535574	0.405744	CTSC	1
GO:0031434	mitogen-activated protein kinase kinase binding	1/531	13/19669	0.299452	0.535574	0.405744	ARRB1	1
GO:0005506	iron ion binding	6/531	168/19669	0.301662	0.538121	0.407674	FTH1/PLOD3/ACO2/LCN2/FTO/TF	6
GO:0016877	ligase activity, forming carbon-sulfur bonds	2/531	41/19669	0.304034	0.540943	0.409812	SUCLA2/ACSL1	2
GO:0042277	peptide binding	13/531	409/19669	0.313257	0.553524	0.419343	CST3/LBP/CLU/GSTM2/CRYAB/SRP54/GSTM3/ANXA5/ANPEP/LANCL1/APOE/APOA1/HSPG2	13
GO:0003755	peptidyl-prolyl cis-trans isomerase activity	2/531	42/19669	0.314045	0.553524	0.419343	FKBP1A/FKBP5	2
GO:0016810	hydrolase activity, acting on carbon-nitrogen (but not peptide) bonds	5/531	138/19669	0.316766	0.553524	0.419343	DDAH2/PGLYRP2/OPLAH/GLS/NIT1	5
GO:0004467	long-chain fatty acid-CoA ligase activity	1/531	14/19669	0.318377	0.553524	0.419343	ACSL1	1
GO:0004535	poly(A)-specific ribonuclease activity	1/531	14/19669	0.318377	0.553524	0.419343	PDE12	1
GO:0015643	toxic substance binding	1/531	14/19669	0.318377	0.553524	0.419343	ALB	1
GO:0031432	titin binding	1/531	14/19669	0.318377	0.553524	0.419343	CAMK2D	1
GO:0042043	neurexin family protein binding	1/531	14/19669	0.318377	0.553524	0.419343	CASK	1
GO:0045504	dynein heavy chain binding	1/531	14/19669	0.318377	0.553524	0.419343	DYNC1I2	1
GO:0019003	GDP binding	3/531	74/19669	0.322677	0.55958	0.423931	RRAGC/SRP54/RRAS	3
GO:0005024	transforming growth factor beta-activated receptor activity	1/531	15/19669	0.336792	0.567702	0.430084	LTBP1	1
GO:0005545	1-phosphatidylinositol binding	1/531	15/19669	0.336792	0.567702	0.430084	SNX9	1
GO:0008252	nucleotidase activity	1/531	15/19669	0.336792	0.567702	0.430084	NT5C	1
GO:0016004	phospholipase activator activity	1/531	15/19669	0.336792	0.567702	0.430084	STX4	1
GO:0016290	palmitoyl-CoA hydrolase activity	1/531	15/19669	0.336792	0.567702	0.430084	ACAA2	1
GO:0034236	protein kinase A catalytic subunit binding	1/531	15/19669	0.336792	0.567702	0.430084	PRKAR2B	1
GO:0045159	myosin II binding	1/531	15/19669	0.336792	0.567702	0.430084	LLGL1	1
GO:0048185	activin binding	1/531	15/19669	0.336792	0.567702	0.430084	FKBP1A	1
GO:0004175	endopeptidase activity	15/531	489/19669	0.343334	0.567702	0.430084	C2/CFB/BLMH/F2/USP15/ADAM10/KLKB1/PSMB4/F9/USP8/PLG/CTSC/CFI/HP/CAPNS1	15
GO:0035255	ionotropic glutamate receptor binding	2/531	45/19669	0.343862	0.567702	0.430084	NSF/FLOT1	2
GO:0051787	misfolded protein binding	2/531	45/19669	0.343862	0.567702	0.430084	CLU/HSPA2	2
GO:0003725	double-stranded RNA binding	3/531	77/19669	0.344934	0.567702	0.430084	DHX36/TUBB4B/AGO2	3
GO:0016811	hydrolase activity, acting on carbon-nitrogen (but not peptide) bonds, in linear amides	3/531	77/19669	0.344934	0.567702	0.430084	PGLYRP2/GLS/NIT1	3
GO:0015078	proton transmembrane transporter activity	5/531	144/19669	0.348787	0.567702	0.430084	NDUFA4/TCIRG1/CYB5A/ATP6V1H/ATP6V0D1	5
GO:0004843	thiol-dependent ubiquitin-specific protease activity	4/531	111/19669	0.351972	0.567702	0.430084	USP15/USP8/VCPIP1/PSMD14	4
GO:0005546	phosphatidylinositol-4,5-bisphosphate binding	3/531	78/19669	0.352341	0.567702	0.430084	SDCBP/SNX18/TWF1	3
GO:0016859	cis-trans isomerase activity	2/531	46/19669	0.353712	0.567702	0.430084	FKBP1A/FKBP5	2
GO:0019213	deacetylase activity	2/531	46/19669	0.353712	0.567702	0.430084	ESD/MACROD1	2
GO:0043028	cysteine-type endopeptidase regulator activity involved in apoptotic process	2/531	46/19669	0.353712	0.567702	0.430084	ARRB1/RACK1	2
GO:0003996	acyl-CoA ligase activity	1/531	16/19669	0.35471	0.567702	0.430084	ACSL1	1
GO:0004707	MAP kinase activity	1/531	16/19669	0.35471	0.567702	0.430084	MAPK1	1
GO:0004708	MAP kinase kinase activity	1/531	16/19669	0.35471	0.567702	0.430084	MAPK1	1
GO:0005092	GDP-dissociation inhibitor activity	1/531	16/19669	0.35471	0.567702	0.430084	GDI1	1
GO:0005149	interleukin-1 receptor binding	1/531	16/19669	0.35471	0.567702	0.430084	TRIP6	1
GO:0015926	glucosidase activity	1/531	16/19669	0.35471	0.567702	0.430084	GBA	1
GO:0016881	acid-amino acid ligase activity	1/531	16/19669	0.35471	0.567702	0.430084	GCLM	1
GO:0030228	lipoprotein particle receptor activity	1/531	16/19669	0.35471	0.567702	0.430084	STAB1	1
GO:0035259	glucocorticoid receptor binding	1/531	16/19669	0.35471	0.567702	0.430084	YWHAH	1
GO:0042834	peptidoglycan binding	1/531	16/19669	0.35471	0.567702	0.430084	PGLYRP2	1
GO:0052742	phosphatidylinositol kinase activity	1/531	16/19669	0.35471	0.567702	0.430084	PI4K2A	1
GO:0052745	inositol phosphate phosphatase activity	1/531	16/19669	0.35471	0.567702	0.430084	IMPA1	1
GO:1901611	phosphatidylglycerol binding	1/531	16/19669	0.35471	0.567702	0.430084	PLTP	1
GO:1990404	protein ADP-ribosylase activity	1/531	16/19669	0.35471	0.567702	0.430084	PARP4	1
GO:0004712	protein serine/threonine/tyrosine kinase activity	2/531	47/19669	0.363509	0.580429	0.439726	MAPK1/AKT1	2
GO:0004659	prenyltransferase activity	1/531	17/19669	0.372145	0.580682	0.439917	RABGGTA	1
GO:0004675	transmembrane receptor protein serine/threonine kinase activity	1/531	17/19669	0.372145	0.580682	0.439917	LTBP1	1
GO:0008656	cysteine-type endopeptidase activator activity involved in apoptotic process	1/531	17/19669	0.372145	0.580682	0.439917	RACK1	1
GO:0010314	phosphatidylinositol-5-phosphate binding	1/531	17/19669	0.372145	0.580682	0.439917	SNX5	1
GO:0016307	phosphatidylinositol phosphate kinase activity	1/531	17/19669	0.372145	0.580682	0.439917	PIP4K2A	1
GO:0019215	intermediate filament binding	1/531	17/19669	0.372145	0.580682	0.439917	NES	1
GO:0019862	IgA binding	1/531	17/19669	0.372145	0.580682	0.439917	AMBP	1
GO:0030169	low-density lipoprotein particle binding	1/531	17/19669	0.372145	0.580682	0.439917	STAB1	1
GO:0031420	alkali metal ion binding	1/531	17/19669	0.372145	0.580682	0.439917	IMPA1	1
GO:0034987	immunoglobulin receptor binding	1/531	17/19669	0.372145	0.580682	0.439917	IGLL5	1
GO:0042805	actinin binding	2/531	49/19669	0.382929	0.5948	0.450613	PDLIM1/DAG1	2
GO:0061980	regulatory RNA binding	2/531	49/19669	0.382929	0.5948	0.450613	MECP2/AGO2	2
GO:0004198	calcium-dependent cysteine-type endopeptidase activity	1/531	18/19669	0.38911	0.596287	0.45174	CAPNS1	1
GO:0016918	retinal binding	1/531	18/19669	0.38911	0.596287	0.45174	RBP4	1
GO:0017081	chloride channel regulator activity	1/531	18/19669	0.38911	0.596287	0.45174	STX7	1
GO:0019966	interleukin-1 binding	1/531	18/19669	0.38911	0.596287	0.45174	A2M	1
GO:0031435	mitogen-activated protein kinase kinase kinase binding	1/531	18/19669	0.38911	0.596287	0.45174	MAPK1	1
GO:0097602	cullin family protein binding	1/531	18/19669	0.38911	0.596287	0.45174	CCDC22	1
GO:0098632	cell-cell adhesion mediator activity	2/531	50/19669	0.392544	0.600207	0.454709	PDLIM1/NPTN	2
GO:0051082	unfolded protein binding	5/531	153/19669	0.39706	0.60576	0.458916	ST13/CLU/TUBB4B/CRYAB/HSPA2	5
GO:0036459	thiol-dependent ubiquitinyl hydrolase activity	4/531	119/19669	0.401053	0.607982	0.460599	USP15/USP8/VCPIP1/PSMD14	4
GO:0101005	ubiquitinyl hydrolase activity	4/531	119/19669	0.401053	0.607982	0.460599	USP15/USP8/VCPIP1/PSMD14	4
GO:0020037	heme binding	5/531	154/19669	0.402415	0.607982	0.460599	HMOX2/AMBP/CYB5A/HRG/HEBP1	5
GO:0030275	LRR domain binding	1/531	19/19669	0.405617	0.607982	0.460599	LRRFIP2	1
GO:0031690	adrenergic receptor binding	1/531	19/19669	0.405617	0.607982	0.460599	ARRB1	1
GO:0033549	MAP kinase phosphatase activity	1/531	19/19669	0.405617	0.607982	0.460599	DUSP3	1
GO:0035014	phosphatidylinositol 3-kinase regulator activity	1/531	19/19669	0.405617	0.607982	0.460599	WDR91	1
GO:0098641	cadherin binding involved in cell-cell adhesion	1/531	19/19669	0.405617	0.607982	0.460599	PDLIM1	1
GO:0019207	kinase regulator activity	7/531	227/19669	0.414659	0.61985	0.469591	PRKAR2B/RACK1/YWHAG/HSPB1/WDR91/AHSG/PRKAG1	7
GO:0051117	ATPase binding	3/531	87/19669	0.41828	0.61985	0.469591	TCIRG1/CAV1/TOR1AIP1	3
GO:0003743	translation initiation factor activity	2/531	53/19669	0.420966	0.61985	0.469591	AGO2/EIF4E	2
GO:0051018	protein kinase A binding	2/531	53/19669	0.420966	0.61985	0.469591	PRKAR2B/AKAP12	2
GO:0031418	L-ascorbic acid binding	1/531	20/19669	0.421679	0.61985	0.469591	PLOD3	1
GO:0031681	G-protein beta-subunit binding	1/531	20/19669	0.421679	0.61985	0.469591	GNG12	1
GO:0031683	G-protein beta/gamma-subunit complex binding	1/531	20/19669	0.421679	0.61985	0.469591	GNA11	1
GO:0047555	3',5'-cyclic-GMP phosphodiesterase activity	1/531	20/19669	0.421679	0.61985	0.469591	PRKAR2B	1
GO:0070300	phosphatidic acid binding	1/531	20/19669	0.421679	0.61985	0.469591	PLTP	1
GO:0090079	translation regulator activity, nucleic acid binding	4/531	123/19669	0.425376	0.623946	0.472694	SHMT1/AGO2/PURA/EIF4E	4
GO:0004527	exonuclease activity	3/531	89/19669	0.43266	0.630644	0.477768	PDE12/DCPS/DIS3L2	3
GO:0005540	hyaluronic acid binding	1/531	21/19669	0.437308	0.630644	0.477768	STAB1	1
GO:0016813	hydrolase activity, acting on carbon-nitrogen (but not peptide) bonds, in linear amidines	1/531	21/19669	0.437308	0.630644	0.477768	DDAH2	1
GO:0019200	carbohydrate kinase activity	1/531	21/19669	0.437308	0.630644	0.477768	GALK1	1
GO:0030983	mismatched DNA binding	1/531	21/19669	0.437308	0.630644	0.477768	XPC	1
GO:0034185	apolipoprotein binding	1/531	21/19669	0.437308	0.630644	0.477768	PLG	1
GO:0047617	acyl-CoA hydrolase activity	1/531	21/19669	0.437308	0.630644	0.477768	ACAA2	1
GO:0051428	peptide hormone receptor binding	1/531	21/19669	0.437308	0.630644	0.477768	PTPN11	1
GO:0035591	signaling adaptor activity	2/531	55/19669	0.43953	0.631582	0.478478	SPAG9/RACK1	2
GO:0003777	microtubule motor activity	3/531	90/19669	0.439802	0.631582	0.478478	KIF5B/KIF13B/DYNC1I2	3
GO:0005089	Rho guanyl-nucleotide exchange factor activity	3/531	91/19669	0.446909	0.633891	0.480228	FARP1/ARHGEF1/ARHGEF2	3
GO:0004601	peroxidase activity	2/531	56/19669	0.44869	0.633891	0.480228	GPX4/GSTM2	2
GO:0000062	fatty-acyl-CoA binding	1/531	22/19669	0.452515	0.633891	0.480228	ACADVL	1
GO:0008320	protein transmembrane transporter activity	1/531	22/19669	0.452515	0.633891	0.480228	AZGP1	1
GO:0008483	transaminase activity	1/531	22/19669	0.452515	0.633891	0.480228	OAT	1
GO:0015035	protein disulfide oxidoreductase activity	1/531	22/19669	0.452515	0.633891	0.480228	STAB1	1
GO:0015645	fatty acid ligase activity	1/531	22/19669	0.452515	0.633891	0.480228	ACSL1	1
GO:0030506	ankyrin binding	1/531	22/19669	0.452515	0.633891	0.480228	SPTBN1	1
GO:0050321	tau-protein kinase activity	1/531	22/19669	0.452515	0.633891	0.480228	ROCK1	1
GO:0051184	cofactor transmembrane transporter activity	1/531	22/19669	0.452515	0.633891	0.480228	HPX	1
GO:0061608	nuclear import signal receptor activity	1/531	22/19669	0.452515	0.633891	0.480228	NUTF2	1
GO:0140318	protein transporter activity	1/531	22/19669	0.452515	0.633891	0.480228	AZGP1	1
GO:0008408	3'-5' exonuclease activity	2/531	58/19669	0.466752	0.642788	0.486968	PDE12/DIS3L2	2
GO:0003950	NAD+ ADP-ribosyltransferase activity	1/531	23/19669	0.467312	0.642788	0.486968	PARP4	1
GO:0009975	cyclase activity	1/531	23/19669	0.467312	0.642788	0.486968	BST1	1
GO:0016289	CoA hydrolase activity	1/531	23/19669	0.467312	0.642788	0.486968	ACAA2	1
GO:0016849	phosphorus-oxygen lyase activity	1/531	23/19669	0.467312	0.642788	0.486968	BST1	1
GO:0017134	fibroblast growth factor binding	1/531	23/19669	0.467312	0.642788	0.486968	GPC1	1
GO:0032794	GTPase activating protein binding	1/531	23/19669	0.467312	0.642788	0.486968	AKT1	1
GO:0050431	transforming growth factor beta binding	1/531	23/19669	0.467312	0.642788	0.486968	LTBP1	1
GO:0051537	2 iron, 2 sulfur cluster binding	1/531	23/19669	0.467312	0.642788	0.486968	NDUFV2	1
GO:0051213	dioxygenase activity	3/531	95/19669	0.47496	0.65164	0.493675	ASPH/PLOD3/FTO	3
GO:0016796	exonuclease activity, active with either ribo- or deoxyribonucleic acids and producing 5'-phosphomonoesters	2/531	59/19669	0.47565	0.65164	0.493675	PDE12/DIS3L2	2
GO:0000217	DNA secondary structure binding	1/531	24/19669	0.481709	0.654704	0.495996	XPC	1
GO:0008553	proton-exporting ATPase activity, phosphorylative mechanism	1/531	24/19669	0.481709	0.654704	0.495996	ATP6V0D1	1
GO:0016769	transferase activity, transferring nitrogenous groups	1/531	24/19669	0.481709	0.654704	0.495996	OAT	1
GO:0051371	muscle alpha-actinin binding	1/531	24/19669	0.481709	0.654704	0.495996	PDLIM1	1
GO:0035254	glutamate receptor binding	2/531	60/19669	0.484458	0.657136	0.497838	NSF/FLOT1	2
GO:0001786	phosphatidylserine binding	2/531	61/19669	0.493173	0.661925	0.501466	APPL1/ANXA6	2
GO:0016684	oxidoreductase activity, acting on peroxide as acceptor	2/531	61/19669	0.493173	0.661925	0.501466	GPX4/GSTM2	2
GO:0005104	fibroblast growth factor receptor binding	1/531	25/19669	0.495719	0.661925	0.501466	NPTN	1
GO:0005212	structural constituent of eye lens	1/531	25/19669	0.495719	0.661925	0.501466	CRYAB	1
GO:0022884	macromolecule transmembrane transporter activity	1/531	25/19669	0.495719	0.661925	0.501466	AZGP1	1
[truncated: 175 more rows]

## Sheet: KEGGenrichment
ID	Description	GeneRatio	BgRatio	pvalue	p.adjust	qvalue	geneID	Count
[truncated: 287 more rows]
